# Supplementary material for: Repurposing statins and phenothiazines to treat chemoresistant neuroblastoma
Source: EMBO Mol Med. 2025 Dec 23;18(2):433–61. doi: 10.1038/s44321-025-00349-6 (PMC12905276; doi:10.1038/s44321-025-00349-6)
Supplement: Supplementary file 3 — Source data Fig. 2 [file 44321_2025_349_MOESM3_ESM.zip]

Archive with 22 entries (18 files):
- Source data Figure 2/
- Source data Figure 2/Data_Fig_2.xlsx
- Source data Figure 2/Fig2D/
- Source data Figure 2/Fig2D/Fig2D README.txt
- Source data Figure 2/Fig2D/LUNB1/
- Source data Figure 2/Fig2D/LUNB1/Combination (PIT+PCZ).tif
- Source data Figure 2/Fig2D/LUNB1/Combination (PIT+PCZ)_Fig2D.tif
- Source data Figure 2/Fig2D/LUNB1/Control (DMSO).tif
- Source data Figure 2/Fig2D/LUNB1/Control (DMSO)_Fig2D.tif
- Source data Figure 2/Fig2D/LUNB1/PCZ.tif
- Source data Figure 2/Fig2D/LUNB1/PCZ_Fig2D.tif
- Source data Figure 2/Fig2D/LUNB1/PIT.tif
- Source data Figure 2/Fig2D/LUNB1/PIT_Fig2D.tif
- Source data Figure 2/Fig2D/LUNB2/
- Source data Figure 2/Fig2D/LUNB2/Combination (PIT+PCZ)_Fig2D.tif
- Source data Figure 2/Fig2D/LUNB2/Combination(PIT+PCZ).tif
- Source data Figure 2/Fig2D/LUNB2/Control (DMSO).tif
- Source data Figure 2/Fig2D/LUNB2/Control (DMSO)_Fig2D.tif
- Source data Figure 2/Fig2D/LUNB2/PCZ.tif
- Source data Figure 2/Fig2D/LUNB2/PCZ_Fig2D.tif
- Source data Figure 2/Fig2D/LUNB2/PIT.tif
- Source data Figure 2/Fig2D/LUNB2/PIT_Fig2D.tif
