# Supplementary material for: Repurposing statins and phenothiazines to treat chemoresistant neuroblastoma
Source: EMBO Mol Med. 2025 Dec 23;18(2):433–61. doi: 10.1038/s44321-025-00349-6 (PMC12905276; doi:10.1038/s44321-025-00349-6)
Supplement: Supplementary file 3 — Source data Fig. 2 [file 44321_2025_349_MOESM3_ESM.zip › Source data Figure 2/Data_Fig_2.xlsx]

## Sheet: 2A
2A	Dose-response curves of the four top hits tested in three PDX-derived high-risk neuroblastoma organoids (LU-NB-1, 2 and 3) for 3 and 7 days
Viability readout normalized to control. Biological replicates.
TFP
(uM)	LUNB1 3 days			LUNB1 7 days			LUNB2 3 days			LUNB2 7 days			LUNB3 3 days			LUNB3 7 days
10	0.87767	0.939557	0.995818	0.469447	0.534416	0.637107	1.2421	1.4569	1.59699	0.632535	0.856181	0.822295	0.55033	0.560336	0.560336	0.284337	0.340232	0.357244
3.33	65.6115	65.4033	67.4343	66.672	69.6124	71.0857	48.4046	54.3816	58.9951	15.0814	21.5559	20.7042	49.1095	51.8311	57.7046	31.4035	38.021	41.6445
1.11	84.8471	86.985	88.414	98.2214	108.811	108.56	76.8982	79.9614	77.2624	54.6601	60.1834	66.9606	70.082	75.8555	79.1275	53.3873	62.3063	61.7571
0.37	91.3958	93.7588	92.5886	103.289	106.759	110.955	87.7409	87.7969	91.766	74.1918	84.9088	83.3523	76.9161	78.4471	81.2087	59.3681	63.0159	76.0614
0.123	92.4535	101.191	103.942	100.479	102.847	108.214	91.4392	99.5175	94.9413	98.4157	95.8539	87.6874	87.9127	89.8439	95.3572	60.4958	78.9509	76.6738
0.0411	98.9404	103.284	106.823	106.11	105.374	109.828	97.5096	98.4435	110.64	97.2364	101.75	99.6288	90.2742	96.7781	98.1589	77.9448	89.7801	86.4336
0.0137	98.3553	98.0853	107.706	95.8972	99.2756	101.696	92.2984	98.0512	102.889	104.043	105.708	110.811	97.1183	106.324	105.203	86.4458	93.8045	87.5977
TRD
(uM)	LUNB1 3 days			LUNB1 7 days			LUNB2 3 days			LUNB2 7 days			LUNB3 3 days			LUNB3 7 days
10	0.630351	0.572569	0.509534	0.625548	0.570889	0.524327	1.25906	1.03895	0.977313	0.711955	0.705109	0.52712	0.54239	0.445535	0.377736	0.297947	0.30493	0.214149
3.33	60.3772	60.6556	62.2787	70.5189	69.2192	69.3063	18.9916	19.0796	17.3627	6.92559	6.56733	3.47763	20.2622	15.6325	23.9136	6.93891	10.7377	1.59448
1.11	87.3194	90.2978	92.1101	104.519	104.056	96.1117	87.1306	91.0838	76.7851	85.4734	89.024	77.3429	96.8748	92.3516	88.5549	101.728	95.5432	88.5903
0.37	94.1167	96.3597	98.0512	100.306	99.3954	97.8204	90.0537	97.9162	80.4919	106.556	100.981	92.8805	96.5358	105.001	95.3542	111.155	107.692	107.815
0.123	105.442	98.65	99.6428	90.5992	97.3588	89.5182	100.258	100.153	84.9999	100.596	103.927	94.3181	111.403	102.599	100.701	106.106	100.136	96.7257
0.0411	101.213	100.152	101.24	108.163	105.459	108.932	100.179	105.559	85.3961	102.811	111.444	98.001	97.3397	106.405	100.652	99.6726	99.0185	96.3742
0.0137	98.3558	98.4819	97.4733	96.1462	101.962	99.4399	98.1892	101.385	92.6775	109.504	110.177	99.6988	103.267	96.5745	101.698	103.893	89.8962	89.1909
PCZ
(uM)	LUNB1 3 days			LUNB1 7 days			LUNB2 3 days			LUNB2 7 days			LUNB3 3 days			LUNB3 7 days
10	1.17921	0.907933	0.769529	0.892645	0.645238	0.45325	2.31282	1.55671	1.34322	1.37014	0.87495	0.621773	0.887953	0.601835	0.591969	0.563192	0.362734	0.312619
3.33	64.6349	66.6777	63.4889	61.165	61.9547	61.739	50.8554	51.914	48.4804	18.8915	19.0497	10.6818	53.3265	51.6888	45.6901	40.7622	37.5048	39.2755
1.11	92.5317	89.2986	88.911	99.3369	93.4209	90.2383	78.5649	85.2009	70.7546	64.5955	62.0842	59.6214	75.9792	74.8545	69.7833	72.2389	73.7686	65.6047
0.37	101.057	99.1308	97.6139	100.811	101.799	98.3513	90.983	92.4596	75.9585	91.5012	89.0439	81.2177	87.2365	77.4295	66.2019	72.2795	74.4106	63.0059
0.123	101.262	101.24	100.858	100.548	99.143	95.8099	90.4047	98.2328	85.8058	97.1549	93.2585	89.3175	90.808	85.9144	88.1639	82.1449	80.6653	78.0976
0.0411	110.48	105.985	99.8561	103.765	100.174	96.4076	93.8562	95.1193	84.1245	104.342	102.429	95.4441	92.7418	90.9067	82.7671	92.657	88.3209	69.2153
0.0137	102.17	104.833	104.008	96.7718	92.655	91.8653	95.3062	97.4855	88.4122	97.3764	99.8821	95.1965	93.6594	94.6558	85.1745	93.2178	86.5765	85.9751
LOV
(uM)
	LUNB1 3 days			LUNB1 7 days			LUNB2 3 days			LUNB2 7 days			LUNB3 3 days			LUNB3 7 days
10	64.586	66.2358	69.5355	16.6533	17.6043	18.5334	61.7776	59.7086	62.8035	2.25874	3.45683	4.57704	27.7284	35.8793	31.9334	1.71408	2.70707	3.47939
3.33	71.0332	64.3579	65.7341	27.5011	29.9926	30.0939	84.8817	87.6232	85.9852	36.3437	49.0806	50.1802	40.7699	40.0386	44.2588	7.91631	8.92899	9.42549
1.11	78.1723	77.5641	79.2595	43.6781	44.8284	43.6679	93.8561	88.3905	93.5717	72.0781	82.6158	79.2575	58.7172	54.4665	55.1521	16.8611	20.4587	19.3278
0.37	82.3006	84.6499	87.3413	56.3551	60.1524	60.0949	99.9167	97.7269	99.8736	90.9704	101.884	101.032	64.8266	66.7158	63.9277	35.9642	33.9073	31.9135
0.123	86.5354	90.0555	99.0801	74.7416	83.917	84.7228	101.805	95.8993	93.1578	89.4745	96.899	92.2097	83.2157	85.8666	87.314	51.2215	51.4146	56.021
0.0411	87.0752	95.4915	93.8569	93.7614	94.8425	92.1229	90.8302	100.236	99.8218	92.3243	99.2081	99.1669	86.5979	96.5466	92.5397	67.3733	76.5072	76.5151
0.0137	93.0282	93.5604	101.178	95.2935	99.0907	94.7445	98.8218	98.9253	103.693	95.4031	99.396	102.621	91.1076	92.9816	98.512	85.3968	85.7869	88.6752

## Sheet: 2B
2B	Synergy testing between the two drug classes, phenothiazines and statins. Work flow for identifying the final drug pair. Combination total scores of 6 x 6 synergy matrices over 3 or 7 days.
Efficacy	LUNB-1		LUNB-2
	3d	7d	3d	7d
TFP + LOV	30.969	56.818	16.967	48.49
TFP + PIT	32.997	70.901	32.011	87.401
TFP + FLV	41.424	68.223	42.096	78.982
PCP + LOV	34.924	59.236	19.094	45.554
PCP + PIT	38.866	72.811	37.274	87
PCP + FLV	42.477	72.41	40.457	78.721
MSA (Most Synergistic Area score)	LUNB-1		LUNB-2
	3d	7d	3d	7d
TFP + LOV	9.45	9.49	3.13	35.12
TFP + PIT	10.66	15.91	7.28	40.3
TFP + FLV	8.98	12.66	7.98	39.99
PCZ + LOV	4.71	23.91	6.26	25.59
PCZ + PIT	15.04	12.71	10.29	36.73
PCZ + FLV	7.8	11.68	6.91	32.52

## Sheet: 2C
2C		Synergy landscape of the PCZ + PIT combination tested in LU-NB-1 and LU-NB-2 organoids for 3 and 7 days.
					LUNB-1		LUNB-2
					3d	7d	3d	7d
			Synergy score	PCZ + PIT	7.68	6.35	6.52	20.37
			MSA (Most synergistic area score)	PCZ + PIT	15.04	12.71	10.29	36.73
	LU-NB-1
	3 days									7 days
		R1	PIT								R1	PIT
			0	0.25	0.74	2.2	6.7	20			uM	0	0.25	0.74	2.2	6.7	20
	PCZ	5	7067	4716	3500	3325	3016	2432		PCZ	5	12480	2544	1837	1516	1006	936
		1.6	10728	8459	7235	6565	6492	5022			1.6	21003	9407	7021	5617	5361	3291
		0.56	11460	10193	8522	8144	7757	6794			0.56	25759	13122	10070	7720	7232	5703
		0.19	11973	9425	9006	8245	8576	6911			0.19	26233	13712	10697	8761	7936	7214
		0.05	11076	8766	7883	7734	7745	7004			0.05	26291	14436	10148	8330	8203	7032
		0	11283	8916	8487	7799	8031	7265			0	27427	13703	10374	8006	7451	6804
	Viability as % of control									Viability as % of control
			62.6341	41.7974	31.0201	29.4691	26.7305	21.5546				45.5026	9.27553	6.69778	5.5274	3.66792	3.4127
			95.0811	74.9712	64.123	58.1849	57.5379	44.5094				76.5778	34.2983	25.5989	20.4798	19.5464	11.9991
			101.569	90.3394	75.5296	72.1794	68.7494	60.2145				93.9184	47.8434	36.7156	28.1474	26.3682	20.7934
			106.115	83.5327	79.8192	73.0745	76.0082	61.2514				95.6466	49.9945	39.0017	31.943	28.935	26.3025
			98.1654	77.6921	69.8662	68.5456	68.6431	62.0757				95.8581	52.6343	37	30.3715	29.9085	25.639
			100	79.0215	75.2194	69.1217	71.1779	64.3889				100	49.9617	37.824	29.1902	27.1667	24.8077
		R2	PIT								R2	PIT
			0	0.25	0.74	2.2	6.7	20				0	0.25	0.74	2.2	6.7	20
	PCZ	5	7408	3465	2807	2821	2448	2135		PCZ	5	5040	338	138	156	101	41
		1.6	13576	10431	9435	9858	9236	8120			1.6	21282	8909	6314	5298	4176	1782
		0.56	13830	11508	11635	11072	11199	9557			0.56	25143	14198	10102	8732	8252	5393
		0.19	14438	12717	11824	11573	11143	9685			0.19	25536	13789	12782	10471	10506	7135
		0.05	14864	12831	12424	12538	11489	10017			0.05	27528	14334	11776	11651	11400	7694
		0	15314	12419	12239	11840	11525	10236			0	28162	13804	10007	10413	10878	6826
	Viability as % of control									Viability as % of control
			48.374	22.6264	18.3296	18.4211	15.9854	13.9415				18.3086	1.22784	0.501308	0.566696	0.366899	0.148939
			88.6509	68.1141	61.6103	64.3725	60.3108	53.0234				77.3104	32.3634	22.9366	19.2459	15.17	6.47341
			90.3095	75.1469	75.9762	72.2999	73.1292	62.4069				91.3361	51.5766	36.6972	31.7204	29.9768	19.591
			94.2797	83.0417	77.2104	75.5714	72.7635	63.2428				92.7637	50.0908	46.4327	38.0376	38.1648	25.9191
			97.0615	83.7861	81.1284	81.8728	75.0229	65.4107				100	52.0706	42.7783	42.3242	41.4124	27.9497
			100	81.0957	79.9203	77.3149	75.2579	66.8408				102.303	50.1453	36.3521	37.8269	39.5161	24.7966
	LU-NB-2
	3 days									7 days
		R1	PIT								R1	PIT
		uM	0	0.25	0.74	2.2	6.7	20			uM	0	0.25	0.74	2.2	6.7	20
	PCZ	5	3739	2470	2590	2725	2739	2223		PCZ	5	2092	140	134	163	137	251
		1.6	8165	6762	6415	6486	6522	6539			1.6	15779	5725	1709	1289	830	536
		0.56	8617	7542	7234	6907	7364	7153			0.56	19776	12907	5204	2197	1840	916
		0.19	9094	8372	8305	8223	7853	7815			0.19	20581	15478	9440	3404	2746	1273
		0.05	9476	8747	8499	7826	7875	7038			0.05	20034	15941	11997	4926	3692	1679
		0	9764	8979	9144	8751	8331	7762			0	22048	17364	16286	9417	5331	1941
	Viability as % of control									Viability as % of control
			38.2937	25.297	26.526	27.9086	28.052	22.7673				9.48839	0.634978	0.607765	0.739296	0.621372	1.13843
			83.6235	69.2544	65.7005	66.4277	66.7964	66.9705				71.5666	25.9661	7.75127	5.84634	3.76451	2.43106
			88.2528	77.2429	74.0885	70.7395	75.4199	73.2589				89.6952	58.5405	23.603	9.96462	8.34543	4.15457
			93.1381	85.7435	85.0574	84.2175	80.4281	80.0389				93.3463	70.2014	42.8157	15.439	12.4546	5.77377
			97.0504	89.5842	87.0442	80.1516	80.6534	72.0811				90.8654	72.3013	54.4131	22.3422	16.7453	7.6152
			100	91.9603	93.6501	89.6252	85.3236	79.4961				100	78.7554	73.8661	42.7114	24.1791	8.80352
		R2	PIT								R2	PIT
		uM	0	0.25	0.74	2.2	6.7	20			uM	0	0.25	0.74	2.2	6.7	20
	PCZ	5	12831	10607	9305	10188	10228	9255		PCZ	5	9395	432	214	142	152	130
		1.6	17689	15378	13900	12002	13310	12854			1.6	18148	4122	820	580	354	411
		0.56	19534	17970	15837	14690	14222	13369			0.56	20190	10664	2389	1064	860	462
		0.19	19555	18315	16816	15741	14759	13870			0.19	24629	15623	5742	2050	1343	675
		0.05	19618	17599	16947	16244	15151	13721			0.05	26157	19744	9315	2876	2009	874
		0	19924	17439	17304	16626	15988	13500			0	27526	21095	16821	7721	3337	1186
	Viability as % of control									Viability as % of control
			52.4629	43.3695	38.0459	41.6563	41.8198	37.8415				34.4606	1.58457	0.784947	0.520852	0.557532	0.476837
			72.3261	62.877	56.8338	49.0733	54.4214	52.5569				66.5664	15.1194	3.00774	2.12743	1.29846	1.50754
			79.8699	73.475	64.7537	60.0639	58.1504	54.6626				74.0564	39.1153	8.76279	3.90273	3.15446	1.6946
			79.9557	74.8857	68.7566	64.3612	60.346	56.7111				90.3386	57.3048	21.0615	7.51935	4.92609	2.47588
			80.2133	71.9581	69.2922	66.4178	61.9488	56.1019				95.9432	72.4205	34.1672	10.5491	7.36896	3.20581
			100	71.3039	70.7519	67.9797	65.3711	55.1983				100	77.3759	61.699	28.3204	12.24	4.35022

## Sheet: 2E
2E	Propidium iodide (PI) staining for PCZ+PIT combination over a 7-day treatment, (one-way ANOVA, Dunnett’s multiple test)
LUNB1						LUNB2
	PI negative		PI positive				PI negative		PI positive
Comb	2.52	8.18	97.5	91.8		Comb	3.63	2.84	96.4	97.2
PIT	44.2	38.5	55.8	61.5		PIT	37	38	63	62
PCZ	50.2	45.7	49.8	54.3		PCZ	46.8	62.9	53.2	37.1
Control	59.5	62.6	40.5	37.4		Control	80.6	73.9	19.4	26.1
	R1	R2	R1	R2			R1	R2	R1	R2

## Sheet: 2G 
2G	Average tumor volume per group, day 8 (n=5 in control, PCZ, and PIT groups; N=7 in combination group, one-way ANOVA followed by Tukey's multiple comparisons test)
	Control	PCZ	PIT	Combination
1	816.869	1329.18	385.67	654.167
2	1778	1136.61	1868.48	783.433
3	1555	866.54	1458.97	731.378
4	1488	434.672	1031.24	478.385
5	863.757		1038.77	605.824
6				388.189
7				388.189

## Sheet: 2H
2H	Kaplan-Meier curves showing survival in days from the first treatment day. Statistical analysis was performed using the log-rank test between control and combination group.
Day	CTRL	PCP	PIT	COMB
8	1
8	1
10	1
15	1
15	1
10		1
12		1
15		1
24		1
8			1
10			1
15			1
15			1
22			1
17				1
17				1
19				1
19				1
19				1
26				1
