# Supplementary material for: Repurposing statins and phenothiazines to treat chemoresistant neuroblastoma
Source: EMBO Mol Med. 2025 Dec 23;18(2):433–61. doi: 10.1038/s44321-025-00349-6 (PMC12905276; doi:10.1038/s44321-025-00349-6)
Supplement: Supplementary file 3 — Source data Fig. 2 [file 44321_2025_349_MOESM3_ESM.zip › Source data Figure 2/Fig2D/Fig2D README.txt]

Figure 2D
Two representative photos taken per condition after 7 day treatment.
Photos used in the figure were cropped to square size to limit the negative space.
