# Supplementary material for: Repurposing statins and phenothiazines to treat chemoresistant neuroblastoma
Source: EMBO Mol Med. 2025 Dec 23;18(2):433–61. doi: 10.1038/s44321-025-00349-6 (PMC12905276; doi:10.1038/s44321-025-00349-6)
Supplement: Supplementary file 4 — Source data Fig. 3 [file 44321_2025_349_MOESM4_ESM.zip]

Archive with 9 entries (5 files):
- Source data Figure 3/
- Source data Figure 3/Data_Fig_3.xlsx
- Source data Figure 3/Fig3D_E/
- Source data Figure 3/Fig3D_E/Uncropped WB images 3DE.ai
- Source data Figure 3/Fig3D_E/Uncropped WB images 3DE.pdf
- Source data Figure 3/Fig3F/
- Source data Figure 3/Fig3F/250903 Raw images and specification.zip
- Source data Figure 3/Fig3G/
- Source data Figure 3/Fig3G/Images for colocalization analysis.zip
