# Supplementary material for: Repurposing statins and phenothiazines to treat chemoresistant neuroblastoma
Source: EMBO Mol Med. 2025 Dec 23;18(2):433–61. doi: 10.1038/s44321-025-00349-6 (PMC12905276; doi:10.1038/s44321-025-00349-6)
Supplement: Supplementary file 4 — Source data Fig. 3 [file 44321_2025_349_MOESM4_ESM.zip › Source data Figure 3/Data_Fig_3.xlsx]

## Sheet: 3A PCZ
3A	GSEA transcriptomic analysis of treatment response in LU-NB-2 PDX cells after 48 h treatment using KEGG pathways.
PCZvs CTRL
ID	Description	setSize	enrichmentScore	NES	pvalue	p,adjust	qvalue	rank	leading_edge	core_enrichment
hsa00100	Steroid biosynthesis	13	0.869749	2.95804	3.62e-10	7.35e-09	1.73e-09	210	tags=79%, list=6%, signal=74%	MSMO1/LSS/DHCR7/CYP51A1/NSDHL/FDFT1/SQLE/HSD17B7/SC5D/TM7SF2/EBP
hsa01100	Metabolic pathways	160	0.485674	2.89668	1e-10	2.61e-09	6.17e-10	214	tags=23%, list=6%, signal=23%	LIPG/ACSS2/DGKG/NT5C1A/MVD/ALDH1L2/ALDOC/CHAC1/HMGCS1/MSMO1/ACAT2/LSS/DHCR7/MVK/IDI1/CYP51A1/FDPS/NSDHL/ACP5/PNPLA3/PLA2G3/FDFT1/PCYT2/SQLE/HSD17B7/SC5D/LPIN1/HMGCR/TM7SF2/FUT1/RENBP/SCD/FASN/PGM2L1/MMAB/IDH1/ND4L/EBP/ARSA
hsa00900	Terpenoid backbone biosynthesis	8	0.938348	2.68918	1.22e-09	1.86e-08	4.37e-09	140	tags=88%, list=4%, signal=84%	MVD/HMGCS1/ACAT2/MVK/IDI1/FDPS/HMGCR
hsa04080	Neuroactive ligand-receptor interaction	23	0.622409	2.55856	1.12e-06	7.8e-06	1.84e-06	133	tags=43%, list=4%, signal=42%	ADM2/SPX/CRHR1/LYNX1/LPAR2/GPR83/F2RL2/TMEM97/CGA/OXTR
hsa04979	Cholesterol metabolism	7	0.864112	2.35047	6.81e-06	3.67e-05	8.64e-06	136	tags=71%, list=4%, signal=69%	LIPG/PCSK9/APOC1/LDLR/NPC2
hsa00561	Glycerolipid metabolism	10	0.759394	2.34266	3.44e-05	0.000125837	2.97e-05	137	tags=40%, list=4%, signal=39%	LIPG/DGKG/PNPLA3/LPIN1
hsa04060	Cytokine-cytokine receptor interaction	17	0.626775	2.33822	3.64e-05	0.000125837	2.97e-05	159	tags=35%, list=5%, signal=34%	INHBE/IL21R/CXCL12/CSF2RB/CD4/GDF15
hsa03320	PPAR signaling pathway	14	0.617902	2.14285	0.00027489	0.000708518	0.000167094	171	tags=33%, list=5%, signal=32%	FABP3/PPARD/HMGCS1/MMP1/SCD
hsa05200	Pathways in cancer	42	0.441277	2.08922	5.52e-05	0.000174313	4.11e-05	199	tags=26%, list=6%, signal=25%	PPARD/VEGFA/LPAR2/GADD45B/MMP1/CXCL12/CSF2RB/FOXO1/BBC3/FGF19/FGFR4
hsa01200	Carbon metabolism	24	0.501834	2.08731	0.000636253	0.00141993	0.00033487	203	tags=17%, list=6%, signal=16%	ACSS2/ALDOC/ACAT2/IDH1
hsa00010	Glycolysis / Gluconeogenesis	12	0.604835	2.006	0.00220537	0.00420398	0.000991447	33	tags=15%, list=1%, signal=15%	ACSS2/ALDOC
hsa00564	Glycerophospholipid metabolism	11	0.613734	1.97948	0.0020819	0.0040623	0.000958034	137	tags=36%, list=4%, signal=35%	DGKG/PLA2G3/PCYT2/LPIN1
hsa00620	Pyruvate metabolism	13	0.535792	1.82224	0.00918013	0.0147897	0.00348794	63	tags=14%, list=2%, signal=14%	ACSS2/ACAT2
hsa04020	Calcium signaling pathway	16	0.496394	1.81449	0.00601807	0.0101973	0.00240488	199	tags=31%, list=6%, signal=30%	VEGFA/RYR2/OXTR/FGF19/FGFR4
hsa00280	Valine, leucine and isoleucine degradation	10	0.578969	1.78606	0.00952743	0.015161	0.00357551	63	tags=20%, list=2%, signal=20%	HMGCS1/ACAT2
hsa04550	Signaling pathways regulating pluripotency of stem cells	17	0.44808	1.67158	0.015373	0.0230594	0.00543823	199	tags=18%, list=6%, signal=17%	INHBE/ESRRB/FGFR4
hsa04068	FoxO signaling pathway	7	0.608255	1.65451	0.0276066	0.0388615	0.00916493	195	tags=38%, list=6%, signal=35%	GADD45B/FOXO1/GABARAPL1
hsa00240	Pyrimidine metabolism	7	0.59844	1.62781	0.0335647	0.0454988	0.0107302	20	tags=14%, list=1%, signal=14%	NT5C1A
hsa04936	Alcoholic liver disease	16	0.442543	1.61765	0.0309633	0.0429264	0.0101236	176	tags=24%, list=5%, signal=22%	LPIN1/FOXO1/SCD/FASN
hsa04142	Lysosome	14	0.457803	1.58763	0.0357027	0.0480411	0.0113298	214	tags=21%, list=6%, signal=20%	LAMP3/ACP5/NPC2/ARSA
hsa05171	Coronavirus disease - COVID-19	11	-0.406243	-1.56943	0.0335147	0.0454988	0.0107302	1123	tags=82%, list=33%, signal=55%	PIK3CD/JUN/NRP1/IFNAR2/SYK/RPL22L1/PRKCB/VWF/FOS
hsa04723	Retrograde endocannabinoid signaling	8	-0.483073	-1.60073	0.0214448	0.0309008	0.0072875	1087	tags=88%, list=32%, signal=60%	ND4/CNR1/NDUFS2/GNAQ/GABRR1/GABRA2/PRKCB
hsa05169	Epstein-Barr virus infection	15	-0.353157	-1.61942	0.0261347	0.0370748	0.00874355	1123	tags=87%, list=33%, signal=59%	PIK3CD/JUN/RELB/CASP3/IFNAR2/PSMD3/SYK/AKT1/PSMD4/PSMC5/CCNA2/HDAC1/PSMC3
hsa04933	AGE-RAGE signaling pathway in diabetic complications	12	-0.401143	-1.6246	0.0318121	0.0437716	0.0103229	1123	tags=83%, list=33%, signal=56%	PIK3CD/PLCE1/JUN/SERPINE1/CASP3/AKT1/MMP2/CDC42/PRKCB/EGR1
hsa04211	Longevity regulating pathway	9	-0.453119	-1.62562	0.0211428	0.0307073	0.00724188	1123	tags=91%, list=33%, signal=61%	PIK3CD/CREB5/SESN2/SESN2/TSC1/SESN3/ATF4/ADIPOR2/ADIPOR2/AKT1
hsa05163	Human cytomegalovirus infection	15	-0.354538	-1.62575	0.0253467	0.0362379	0.00854618	1123	tags=87%, list=33%, signal=59%	PIK3CD/CREB5/CASP3/RAC3/TSC1/ATF4/GSK3B/CTNNB1/AKT1/CALM3/RHOA/GNAQ/PRKCB
hsa04650	Natural killer cell mediated cytotoxicity	12	-0.403894	-1.63574	0.0293171	0.0409544	0.0096585	1123	tags=92%, list=33%, signal=62%	PIK3CD/SHC2/CASP3/RAC3/IFNAR2/KLRC2/TNFRSF10B/SYK/SHC1/VAV1/PRKCB
hsa01524	Platinum drug resistance	9	-0.457444	-1.64114	0.0179976	0.0263485	0.00621392	1123	tags=89%, list=33%, signal=60%	PIK3CD/MAP3K5/CASP3/AKT1/TOP2A/MSH2/GSTA4/BIRC5
hsa04926	Relaxin signaling pathway	13	-0.383877	-1.69524	0.0162417	0.0239696	0.00565288	1123	tags=85%, list=33%, signal=57%	PIK3CD/JUN/SHC2/CREB5/ATF4/AKT1/ARRB2/MMP2/SHC1/ACTA2/FOS
hsa04014	Ras signaling pathway	21	-0.316778	-1.72591	0.0124293	0.0189547	0.00447018	1123	tags=81%, list=33%, signal=55%	PIK3CD/PLCE1/SHC2/RAC3/RASGRF1/RAB5B/GAB1/PAK3/AKT1/CALM3/RHOA/FGFR1/SHC1/CDC42/RASSF5/IGF2/PRKCB
hsa04912	GnRH signaling pathway	9	-0.481964	-1.72911	0.00982395	0.0154981	0.00365501	1107	tags=67%, list=32%, signal=45%	CALM3/GNAQ/MMP2/CDC42/PRKCB/EGR1
hsa05152	Tuberculosis	10	-0.464853	-1.73644	0.0158595	0.0235959	0.00556475	1008	tags=90%, list=29%, signal=64%	CASP3/SPHK2/PIK3C3/RAB5B/SYK/AKT1/CALM3/RHOA/CORO1A
hsa05231	Choline metabolism in cancer	12	-0.433698	-1.75645	0.0118968	0.0182952	0.00431465	1123	tags=92%, list=33%, signal=62%	PIK3CD/PCYT1B/JUN/DGKB/SLC44A5/RAC3/TSC1/AKT1/GPCPD1/PRKCB/FOS
hsa05160	Hepatitis C	11	-0.454729	-1.75675	0.00921328	0.0147897	0.00348794	1123	tags=91%, list=33%, signal=61%	PIK3CD/CASP3/CLDN12/EIF2AK3/GSK3B/IFNAR2/CTNNB1/AKT1/YWHAE/PPP2R2B
hsa04925	Aldosterone synthesis and secretion	10	-0.475562	-1.77644	0.0140875	0.021306	0.0050247	1046	tags=80%, list=30%, signal=56%	ATP2B2/ATF4/CALM3/GNAQ/CAMK1D/KCNK3/NPR1/PRKCB
hsa04922	Glucagon signaling pathway	11	-0.460742	-1.77998	0.00783817	0.0130399	0.00307526	1046	tags=83%, list=30%, signal=58%	ATF4/ACACA/PCK2/PCK2/PYGB/PKM/AKT1/CALM3/GNAQ/CPT1A
hsa04910	Insulin signaling pathway	14	-0.398191	-1.78978	0.0106177	0.0166072	0.00391658	1123	tags=87%, list=33%, signal=59%	PIK3CD/RHOQ/SHC2/TSC1/GSK3B/ACACA/PCK2/PCK2/PYGB/AKT1/CALM3/HK1/SHC1
hsa04921	Oxytocin signaling pathway	14	-0.405948	-1.82465	0.00859534	0.0140442	0.00331211	1107	tags=64%, list=32%, signal=44%	CALM3/RHOA/GNAQ/CAMK1D/ACTG1/ACTB/NPR1/PRKCB/FOS
hsa04015	Rap1 signaling pathway	24	-0.326531	-1.82784	0.00332937	0.00603243	0.00142266	1123	tags=83%, list=33%, signal=57%	PIK3CD/PLCE1/CNR1/RAC3/DOCK4/RAPGEF6/CTNND1/CTNNB1/AKT1/CALM3/RHOA/GNAQ/PFN1/ACTG1/FGFR1/ACTB/CDC42/RASSF5/VAV1/PRKCB
hsa04371	Apelin signaling pathway	10	-0.489557	-1.82872	0.0110752	0.0171759	0.00405068	1033	tags=90%, list=30%, signal=63%	SERPINE1/SPHK2/MAP1LC3B/PIK3C3/AKT1/CALM3/GNAQ/ACTA2/EGR1
hsa04270	Vascular smooth muscle contraction	10	-0.504024	-1.88276	0.00841979	0.0138813	0.0032737	74	tags=50%, list=2%, signal=49%	NPR1/KCNMB1/PRKCB/ACTA2/ACTG2
hsa05224	Breast cancer	14	-0.421685	-1.89538	0.0056182	0.00960869	0.00226607	1123	tags=86%, list=33%, signal=58%	PIK3CD/JUN/SHC2/APC2/FZD4/GSK3B/DVL2/CTNNB1/AKT1/FGFR1/SHC1/FOS
hsa04917	Prolactin signaling pathway	9	-0.529848	-1.9009	0.00303449	0.00555312	0.00130962	169	tags=44%, list=5%, signal=42%	SHC1/TH/PRL/FOS
hsa05210	Colorectal cancer	15	-0.414591	-1.90113	0.00516921	0.0089242	0.00210464	1123	tags=87%, list=33%, signal=59%	PIK3CD/JUN/APC2/CASP3/RAC3/GSK3B/DCC/CTNNB1/AKT1/MSH2/RHOA/BIRC5/FOS
hsa04514	Cell adhesion molecules	11	-0.494929	-1.91205	0.00421911	0.00735331	0.00173417	1079	tags=91%, list=31%, signal=63%	ITGB8/CADM3/CLDN12/CD8A/CNTN1/NCAM1/NRCAM/MPZL1/CD99/NLGN3
hsa04919	Thyroid hormone signaling pathway	11	-0.496387	-1.91768	0.00399105	0.00702272	0.00165621	1123	tags=91%, list=33%, signal=61%	PIK3CD/PLCE1/PFKFB2/GSK3B/CTNNB1/AKT1/ACTG1/HDAC1/ACTB/PRKCB
hsa04137	Mitophagy - animal	10	-0.514604	-1.92229	0.00621568	0.0104355	0.00246106	1107	tags=90%, list=32%, signal=61%	JUN/OPTN/TBC1D17/CITED2/EIF2AK3/MAP1LC3B/SQSTM1/ATF4/PGAM5
hsa04120	Ubiquitin mediated proteolysis	9	-0.537649	-1.92888	0.0027332	0.00505228	0.00119151	548	tags=89%, list=16%, signal=75%	PRPF19/UBE2S/ANAPC15/UBA6/FBXW7/UBE2C/CDC20/FBXO4
hsa04390	Hippo signaling pathway	15	-0.426818	-1.9572	0.00380378	0.00675817	0.00159382	1098	tags=87%, list=32%, signal=59%	APC2/SERPINE1/SMAD1/FZD4/GSK3B/DVL2/BMPR2/CTNNB1/ACTG1/BIRC5/YWHAE/ACTB/PPP2R2B
hsa05162	Measles	10	-0.536849	-2.00538	0.00353122	0.00633543	0.00149412	1123	tags=90%, list=33%, signal=61%	PIK3CD/JUN/CASP3/CD46/EIF2AK3/GSK3B/IFNAR2/AKT1/FOS
hsa04210	Apoptosis	25	-0.357142	-2.03628	0.0015657	0.0031836	0.000750806	1123	tags=85%, list=33%, signal=57%	PIK3CD/JUN/DDIT3/MAP3K5/CASP7/CASP3/ERN1/EIF2AK3/ATF4/TUBA1A/TNFRSF10B/AKT1/AIFM1/PARP1/ACTG1/BIRC5/TUBA1B/TUBA4A/ACTB/CTSB/CTSB/FOS
hsa04810	Regulation of actin cytoskeleton	26	-0.343297	-2.04906	0.00120493	0.00253451	0.000597727	1123	tags=85%, list=33%, signal=57%	PIK3CD/APC2/ITGB8/RAC3/ARHGEF7/PAK3/PIKFYVE/AKT1/ACTR3/CFL1/RHOA/PFN1/ACTG1/ARPC5/MYL12A/ACTN1/VCL/FGFR1/SCIN/ACTB/CDC42/VAV1
hsa04310	Wnt signaling pathway	15	-0.449263	-2.06012	0.00208664	0.0040623	0.000958034	1107	tags=93%, list=32%, signal=64%	JUN/APC2/RAC3/LGR4/FZD4/GSK3B/DVL2/VANGL2/CTNNB1/RHOA/CTNND2/CBY1/VANGL1/PRKCB
hsa04380	Osteoclast differentiation	12	-0.509268	-2.0625	0.00143981	0.00299415	0.000706126	1123	tags=92%, list=33%, signal=62%	PIK3CD/JUN/RELB/JUND/SQSTM1/IFNAR2/CYBA/SYK/AKT1/FHL2/FOS
hsa05208	Chemical carcinogenesis - reactive oxygen species	18	-0.418677	-2.06824	0.000981672	0.00213864	0.000504368	1123	tags=89%, list=33%, signal=60%	PIK3CD/JUN/ND4/MAP3K5/CYBA/NDUFS2/ATP5MC3/AKT1/ATP5F1B/SDHA/SLC25A4/ATP5F1E/GSTA4/ATP5MC1/AKR1A1/FOS
hsa04151	PI3K-Akt signaling pathway	27	-0.344873	-2.06999	0.00118333	0.00251802	0.000593839	1123	tags=82%, list=33%, signal=56%	PIK3CD/ITGB8/DDIT4/CREB5/THBS2/PPP2R5B/COL2A1/TSC1/ATF4/GSK3B/IFNAR2/TNR/PCK2/PCK2/SYK/AKT1/PIK3AP1/YWHAE/FGFR1/PPP2R2B/IGF2/VWF/PRL
hsa04261	Adrenergic signaling in cardiomyocytes	13	-0.469716	-2.07432	0.00172012	0.00345914	0.000815788	1046	tags=92%, list=30%, signal=65%	CREB5/CACNG4/PPP2R5B/CACNB1/ATP2B2/ATF4/AKT1/CALM3/GNAQ/TPM1/TPM4/PPP2R2B
hsa05415	Diabetic cardiomyopathy	19	-0.404844	-2.09643	0.00180976	0.00359984	0.000848971	1123	tags=74%, list=33%, signal=50%	CYBA/NDUFS2/ATP5MC3/AKT1/ATP5F1B/SDHA/SLC25A4/PTPA/PARP1/ATP5F1E/GSR/ATP5MC1/MMP2/PRKCB
hsa04141	Protein processing in endoplasmic reticulum	12	-0.523555	-2.12036	0.000893869	0.00197082	0.000464789	1032	tags=92%, list=30%, signal=64%	DDIT3/MAP3K5/MAN1A1/ERN1/EIF2AK3/ATF4/HERPUD1/RRBP1/SEC13/SEC23B/RAD23B
hsa05167	Kaposi sarcoma-associated herpesvirus infection	14	-0.478505	-2.15077	0.00101714	0.00218985	0.000516443	1123	tags=93%, list=33%, signal=63%	PIK3CD/JUN/CASP3/MAP1LC3B/PIK3C3/GSK3B/IFNAR2/CTNNB1/SYK/AKT1/CALM3/PREX1/FOS
hsa04621	NOD-like receptor signaling pathway	12	-0.534488	-2.16464	0.000633986	0.00141993	0.00033487	1107	tags=85%, list=32%, signal=58%	MAP1LC3B/IFNAR2/TRPM7/NAMPT/CYBA/RHOA/YWHAE/SUGT1/CTSB/CTSB/TXNIP
hsa04660	T cell receptor signaling pathway	12	-0.534986	-2.16666	0.000633986	0.00141993	0.00033487	1123	tags=92%, list=33%, signal=62%	PIK3CD/JUN/CD8A/GSK3B/PAK3/AKT1/RHOA/CDC42/GRAP2/VAV1/FOS
hsa01522	Endocrine resistance	7	-0.675778	-2.18604	0.00248847	0.00464684	0.00109589	1123	tags=100%, list=33%, signal=68%	JUN/SHC2/AKT1/MMP2/SHC1/FOS
hsa05142	Chagas disease	7	-0.675778	-2.18604	0.00248847	0.00464684	0.00109589	1123	tags=100%, list=33%, signal=68%	JUN/SERPINE1/AKT1/GNAQ/PPP2R2B/FOS
hsa00330	Arginine and proline metabolism	7	-0.679849	-2.19921	0.00218911	0.00420398	0.000991447	1109	tags=100%, list=32%, signal=68%	ARG2/GOT1/ALDH1B1/GOT2/ALDH9A1/LAP3
hsa04520	Adherens junction	12	-0.55038	-2.229	0.000400581	0.000939824	0.000221644	946	tags=92%, list=27%, signal=67%	RAC3/CTNND1/CTNNB1/RHOA/ACTG1/MYL12A/ACTN1/VCL/FGFR1/ACTB/CDC42
hsa04360	Axon guidance	24	-0.398514	-2.23078	0.000184748	0.00049719	0.000117255	1123	tags=88%, list=33%, signal=59%	PIK3CD/UNC5B/SEMA3C/NRP1/RAC3/SEMA6D/SLIT2/GSK3B/DCC/BMPR2/PAK3/SLIT1/CFL1/RHOA/EPHB1/MYL12A/EPHB3/CDC42/SEMA3A/UNC5D/SEMA3F
hsa00562	Inositol phosphate metabolism	8	-0.675974	-2.23994	0.000346825	0.000824271	0.000194392	1123	tags=100%, list=33%, signal=68%	PLCE1/SYNJ2/INPP5J/PIK3C3/PIK3C2A/PIKFYVE/TPI1
hsa04625	C-type lectin receptor signaling pathway	8	-0.675974	-2.23994	0.000346825	0.000824271	0.000194392	1123	tags=100%, list=33%, signal=68%	JUN/RELB/SYK/AKT1/CALM3/RHOA/EGR3
hsa05146	Amoebiasis	8	-0.675974	-2.23994	0.000346825	0.000824271	0.000194392	1123	tags=100%, list=33%, signal=68%	CASP3/ARG2/RAB5B/GNAQ/ACTN1/VCL/PRKCB
hsa04920	Adipocytokine signaling pathway	7	-0.69904	-2.26129	0.00148016	0.00304347	0.000717758	1043	tags=100%, list=30%, signal=70%	ACSL4/ACSL3/PCK2/PCK2/ADIPOR2/ADIPOR2/AKT1/CPT1A
hsa04145	Phagosome	17	-0.470759	-2.27194	0.000268046	0.000708518	0.000167094	1007	tags=94%, list=29%, signal=67%	TFRC/THBS2/PIK3C3/TUBB2B/TUBA1A/RAB5B/PIKFYVE/DYNC1LI2/CYBA/TUBB/TUBB4B/ACTG1/TUBA1B/TUBA4A/ACTB/CORO1A
hsa05206	MicroRNAs in cancer	20	-0.428382	-2.29725	0.000320687	0.00079305	0.000187029	1123	tags=90%, list=33%, signal=61%	PIK3CD/APC2/PLAU/DDIT4/CASP3/TNR/BMPR2/SLC7A1/CDC25B/IGF2BP1/CDCA5/RHOA/ZEB1/TPM1/HDAC1/CDC25A/SHC1/PRKCB
hsa04962	Vasopressin-regulated water reabsorption	8	-0.698371	-2.31415	0.000180586	0.000493242	0.000116324	1046	tags=88%, list=30%, signal=61%	RAB5B/DYNC1LI2/DCTN2/DCTN5/RAB11A/NSF/ARHGDIB
hsa05207	Chemical carcinogenesis - receptor activation	15	-0.509182	-2.33488	0.000284896	0.000719936	0.000169787	1123	tags=93%, list=33%, signal=63%	PIK3CD/JUN/KLF4/CREB5/ATF4/AKT1/GSTA4/BIRC5/CDC25A/ARRB2/CDC6/PAQR8/PRKCB/FOS
hsa04915	Estrogen signaling pathway	13	-0.532516	-2.35165	0.000287188	0.000719936	0.000169787	1123	tags=92%, list=33%, signal=62%	PIK3CD/JUN/SHC2/CREB5/ATF4/AKT1/CALM3/GNAQ/MMP2/SHC1/KRT40/FOS
hsa01240	Biosynthesis of cofactors	13	-0.533844	-2.35751	0.000274633	0.000708518	0.000167094	1034	tags=92%, list=30%, signal=65%	QPRT/AK7/PANK3/RDH11/EPRS1/ALDH1B1/AK2/MPI/UMPS/MTHFD1/AKR1A1/PNPO
hsa03420	Nucleotide excision repair	8	-0.72484	-2.40186	8.59e-05	0.000266299	6.28e-05	955	tags=88%, list=28%, signal=63%	POLE3/POLR2D/RFC3/RAD23B/RFC5/RPA1/RFC2
hsa04012	ErbB signaling pathway	9	-0.676171	-2.42585	9.65e-05	0.000280187	6.61e-05	1123	tags=100%, list=33%, signal=68%	JUN/SHC2/GSK3B/GAB1/PAK3/AKT1/SHC1/PRKCB
hsa04611	Platelet activation	9	-0.676171	-2.42585	9.65e-05	0.000280187	6.61e-05	1123	tags=89%, list=33%, signal=60%	SYK/AKT1/RHOA/GNAQ/ACTG1/MYL12A/ACTB/VWF
hsa04725	Cholinergic synapse	9	-0.676171	-2.42585	9.65e-05	0.000280187	6.61e-05	1123	tags=100%, list=33%, signal=68%	CREB5/ATF4/ACHE/AKT1/GNAQ/KCNQ3/PRKCB/FOS
hsa04914	Progesterone-mediated oocyte maturation	9	-0.676171	-2.42585	9.65e-05	0.000280187	6.61e-05	1123	tags=89%, list=33%, signal=60%	CDC25B/AKT1/CCNA2/CDC25A/KIF22/AURKA/ANAPC15/PLK1
hsa04062	Chemokine signaling pathway	15	-0.529219	-2.42676	0.000135801	0.000382331	9.02e-05	1123	tags=93%, list=33%, signal=63%	PIK3CD/SHC2/RAC3/GSK3B/CXCL14/AKT1/RHOA/GNAQ/ARRB2/SHC1/CDC42/PREX1/VAV1/PRKCB
hsa04916	Melanogenesis	7	-0.751381	-2.43061	0.000467807	0.00108365	0.000255564	863	tags=100%, list=25%, signal=75%	GSK3B/DVL2/CTNNB1/CALM3/GNAQ/PRKCB
hsa05034	Alcoholism	13	-0.556237	-2.4564	0.00014445	0.00040052	9.45e-05	1099	tags=92%, list=32%, signal=63%	SHC2/CREB5/H3C6/H2AC6/ATF4/MACROH2A1/CALM3/DDC/HDAC1/SHC1/GRIN3A/TH
hsa05170	Human immunodeficiency virus 1 infection	14	-0.547874	-2.46257	0.0001338	0.000382331	9.02e-05	1123	tags=93%, list=33%, signal=63%	PIK3CD/JUN/CASP3/RAC3/PAK3/AKT1/CALM3/CFL1/GNAQ/AP1B1/CHEK1/PRKCB/FOS
hsa04662	B cell receptor signaling pathway	10	-0.676368	-2.52655	4.96e-05	0.000162007	3.82e-05	1123	tags=100%, list=33%, signal=68%	JUN/RAC3/GSK3B/SYK/AKT1/PIK3AP1/VAV1/PRKCB/FOS
hsa04668	TNF signaling pathway	10	-0.676368	-2.52655	4.96e-05	0.000162007	3.82e-05	1123	tags=100%, list=33%, signal=68%	JUN/CREB5/MAP3K5/CASP7/CASP3/ATF4/AKT1/PGAM5/FOS
hsa05417	Lipid and atherosclerosis	21	-0.46436	-2.52999	5.26e-05	0.000168716	3.98e-05	1123	tags=90%, list=33%, signal=61%	PIK3CD/JUN/DDIT3/MAP3K5/CASP7/CASP3/ERN1/EIF2AK3/ATF4/GSK3B/TNFRSF10B/CYBA/AKT1/CALM3/RHOA/CDC42/ABCG1/VAV1/FOS
hsa05225	Hepatocellular carcinoma	18	-0.514606	-2.54213	1.95e-05	8.51e-05	2.01e-05	1123	tags=94%, list=33%, signal=64%	PIK3CD/SHC2/APC2/FZD4/GSK3B/DVL2/GAB1/CTNNB1/ACTL6A/AKT1/GSTA4/ACTG1/SHC1/DPF1/ACTB/IGF2/PRKCB
hsa05031	Amphetamine addiction	10	-0.681024	-2.54394	4.36e-05	0.000147711	3.48e-05	1107	tags=70%, list=32%, signal=48%	CALM3/DDC/HDAC1/GRIN3A/PRKCB/TH/FOS
hsa05166	Human T-cell leukemia virus 1 infection	20	-0.480261	-2.57546	3.52e-05	0.000125837	2.97e-05	1123	tags=90%, list=33%, signal=61%	PIK3CD/JUN/RELB/CREB5/NRP1/ATF4/AKT1/RANBP1/SLC25A4/CHEK1/CCNA2/SRF/KAT5/ANAPC15/PTTG1/CDC20/EGR1/FOS
hsa04540	Gap junction	8	-0.779814	-2.58403	1.65e-05	7.54e-05	1.78e-05	766	tags=100%, list=22%, signal=78%	TUBA1A/TUBB/GNAQ/TUBB4B/TUBA1B/TUBA4A/PRKCB
hsa04114	Oocyte meiosis	9	-0.72185	-2.58973	2.42e-05	9.84e-05	2.32e-05	966	tags=100%, list=28%, signal=72%	REC8/REC8/CALM3/AURKA/YWHAE/ANAPC15/PTTG1/PLK1/CDC20
hsa04928	Parathyroid hormone synthesis, secretion and action	10	-0.698778	-2.61026	2.27e-05	9.43e-05	2.22e-05	1046	tags=100%, list=30%, signal=70%	JUND/ATF4/RHOA/GNAQ/ARRB2/FGFR1/PRKCB/EGR1/FOS
hsa04071	Sphingolipid signaling pathway	11	-0.676565	-2.61376	3.56e-05	0.000125837	2.97e-05	1123	tags=100%, list=33%, signal=68%	SGPP2/MAP3K5/PPP2R5B/RAC3/SPHK2/AKT1/RHOA/GNAQ/PPP2R2B/PRKCB
hsa05161	Hepatitis B	11	-0.676565	-2.61376	3.56e-05	0.000125837	2.97e-05	1123	tags=100%, list=33%, signal=68%	JUN/CREB5/CASP3/ATF4/AKT1/CCNA2/BIRC5/PRKCB/EGR3/FOS
hsa05418	Fluid shear stress and atherosclerosis	19	-0.50655	-2.6231	2.98e-05	0.000118665	2.8e-05	1123	tags=95%, list=33%, signal=64%	PIK3CD/JUN/MAP3K5/RAC3/SQSTM1/ACVR1/BMPR2/ACVR2B/CYBA/CTNNB1/AKT1/CALM3/RHOA/GSTA4/ACTG1/MMP2/ACTB/FOS
hsa05165	Human papillomavirus infection	27	-0.437769	-2.62757	1.51e-05	7.1e-05	1.67e-05	1123	tags=89%, list=33%, signal=60%	PIK3CD/APC2/ITGB8/CREB5/CASP3/THBS2/PPP2R5B/COL2A1/TSC1/FZD4/HES6/GSK3B/DVL2/IFNAR2/TNR/CTNNB1/PKM/AKT1/CCNA2/HDAC1/TUBG1/CDC42/PPP2R2B/VWF
hsa04140	Autophagy - animal	16	-0.5681	-2.64692	3.17e-05	0.000123316	2.91e-05	1123	tags=94%, list=33%, signal=64%	PIK3CD/DDIT4/RRAGC/TP53INP2/ERN1/TSC1/EIF2AK3/DEPTOR/MAP1LC3B/SQSTM1/PIK3C3/RAB39B/RRAGB/AKT1/CTSB/CTSB
hsa05017	Spinocerebellar ataxia	19	-0.513093	-2.65699	2.15e-05	9.16e-05	2.16e-05	1123	tags=95%, list=33%, signal=64%	PIK3CD/MAP3K5/ERN1/CIC/PIK3C3/ATXN2L/PSMD3/PSMB4/AKT1/PSMD4/SLC25A4/GNAQ/PSMC5/KAT5/PSMC3/PSMB3/GRIN3A/PRKCB
hsa03050	Proteasome	7	-0.827566	-2.67706	3.6e-05	0.000125837	2.97e-05	601	tags=100%, list=17%, signal=83%	PSMD3/PSMB4/PSMD4/PSMC5/PSMC3/PSMB3
hsa04722	Neurotrophin signaling pathway	17	-0.557984	-2.69289	1e-05	4.82e-05	1.14e-05	1123	tags=94%, list=33%, signal=64%	PIK3CD/JUN/SHC2/MAP3K5/ATF4/GSK3B/GAB1/AKT1/CALM3/RHOA/YWHAE/SH2B3/MAGED1/SHC1/CDC42/ARHGDIB
hsa04022	cGMP-PKG signaling pathway	11	-0.698981	-2.70036	1.74e-05	7.76e-05	1.83e-05	1046	tags=100%, list=30%, signal=70%	ATP2B2/ATF4/AKT1/CALM3/SLC25A4/RHOA/GNAQ/SRF/NPR1/KCNMB1
hsa05135	Yersinia infection	17	-0.560728	-2.70613	9.09e-06	4.62e-05	1.09e-05	1123	tags=94%, list=33%, signal=64%	PIK3CD/JUN/RAC3/CD8A/GSK3B/ARHGEF7/AKT1/ACTR3/RHOA/GNAQ/ACTG1/ARPC5/ACTB/CDC42/VAV1/FOS
hsa04666	Fc gamma R-mediated phagocytosis	12	-0.676762	-2.74084	9.52e-06	4.71e-05	1.11e-05	1123	tags=83%, list=33%, signal=56%	SYK/AKT1/ACTR3/CFL1/ARPC5/SCIN/CDC42/VAV1/MYO10/PRKCB
hsa03040	Spliceosome	12	-0.680256	-2.75499	8.76e-06	4.58e-05	1.08e-05	1111	tags=92%, list=32%, signal=62%	SRSF1/PRPF19/TRA2B/SRSF7/SNU13/SNRPD2/HNRNPA3/PRPF38A/CCDC12/LSM2/MAGOHB
hsa00983	Drug metabolism - other enzymes	7	-0.863623	-2.7937	5e-06	2.88e-05	6.79e-06	477	tags=100%, list=14%, signal=86%	ITPA/GSTA4/TPMT/UMPS/TK1/DPYD
hsa00970	Aminoacyl-tRNA biosynthesis	11	-0.726346	-2.80608	5.84e-06	3.24e-05	7.63e-06	952	tags=91%, list=28%, signal=66%	EPRS1/AARS1/TARS1/MARS1/NARS1/LARS2/IARS2/FARSB/FARSA/AARS2
hsa04010	MAPK signaling pathway	32	-0.442116	-2.81869	9.16e-07	6.71e-06	1.58e-06	1110	tags=88%, list=32%, signal=60%	DUSP10/JUN/DUSP3/RELB/DUSP8/CACNG4/DDIT3/MAP3K5/JUND/CASP3/DUSP16/DUSP16/RAC3/MAP3K10/RASGRF1/CACNB1/MAP3K21/ATF4/MAPK8IP1/CDC25B/AKT1/DUSP5/SRF/ARRB2/FGFR1/CDC42/IGF2/PRKCB/FOS
hsa04670	Leukocyte transendothelial migration	19	-0.545633	-2.82549	5.03e-06	2.88e-05	6.79e-06	1123	tags=79%, list=33%, signal=54%	CYBA/CTNNB1/CD99/RHOA/ACTG1/MYL12A/MMP2/ACTN1/VCL/THY1/ACTB/CDC42/RASSF5/VAV1/PRKCB
hsa05205	Proteoglycans in cancer	20	-0.531357	-2.84947	3.13e-06	1.91e-05	4.51e-06	1123	tags=95%, list=33%, signal=64%	PIK3CD/PLCE1/PLAU/CASP3/ANK3/FZD4/ANK2/GAB1/CTNNB1/AKT1/RHOA/ACTG1/MMP2/FGFR1/ACTB/CDC42/IGF2/VAV1/PRKCB
hsa04110	Cell cycle	22	-0.538627	-2.95056	6.98e-07	5.32e-06	1.26e-06	570	tags=86%, list=17%, signal=73%	CDC25B/MCM2/MCM7/TFDP1/CDCA5/CHEK1/NDC80/CCNA2/HDAC1/MCM3/CDC25A/MCM4/YWHAE/ANAPC15/CDC6/PTTG1/AURKB/PLK1/CDC20
hsa04935	Growth hormone synthesis, secretion and action	13	-0.676959	-2.98953	2.21e-06	1.4e-05	3.3e-06	1123	tags=100%, list=33%, signal=68%	SHC2/CREB5/ATF4/GSK3B/AKT1/GNAQ/SST/SHC1/MRAP2/SSTR3/PRKCB/FOS
hsa05100	Bacterial invasion of epithelial cells	13	-0.676959	-2.98953	2.21e-06	1.4e-05	3.3e-06	1123	tags=100%, list=33%, signal=68%	SHC2/GAB1/CTNNB1/ACTR3/RHOA/ACTG1/ARPC5/ARHGAP10/VCL/SHC1/ACTB/CDC42
hsa04510	Focal adhesion	26	-0.504309	-3.01011	2.99e-07	2.61e-06	6.15e-07	1123	tags=92%, list=33%, signal=63%	PIK3CD/JUN/SHC2/ITGB8/THBS2/RAC3/COL2A1/RASGRF1/GSK3B/TNR/PAK3/CTNNB1/AKT1/RHOA/ACTG1/MYL12A/ACTN1/VCL/SHC1/ACTB/CDC42/VAV1/PRKCB/VWF
hsa04217	Necroptosis	12	-0.749563	-3.03568	4.9e-07	3.9e-06	9.19e-07	873	tags=100%, list=25%, signal=75%	SQSTM1/IFNAR2/TRPM7/TNFRSF10B/PYGB/GLUD1/AIFM1/MACROH2A1/SLC25A4/PARP1/PGAM5
hsa04613	Neutrophil extracellular trap formation	14	-0.677156	-3.04366	1.15e-06	7.8e-06	1.84e-06	1123	tags=100%, list=33%, signal=68%	H3C6/CLCN5/H2AC6/CYBA/SYK/AKT1/MACROH2A1/SLC25A4/ACTG1/HDAC1/ACTB/PRKCB/VWF
hsa04150	mTOR signaling pathway	21	-0.567923	-3.09424	2.41e-07	2.21e-06	5.21e-07	1123	tags=95%, list=33%, signal=65%	PIK3CD/DDIT4/RRAGC/SESN2/SESN2/TSC1/DEPTOR/FZD4/CLIP1/RRAGB/GRB10/FNIP1/GSK3B/DVL2/SLC7A5/RICTOR/SLC3A2/SEC13/AKT1/RHOA/PRKCB
hsa04728	Dopaminergic synapse	14	-0.699592	-3.14451	4.51e-07	3.75e-06	8.85e-07	1046	tags=100%, list=30%, signal=70%	PPP2R5B/ATF4/GSK3B/KIF5C/AKT1/CALM3/GNAQ/DDC/ARRB2/PPP2R2B/PRKCB/TH/FOS
hsa04932	Non-alcoholic fatty liver disease	16	-0.677551	-3.15688	2.03e-07	1.95e-06	4.61e-07	1123	tags=100%, list=33%, signal=68%	JUN/DDIT3/MAP3K5/CASP7/CASP3/ERN1/EIF2AK3/ATF4/GSK3B/ADIPOR2/ADIPOR2/NDUFS2/AKT1/SDHA/CDC42/FOS
hsa05130	Pathogenic Escherichia coli infection	24	-0.564044	-3.15737	4.99e-08	5.07e-07	1.2e-07	1107	tags=96%, list=32%, signal=66%	JUN/CASP7/CASP3/CLDN12/TUBB2B/TUBA1A/CYTH1/TNFRSF10B/PAK3/TUBB/ACTR3/RHOA/TUBB4B/ACTG1/ARPC5/TUBA1B/TUBA4A/ACTB/CDC42/MYO5C/MYO10/MYO1E/FOS
hsa05016	Huntington disease	37	-0.454196	-3.219	8.32e-09	1.01e-07	2.39e-08	1087	tags=92%, list=32%, signal=64%	ND4/CREB5/MAP3K5/CASP3/ERN1/MAP3K10/PIK3C3/TUBB2B/TUBA1A/KIF5C/DCTN2/PSMD3/NDUFS2/ATP5MC3/PSMB4/PSMD4/ATP5F1B/DCTN5/TUBB/SDHA/SLC25A4/HIP1/GNAQ/POLR2D/ATP5F1E/PSMC5/TUBB4B/HDAC1/GPX7/PSMC3/PSMB3/ATP5MC1/TUBA1B/TUBA4A
hsa04714	Thermogenesis	22	-0.605857	-3.31884	9.93e-09	1.1e-07	2.58e-08	1087	tags=95%, list=32%, signal=66%	ND4/CREB5/ACSL1/MAP3K5/ACSL4/ACSL3/CNR1/TSC1/ACTL6A/NDUFS2/ATP5MC3/ATP5F1B/SDHA/ATP5F1E/ACTG1/ATP5MC1/FGFR1/DPF1/ACTB/NPR1/CPT1A
hsa05131	Shigellosis	25	-0.583948	-3.32944	1.02e-08	1.1e-07	2.58e-08	1123	tags=96%, list=33%, signal=65%	PIK3CD/PLCE1/JUN/RRAGC/H3C6/MAP1LC3B/SQSTM1/PIK3C3/RRAGB/GSK3B/CYTH1/AKT1/ACTR3/RHOA/PFN1/ACTG1/SEPTIN7/ARPC5/MYL12A/HK1/ACTN1/VCL/ACTB/CDC42
hsa03030	DNA replication	12	-0.851485	-3.44846	9.48e-10	1.58e-08	3.72e-09	523	tags=100%, list=15%, signal=85%	POLE3/MCM7/POLA1/RFC3/MCM3/MCM4/RFC5/POLA2/RPA1/RNASEH2A/RFC2
hsa04530	Tight junction	19	-0.682813	-3.53586	1.85e-09	2.46e-08	5.8e-09	1107	tags=100%, list=32%, signal=68%	MAP3K5/AMOTL2/CLDN12/RAPGEF6/TUBA1A/ACTR3/RHOA/ACTG1/ARPC5/CGNL1/MYL12A/ACTN1/TUBA1B/TUBA4A/ACTB/CDC42/PPP2R2B/SYNPO
hsa05020	Prion disease	34	-0.525356	-3.61862	1.88e-09	2.46e-08	5.8e-09	1123	tags=94%, list=33%, signal=64%	PIK3CD/ND4/CREB5/DDIT3/CASP3/EIF2AK3/ATF4/GSK3B/TUBB2B/TUBA1A/NCAM1/KIF5C/CYBA/PSMD3/NDUFS2/ATP5MC3/PSMB4/PSMD4/ATP5F1B/TUBB/SDHA/SLC25A4/ATP5F1E/PSMC5/TUBB4B/PSMC3/PSMB3/ATP5MC1/TUBA1B/TUBA4A/GRIN3A/EGR1
hsa05203	Viral carcinogenesis	21	-0.67854	-3.69692	7.23e-10	1.32e-08	3.12e-09	1123	tags=100%, list=33%, signal=68%	JUN/CREB5/CASP3/ATF4/PKM/SYK/RANBP1/DNAJA3/RHOA/CHEK1/CCNA2/HDAC1/MRPS18B/SRF/YWHAE/ACTN1/CDC20/SCIN/CDC42/EGR3
hsa05168	Herpes simplex virus 1 infection	23	-0.678937	-3.73447	2.06e-10	4.71e-09	1.11e-09	1123	tags=100%, list=33%, signal=68%	ZFP28/CASP3/ZNF471/ZNF727/TSC1/EIF2AK3/ZNF14/ZNF354A/ZNF426/IFNAR2/ZNF584/ZNF182/ZNF33B/ZNF140/ZNF160/ZNF814/ZNF606/SRSF1/SYK/AKT1/SRSF7/ZNF275
hsa05022	Pathways of neurodegeneration - multiple diseases	54	-0.462041	-3.84597	1e-10	2.61e-09	6.17e-10	1098	tags=93%, list=32%, signal=64%	APC2/ND4/OPTN/DDIT3/MAP3K5/CASP7/CASP3/ERN1/MAP3K10/EIF2AK3/FZD4/MAP1LC3B/SQSTM1/PIK3C3/RAB39B/ATF4/GSK3B/TUBB2B/DVL2/TUBA1A/ATXN2L/KIF5C/DCTN2/PSMD3/CTNNB1/NDUFS2/ATP5MC3/PSMB4/TRAP1/PSMD4/ATP5F1B/DCTN5/TUBB/CALM3/SDHA/HSD17B10/SLC25A4/HIP1/GNAQ/ATP5F1E/PSMC5/TUBB4B/PARK7/GPX7/PSMC3/PSMB3/ATP5MC1/TUBA1B/TUBA4A/PRKCB
hsa05012	Parkinson disease	32	-0.620003	-3.9528	1e-10	2.61e-09	6.17e-10	1087	tags=97%, list=32%, signal=67%	ND4/DDIT3/MAP3K5/CASP3/ERN1/EIF2AK3/ATF4/TUBB2B/TUBA1A/KIF5C/PSMD3/NDUFS2/ATP5MC3/PSMB4/TRAP1/PSMD4/ATP5F1B/TUBB/CALM3/SDHA/SLC25A4/ATP5F1E/PSMC5/TUBB4B/PARK7/PSMC3/PSMB3/ATP5MC1/TUBA1B/TUBA4A/TH
hsa05132	Salmonella infection	35	-0.581006	-3.98924	1e-10	2.61e-09	6.17e-10	1123	tags=97%, list=33%, signal=66%	PIK3CD/JUN/CASP7/CASP3/SNX9/PIK3C3/ARL8A/TUBB2B/TUBA1A/CYTH1/PIK3C2A/RAB5B/RHOB/TNFRSF10B/PAK3/DYNC1LI2/KIF5C/DCTN2/CTNNB1/AKT1/DCTN5/TUBB/ACTR3/RHOA/PFN1/TUBB4B/ACTG1/ARPC5/MYL12A/TUBA1B/TUBA4A/ACTB/CDC42/FOS
hsa04814	Motor proteins	30	-0.664275	-4.1521	1e-10	2.61e-09	6.17e-10	766	tags=97%, list=22%, signal=76%	TUBB2B/KIF3C/TUBA1A/KIF1A/DYNC1LI2/KIF5C/DCTN2/KIF4A/DCTN5/TUBB/CAPZB/TPM1/KIF14/TUBB4B/ACTG1/KIF20A/KIF22/TUBG1/MYL12A/TPM4/KIF2C/TUBA1B/TUBA4A/ACTB/MYO5C/MYO10/MYO1E/ACTA2/ACTG2
hsa05014	Amyotrophic lateral sclerosis	46	-0.545007	-4.26261	1e-10	2.61e-09	6.17e-10	1087	tags=96%, list=32%, signal=66%	ND4/OPTN/DDIT3/MAP3K5/CASP3/ERN1/EIF2AK3/MAP1LC3B/SQSTM1/PIK3C3/RAB39B/ATF4/TUBB2B/TUBA1A/ATXN2L/KIF5C/DCTN2/PSMD3/NDUFS2/SEC13/HNRNPA2B1/ATP5MC3/PSMB4/SRSF7/PSMD4/ATP5F1B/DCTN5/TUBB/NUP50/SDHA/NUP43/ATP5F1E/PSMC5/PFN1/HNRNPA3/TUBB4B/ACTG1/GPX7/PSMC3/PSMB3/ATP5MC1/TUBA1B/TUBA4A/ACTB
hsa05010	Alzheimer disease	40	-0.624999	-4.28989	1e-10	2.61e-09	6.17e-10	1123	tags=98%, list=33%, signal=66%	PIK3CD/APC2/ND4/DDIT3/MAP3K5/CASP7/CASP3/ERN1/EIF2AK3/FZD4/PIK3C3/ATF4/GSK3B/TUBB2B/DVL2/TUBA1A/KIF5C/PSMD3/CTNNB1/NDUFS2/ATP5MC3/PSMB4/AKT1/PSMD4/ATP5F1B/TUBB/CALM3/SDHA/HSD17B10/SLC25A4/GNAQ/ATP5F1E/PSMC5/TUBB4B/PSMC3/PSMB3/ATP5MC1/TUBA1B/TUBA4A

## Sheet: 3A PIT
3A	GSEA transcriptomic analysis of treatment response in LU-NB-2 PDX cells after 48 h treatment using KEGG pathways.
PITvs CTRL
ID	Description	setSize	enrichmentScore	NES	pvalue	p,adjust	qvalue	rank	leading_edge	core_enrichment
hsa00100	Steroid biosynthesis	16	0.934436	2.53684	1e-10	9.33333e-09	7.54386e-09	433	tags=83%, list=4%, signal=80%	LSS/DHCR7/LSS/TM7SF2/MSMO1/NSDHL/SC5D/CYP51A1/EBP/FDFT1/DHCR24/HSD17B7/FDFT1/SQLE/LIPA
hsa04979	Cholesterol metabolism	22	0.783073	2.26624	4.35717e-08	1.1091e-06	8.9645e-07	433	tags=36%, list=4%, signal=35%	PCSK9/LIPG/APOC1/NPC2/APOE/LDLR/NPC1/LIPA
hsa03320	PPAR signaling pathway	31	0.728218	2.24577	3.00259e-08	8.40727e-07	6.79535e-07	656	tags=41%, list=6%, signal=38%	FABP3/PPARD/HMGCS1/ACSL1/ME1/FADS2/MMP1/ACSL4/SCD/SLC27A1/ACSL3/ACSBG1/DBI
hsa00900	Terpenoid backbone biosynthesis	16	0.809313	2.19715	1.28325e-06	2.99424e-05	2.42016e-05	132	tags=44%, list=1%, signal=43%	MVD/HMGCS1/MVK/ACAT2/FDPS/IDI1/HMGCR
hsa00592	alpha-Linolenic acid metabolism	7	0.817706	1.84829	0.000865938	0.0104858	0.00847536	537	tags=57%, list=5%, signal=54%	PLAAT3/PLA2G3/FADS2/PLA2G6
hsa00061	Fatty acid biosynthesis	8	0.77817	1.82778	0.00273719	0.0239504	0.0193584	489	tags=56%, list=5%, signal=53%	ACSL1/FASN/ACSL4/ACSL3/ACSBG1
hsa04216	Ferroptosis	24	0.612551	1.80867	0.000653436	0.00831646	0.00672195	463	tags=25%, list=4%, signal=24%	HMOX1/ACSL1/TF/SLC7A11/ACSL4/ACSL3
hsa01212	Fatty acid metabolism	36	0.571169	1.80583	0.000338327	0.00557244	0.00450404	597	tags=30%, list=6%, signal=28%	ACSL1/ACAT2/FASN/FADS2/ACSL4/HSD17B12/SCD/ELOVL6/ACSL3/ACSBG1/FADS1
hsa04610	Complement and coagulation cascades	14	0.661312	1.75975	0.00400204	0.0320163	0.0258779	625	tags=43%, list=6%, signal=40%	CLU/F2RL2/SERPINE1/PROC/VWF/PLAT
hsa04136	Autophagy - other	16	0.640341	1.73842	0.00523044	0.0378665	0.0306064	204	tags=19%, list=2%, signal=18%	ATG9B/WIPI1/GABARAPL1
hsa04710	Circadian rhythm	14	0.644685	1.71551	0.00647839	0.0442426	0.03576	73	tags=14%, list=1%, signal=14%	BHLHE40/PER3
hsa04080	Neuroactive ligand-receptor interaction	83	0.491769	1.6949	0.000121665	0.00212913	0.00172091	590	tags=22%, list=5%, signal=21%	ADM2/P2RY6/SPX/TMEM97/LYNX1/LPAR2/GPR83/HTR5A/P2RX7/PTGFR/F2RL2/OXTR/CHRNA9/NTSR1/CRHR1/CGA/P2RX6/CHRNA7/MCHR1
hsa00561	Glycerolipid metabolism	29	0.554093	1.69163	0.00431574	0.0335669	0.0271311	154	tags=11%, list=1%, signal=11%	LIPG/PNPLA3/DGKG/LPIN1
hsa04146	Peroxisome	45	0.51544	1.67273	0.00242698	0.0219211	0.0177182	463	tags=22%, list=4%, signal=21%	ACSL1/MVK/ABCD2/ACSL4/PAOX/IDH1/MPV17L2/ECH1/ECH1/ACSL3
hsa00564	Glycerophospholipid metabolism	53	0.501974	1.6626	0.00093352	0.0104858	0.00847536	675	tags=20%, list=6%, signal=19%	PCYT2/PLAAT3/DGKG/CHAT/PLA2G3/LPIN1/ACHE/PCYT1B/PLA2G6/PLPP2/MBOAT7/PLD3
hsa00480	Glutathione metabolism	37	0.525066	1.65928	0.00240364	0.0219211	0.0177182	571	tags=22%, list=5%, signal=21%	GPX2/GGT7/CHAC1/GPX3/IDH1/OPLAH/GSTA1/GSTA2
hsa04066	HIF-1 signaling pathway	57	0.482542	1.60574	0.00331742	0.0281478	0.022751	556	tags=14%, list=5%, signal=13%	ALDOC/IL6R/HMOX1/TF/VEGFA/SERPINE1/EGF/PIK3CD
hsa01100	Metabolic pathways	734	0.347865	1.27781	0.00010773	0.00201096	0.0016254	675	tags=12%, list=6%, signal=12%	LIPG/NOS1/ACSS2/NT5C1A/GPX2/ALDOC/MVD/PRDM16/PNPLA3/HMGCS1/LSS/HMOX1/ACSL1/DHCR7/MVK/GGT7/LSS/ACAT2/TM7SF2/ALDH1L2/CHAC1/PCYT2/MSMO1/NEU1/PLAAT3/FDPS/DGKG/IDI1/HMGCR/GPX3/MTHFR/NSDHL/SC5D/PLA2G3/LPIN1/NEU1/NEU1/CYP51A1/NEU1/NEU1/NEU1/NEU1/FUT1/ME1/EBP/FDFT1/PIP5KL1/DHCR24/FASN/AKR1C1/AK7/FADS2/HSD17B7/FDFT1/SQLE/ACLY/ACSL4/PCYT1B/HSD17B12/SCD/ELOVL6/QPRT/IDH1/GALNT5/OPLAH/GDPD3/SGPP2/ACSL3/PLCD1/…
hsa04724	Glutamatergic synapse	44	-0.288106	-1.68378	0.00636157	0.0442426	0.03576	7700	tags=100%, list=71%, signal=29%	GRIK1/LZTS3/PLA2G4B/GRIN2A/MAPK3/PRKCA/ADCY7/SHANK3/ADCY6/GNG3/GLS2/CACNA1A/PLD2/GNB5/GLUL/GNAO1/GRM8/SLC38A1/GNAI3/GLS/GRIA4/MAPK1/GNB1/PLCB4/GNG12/HOMER2/GRIK2/PRKACA/PPP3CB/ADCY3/GRK3/PPP3R1/PRKCB/GNG5/PRKACA/GRK2/GNG10/GRIA1/GNG4/GRIN3A/GNB4/GRIK3/ADCY1/GRM2
hsa00970	Aminoacyl-tRNA biosynthesis	34	-0.314132	-1.6925	0.00527426	0.0378665	0.0306064	7417	tags=90%, list=69%, signal=28%	EPRS1/GARS1/MARS1/TARS1/IARS1/SARS1/RARS2/NARS1/HARS1/LARS1/RARS1/AARS2/FARS2/SARS2/VARS1/LARS2/MTFMT/NARS2/MARS2/CARS2/VARS2/QRSL1/YARS2/WARS2/IARS2/VARS1/DARS1/KARS1/FARSA/EARS2/VARS1/VARS1/DARS2/VARS1/VARS1/FARSB
hsa00270	Cysteine and methionine metabolism	29	-0.354084	-1.78718	0.00356902	0.0293919	0.0237566	2761	tags=60%, list=26%, signal=45%	MDH1/ADI1/AMD1/MTAP/AHCYL1/LDHB/APIP/MTR/MDH2/SMS/GOT2/AHCY/DNMT3B/SRM/ENOPH1/DNMT1/LDHA/LDHA
hsa04540	Gap junction	35	-0.344376	-1.80309	0.00237655	0.0219211	0.0177182	1001	tags=30%, list=9%, signal=27%	PDGFC/TUBB/GUCY1A2/TUBB4B/ADCY1/TUBB/CDK1/TUBA1B/PRKG2/TUBA4A/TUBA8
hsa04914	Progesterone-mediated oocyte maturation	54	-0.316694	-1.84953	0.000630823	0.00831646	0.00672195	814	tags=23%, list=8%, signal=22%	KIF22/ANAPC15/ADCY1/CCNB1/AURKA/CDK1/BUB1/CDC25A/MAD2L1/CDK2/CCNA2/CCNB2/PLK1
hsa00983	Drug metabolism - other enzymes	34	-0.350137	-1.88649	0.00156441	0.0156441	0.0126446	2151	tags=50%, list=20%, signal=40%	GSTO1/ITPA/NME2/NME4/TPMT/UCK2/HPRT1/GMPS/DPYD/DUT/NME1/IMPDH2/UMPS/NME1-NME2/RRM2/RRM1/TK1
hsa00230	Purine metabolism	61	-0.295503	-1.88658	0.000643242	0.00831646	0.00672195	1774	tags=50%, list=16%, signal=42%	PDE9A/PGM2/ITPA/AK3/ATIC/NME2/NUDT5/NME4/ADSL/HDDC2/PRPS1/PFAS/HPRT1/PAPSS2/GMPS/PPAT/AK4/PAICS/GUCY1A2/NME1/AK2/ADCY1/IMPDH2/AK1/DCK/NME1-NME2/RRM2/PRPS2/RRM1/NPR1/ADA
hsa01232	Nucleotide metabolism	52	-0.325704	-1.94332	0.000543278	0.00831646	0.00672195	1538	tags=44%, list=14%, signal=38%	NME4/ADSL/HDDC2/UCK2/CTPS1/HPRT1/NT5C3B/GMPS/AK4/CMPK2/DTYMK/DUT/NME1/AK2/IMPDH2/AK1/DCK/NME1-NME2/RRM2/RRM1/TK1/TYMS/ADA
hsa00240	Pyrimidine metabolism	33	-0.370846	-1.96256	0.00133549	0.0138496	0.0111942	1881	tags=58%, list=17%, signal=48%	CAD/NME2/NME4/HDDC2/UCK2/CTPS1/NT5C3B/DPYD/CMPK2/DTYMK/DUT/NME1/UMPS/DCK/NME1-NME2/RRM2/RRM1/TK1/TYMS
hsa03060	Protein export	17	-0.475638	-1.97831	0.00493395	0.037338	0.0301792	4156	tags=94%, list=38%, signal=58%	SRP19/OXA1L/SRP14/SRP54/SEC61B/SRPRA/SEC11C/SPCS2/HSPA5/SEC61G/SPCS3/SRPRB/SPCS1/SRP72/SRP9/SRP68
hsa04520	Adherens junction	47	-0.330698	-2.02141	0.000594005	0.00831646	0.00672195	7243	tags=100%, list=67%, signal=33%	RAC3/MAPK3/INSR/BAIAP2/CTNNA1/IGF1R/PTPN6/ERBB2/FYN/MET/TGFBR1/PTPRJ/CCM2/NECTIN1/PARD3/SMURF2/YES1/WASF1/MYL12B/WASL/MAPK1/MAP3K7/CDC42/CTNNB1/ACTN4/ROCK2/FGFR1/CSNK2A1/RAC1/FARP2/NECTIN3/SSX2IP/VCL/RAC2/NECTIN4/RHOA/ACTN1/CSNK2B/ACP1/RAP1B/RAP1A/CSNK2B/CSNK2B/MYL12A/TGFBR2/ACTG1/RASIP1/ACTB
hsa03450	Non-homologous end-joining	11	-0.603748	-2.12136	0.00129449	0.0138496	0.0111942	2224	tags=64%, list=21%, signal=51%	DCLRE1C/MRE11/XRCC6/XRCC4/PRKDC/XRCC5/FEN1
hsa04924	Renin secretion	25	-0.448065	-2.13351	0.000936232	0.0104858	0.00847536	978	tags=41%, list=9%, signal=37%	CALM3/PTGER2/EDN3/GUCY1A2/ADORA1/ADCYAP1/PRKG2/NPR1/ADCYAP1R1/CTSB/CTSB
hsa03022	Basal transcription factors	25	-0.519079	-2.47165	5.5621e-05	0.00111242	0.000899137	4090	tags=93%, list=38%, signal=58%	TAF2/GTF2H1/GTF2H1/TAF6/TAF4/TAF9/GTF2E2/CCNH/TAF3/TBP/GTF2F2/TAF12/TAF4B/TAF5L/GTF2H3/TAF15/GTF2H2C_2/GTF2A2/MNAT1/TAF10/GTF2H2C/GTF2H2/GTF2H2C/TAF5/GTF2H2/GTF2H2C/TAF9B
hsa03018	RNA degradation	54	-0.460231	-2.6878	2.21035e-08	6.87666e-07	5.5582e-07	4294	tags=86%, list=40%, signal=52%	CNOT6/PATL1/MPHOSPH6/DDX6/CNOT2/DIS3/ENO2/BTG3/TENT4A/PABPC1/CNOT10/PABPC4/LSM1/LSM7/DHX36/LSM4/EDC4/SKIC8/EXOSC8/PARN/HSPA9/CNOT7/SKIC3/TENT4B/CNOT9/CNOT6L/MTREX/CNOT3/DCP2/LSM8/LSM6/EXOSC7/EXOSC1/EXOSC3/ENO1/DIS3L/LSM2/LSM2/LSM2/LSM2/EXOSC2/LSM2/PARN/EXOSC5/LSM5/HSPD1/PNPT1/EXOSC9/DCPS/LSM3/PABPC4L
hsa03020	RNA polymerase	25	-0.597835	-2.84666	2.20328e-06	4.74554e-05	3.83568e-05	3597	tags=85%, list=33%, signal=57%	POLR3E/POLR3B/POLR3F/POLR3H/POLR1H/CRCP/POLR2I/POLR2F/POLR2L/POLR2K/POLR2C/POLR2H/POLR2M/POLR2E/POLR1H/POLR1B/POLR2D/POLR2J/POLR1G/POLR1F/POLR3K/POLR3G
hsa03050	Proteasome	35	-0.583628	-3.05576	1.18845e-08	4.75381e-07	3.84237e-07	4517	tags=100%, list=42%, signal=58%	PSMA1/PSMD4/PSMC1/PSMC6/PSMD2/POMP/PSMD14/PSME2/PSME2/PSMF1/PSMD3/PSMD8/PSMB4/PSMD6/PSMB7/PSMB1/PSME1/PSME1/PSMD13/PSMA7/PSMA4/PSMB6/PSMA3/PSMB5/SEM1/PSMC2/PSMD12/PSMA5/PSMA6/PSMB10/PSMB2/PSMC5/PSMB3/PSMA2/PSME3/PSMC3
hsa03420	Nucleotide excision repair	52	-0.527705	-3.14855	2.85921e-10	1.60116e-08	1.29417e-08	2623	tags=71%, list=24%, signal=54%	POLR2I/XPA/POLR2F/POLR2L/DDB1/POLR2K/GTF2H3/DDB2/GTF2H2C_2/POLR2C/POLR2H/RAD23A/POLR2M/RAD23B/POLR2E/POLD1/RFC1/MNAT1/POLE4/RBX1/LIG1/GTF2H2C/POLE/POLR2D/POLR2J/GTF2H2/GTF2H2C/RPA3/GTF2H2/GTF2H2C/RPA2/POLE3/RPA1/RFC4/PCNA/POLD3/RFC5/RFC2/POLE2/RFC3
hsa03430	Mismatch repair	22	-0.691335	-3.15564	1.73228e-08	6.063e-07	4.90054e-07	1918	tags=73%, list=18%, signal=60%	MSH6/MSH2/POLD1/RFC1/SSBP1/LIG1/RPA3/RPA2/RPA1/RFC4/PCNA/POLD3/RFC5/RFC2/EXO1/RFC3
hsa03410	Base excision repair	30	-0.649112	-3.3187	1.6909e-09	7.89088e-08	6.37796e-08	1660	tags=63%, list=15%, signal=54%	POLD1/RFC1/NTHL1/POLE4/LIG1/POLE/POLE3/UNG/PARP1/HMGB1/RFC4/PCNA/POLD3/FEN1/RFC5/RFC2/POLE2/NEIL3/RFC3
hsa03460	Fanconi anemia pathway	37	-0.618872	-3.39827	1.71043e-10	1.1973e-08	9.67742e-09	1861	tags=61%, list=17%, signal=50%	BLM/FANCA/UBE2T/BRCA2/TOP3A/TOP3A/FANCL/RPA3/POLH/RPA2/FANCG/RMI1/RPA1/USP1/HES1/RAD51C/BRCA1/RMI2/BRIP1/FANCD2/FANCI/RAD51/EME1
hsa03440	Homologous recombination	31	-0.689242	-3.57491	1e-10	9.33333e-09	7.54386e-09	1861	tags=72%, list=17%, signal=60%	BLM/POLD1/SSBP1/MRE11/TOPBP1/NBN/XRCC3/BRCA2/TOP3A/TOP3A/RPA3/XRCC2/RAD54B/RPA2/RBBP8/RPA1/RAD54L/POLD3/RAD51C/BRCA1/BRIP1/RAD51/EME1
hsa03030	DNA replication	35	-0.807024	-4.22542	1e-10	9.33333e-09	7.54386e-09	1660	tags=91%, list=15%, signal=78%	POLD1/RFC1/SSBP1/RNASEH2C/POLE4/LIG1/POLE/MCM7/RPA3/RPA2/POLE3/PRIM2/RPA1/RFC4/PCNA/MCM5/MCM6/POLD3/FEN1/POLA1/MCM4/DNA2/MCM3/RFC5/MCM2/RFC2/POLE2/RNASEH2B/RNASEH2A/RFC3/PRIM1/POLA2

## Sheet: 3A COMB
3A	GSEA transcriptomic analysis of treatment response in LU-NB-2 PDX cells after 48 h treatment using KEGG pathways.
COMB vs CTRL
ID	Description	setSize	enrichmentScore	NES	pvalue	p,adjust	qvalue	rank	leading_edge	core_enrichment
hsa00100	Steroid biosynthesis	17	0.877857	2.42797	1e-10	7.90544e-09	6.58107e-09	271	tags=74%, list=2%, signal=72%	LSS/LSS/DHCR7/MSMO1/TM7SF2/CYP51A1/SC5D/DHCR24/NSDHL/EBP/FDFT1/FDFT1/SQLE/HSD17B7
hsa00900	Terpenoid backbone biosynthesis	18	0.784039	2.19977	1.10484e-06	1.98871e-05	1.65555e-05	151	tags=39%, list=1%, signal=38%	MVD/HMGCS1/MVK/ACAT2/HMGCR/FDPS/IDI1
hsa04979	Cholesterol metabolism	21	0.754839	2.17193	6.91168e-07	1.32186e-05	1.10041e-05	240	tags=33%, list=2%, signal=33%	PCSK9/LIPG/APOC1/NPC2/APOE/LDLR/NPC1
hsa03320	PPAR signaling pathway	34	0.605385	1.89522	9.43022e-05	0.00115426	0.00096089	522	tags=31%, list=4%, signal=29%	FABP3/PPARD/HMGCS1/ACSL1/MMP1/FADS2/ME1/SCD/ACSL4/SLC27A1/ACSL3
hsa04216	Ferroptosis	25	0.571832	1.7031	0.0035516	0.0319644	0.0266095	522	tags=24%, list=4%, signal=23%	HMOX1/TF/ACSL1/SLC7A11/ACSL4/ACSL3
hsa04520	Adherens junction	58	-0.273266	-1.52861	0.00545421	0.0463608	0.0385941	4303	tags=62%, list=35%, signal=41%	YES1/CDC42/WASF1/MAP3K7/ARHGAP29/ACTN4/FGFR1/NECTIN1/FARP2/SORBS1/CTNNB1/PDCD10/ROCK2/NECTIN3/MYL12B/MAPK1/CSNK2A1/VCL/RAC1/RAC2/ACTN1/CSNK2B/SSX2IP/CSNK2B/CSNK2B/RHOA/ACP1/RAP1A/CTNNA3/RAP1B/SNAI1/TGFBR2/NECTIN4/MYL12A/ACTG1/TCF7/ACTB/RASIP1
hsa04062	Chemokine signaling pathway	85	-0.251726	-1.56217	0.00203824	0.0201194	0.0167489	2199	tags=45%, list=18%, signal=38%	ROCK2/CHUK/GNB1/MAP2K1/NRAS/GRK3/GNG12/NFKB1/MAPK1/GNG10/GRK2/RAC1/PRKACA/RAC2/ARRB2/NFKBIB/NFKBIB/VAV3/TIAM1/GRK6/STAT1/GNG5/PRKACA/RHOA/AKT1/PRKCB/GNG4/RAP1A/RAP1B/HRAS/ADCY1/CXCL14/LYN/VAV1/CXCR4/PREX1/CXCL8/GNB4/PIK3CG/CXCL5
hsa04914	Progesterone-mediated oocyte maturation	62	-0.291867	-1.6406	0.0011242	0.0118622	0.00987498	2614	tags=38%, list=21%, signal=30%	CDC25B/MAPK1/ANAPC1/CDC26/CDC23/MAD2L2/PRKACA/PRKACA/AKT1/HSP90AA1/ADCY1/KIF22/PGR/ANAPC15/CCNB1/BUB1/AURKA/CCNB2/CDK1/MAD2L1/CCNA2/CDC25A/CDK2/PLK1
hsa04115	p53 signaling pathway	49	-0.303801	-1.69812	0.00340432	0.0315673	0.0262789	1800	tags=30%, list=15%, signal=26%	TP53I3/RCHY1/CDK4/CHEK2/TP73/GTSE1/CCND3/CCNB1/CCNE1/CHEK1/CCNB2/RRM2/CDK1/CCNE2/CDK2
hsa04611	Platelet activation	55	-0.32756	-1.84941	0.000328139	0.00358609	0.00298532	2618	tags=41%, list=21%, signal=32%	F2RL3/MAPK1/GUCY1B1/PRKACA/PRKG1/PRKACA/RHOA/PPP1CC/AKT1/RAP1A/RAP1B/PPP1CA/ADCY1/LYN/MYL12A/GUCY1A2/ACTG1/SYK/ACTB/PLA2G4D/PIK3CG/PRKG2/P2RY1
hsa00230	Purine metabolism	65	-0.344618	-1.94697	2.61773e-05	0.000364102	0.000303105	2702	tags=55%, list=22%, signal=43%	ATIC/ADSS2/AK3/PGM2/GUCY1B1/DGUOK/ITPA/ENPP3/AK6/NME4/APRT/ADSL/PFAS/NME2/NUDT5/HDDC2/ADCY1/GMPS/IMPDH2/PAPSS2/HPRT1/AK4/PRPS1/PPAT/GUCY1A2/PAICS/DCK/NME1/AK2/ENTPD2/AK1/NME1-NME2/RRM1/RRM2/PRPS2/NPR1/ADA
hsa04530	Tight junction	93	-0.299944	-1.95165	1.08787e-05	0.000159627	0.000132886	3318	tags=46%, list=27%, signal=34%	ROCK2/PRKAA1/MAPK8/PPP2R2A/CGNL1/MYL12B/ARPC4/NF2/EPB41L4B/ARPC2/HSPA4/ACTR2/MAGI1/CCND1/PPP2R1A/RAC1/TUBA1C/PRKACA/ARPC1A/ACTN1/TJP3/ACTR3/TIAM1/PPP2CA/PRKACA/RHOA/ARPC5L/CDK4/MAGI1/ARPC5/RAB13/RAP1A/MYL12A/RDX/MYL6/RAB8A/PPP2R2B/ACTG1/CGN/SYNPO/PCNA/ACTB/TUBA1B/TUBA4A/TUBA8
hsa01250	Biosynthesis of nucleotide sugars	23	-0.443374	-1.95417	0.00335981	0.0315673	0.0262789	4185	tags=83%, list=34%, signal=54%	PGM3/CMAS/PMM2/GCK/GALK2/MPI/GFUS/GMPPA/GALE/PGM1/GMDS/PGM2/HK1/UGP2/GMPPB/HK2/GPI/GALK1/GNPNAT1
hsa04540	Gap junction	48	-0.364902	-1.99158	0.000149928	0.00176453	0.00146893	2541	tags=42%, list=21%, signal=33%	MAPK1/GUCY1B1/TUBA1C/PRKACA/PRKG1/PRKACA/PRKCB/HRAS/GRM5/ADCY1/TUBB6/GUCY1A2/TUBB/PDGFC/TUBB4B/TUBB/CDK1/PRKG2/TUBA1B/TUBA4A/TUBA8
hsa00270	Cysteine and methionine metabolism	30	-0.407621	-1.99706	0.00120226	0.012263	0.0102086	3087	tags=58%, list=25%, signal=44%	AHCYL1/ADI1/MDH1/APIP/MTAP/DNMT3B/MTR/LDHB/AMD1/MDH2/AHCY/SMS/GOT2/DNMT1/SRM/ENOPH1/LDHA/LDHA
hsa01240	Biosynthesis of cofactors	80	-0.334029	-2.01813	1.09548e-05	0.000159627	0.000132886	3393	tags=56%, list=28%, signal=40%	MPI/AFMID/AK6/GMPPA/LIPT2/ALDH3A2/COX15/HMBS/FLAD1/UROS/NFS1/DHODH/MTHFD2L/ADSS2/DLD/AK3/CMPK1/FECH/PPCDC/UGP2/AK6/NME4/GMPPB/PNPO/ADSL/NME2/TPK1/RDH13/MOCS2/COQ2/CTPS1/CMPK2/EARS2/AK4/RFK/UMPS/SPR/NME1/COQ3/AK2/AK1/NME1-NME2/SHMT1/MTHFD1/DHFR
hsa00790	Folate biosynthesis	15	-0.528987	-2.07905	0.00400338	0.035001	0.0291374	1318	tags=40%, list=11%, signal=36%	MOCS2/AKR1B1/SPR/TPH2/TH/DHFR
hsa00240	Pyrimidine metabolism	34	-0.428169	-2.11406	0.000239868	0.00271851	0.00226309	1942	tags=59%, list=16%, signal=50%	ENPP3/NME4/NT5C3B/NME2/HDDC2/CTPS1/CMPK2/DPYD/UCK2/DCTPP1/DUT/DTYMK/UMPS/DCK/NME1/NME1-NME2/RRM1/RRM2/TYMS/TK1
hsa00190	Oxidative phosphorylation	104	-0.343455	-2.20571	1.88144e-08	6.3969e-07	5.32525e-07	3629	tags=68%, list=30%, signal=48%	NDUFA13/NDUFA1/ATP5MC2/NDUFS2/ATP6V1F/COX4I1/ATP5MF/COX15/NDUFA5/COX6B1/NDUFA10/NDUFB2/NDUFS4/NDUFA8/COX7C/NDUFB6/NDUFS8/UQCRC2/UQCRB/NDUFB1/CYC1/NDUFA3/NDUFA3/NDUFA3/NDUFA3/NDUFA3/NDUFA3/NDUFA3/NDUFA3/UQCRC1/NDUFS5/NDUFB10/NDUFB11/PPA2/ATP5F1D/NDUFAB1/NDUFA4/COX5A/NDUFA2/ATP5F1A/UQCRQ/SDHC/NDUFA12/ATP5PF/NDUFB4/SDHD/ATP5PD/NDUFS3/ATP5ME/UQCR11/ATP5F1E/NDUFA7/NDUFS3/ATP5PO/COX17/COX7B/ATP5F1C/SDH…
hsa03008	Ribosome biogenesis in eukaryotes	68	-0.372269	-2.25586	1.51008e-06	2.56714e-05	2.13707e-05	3614	tags=69%, list=30%, signal=49%	GNL3L/XPO1/REXO2/UTP15/AK6/WDR36/NOP10/POP1/MPHOSPH10/GNL3/POP5/PWP2/GTPBP4/UTP14A/AFG2A/NHP2/NOP58/NOP56/CSNK2A1/EIF6/RCL1/RIOK1/FCF1/NAT10/RIOK2/RRP7A/TCOF1/GAR1/NXT1/WDR43/CSNK2B/CSNK2B/CSNK2B/AK6/SNU13/WDR3/SBDS/REXO5/POP7/NOL6/IMP4/NXT2/UTP18/RPP30/DKC1/RPP40/RAN/RPP25/FBL/FBL/UTP4/EMG1
hsa04120	Ubiquitin mediated proteolysis	93	-0.347434	-2.26066	1.0702e-07	2.72901e-06	2.27183e-06	3722	tags=56%, list=30%, signal=39%	CUL2/UBE2J2/ANAPC11/FBXW8/ANAPC10/CDC27/DDB2/WWP1/ERCC8/ITCH/UBA6/ANAPC13/UBE2R2/PIAS2/UBE2F/CUL5/CUL1/STUB1/UBE2K/DDB1/UBE2D3/ANAPC1/CDC26/UBE2G1/CDC23/UBB/RPS27A/UBE2E2/UBE2I/RCHY1/UBE2M/FANCL/SAE1/KLHL13/UBA52/UBE2E1/UBE2L3/ELOB/ELOC/HERC3/UBE2N/RBX1/PRPF19/UBE2S/UBA2/UBE2E3/ITCH/ANAPC15/BRCA1/HERC3/SKP2/FBXO4/CDC20/UBE2C
hsa01232	Nucleotide metabolism	53	-0.405932	-2.31298	2.9149e-06	4.69452e-05	3.90806e-05	2319	tags=59%, list=19%, signal=48%	DGUOK/CMPK1/ITPA/ENPP3/AK6/NME4/APRT/ADSL/NT5C3B/NME2/HDDC2/CTPS1/CMPK2/UCK2/GMPS/IMPDH2/DCTPP1/DUT/HPRT1/AK4/DTYMK/DCK/NME1/AK2/ENTPD2/AK1/NME1-NME2/RRM1/RRM2/TYMS/TK1/ADA
hsa03015	mRNA surveillance pathway	74	-0.396333	-2.34727	1.80476e-07	4.24814e-06	3.53646e-06	4903	tags=77%, list=40%, signal=46%	CSTF3/PPP2R5A/PPP1CB/UPF3B/PPP2R5D/GSPT2/PPP2CB/PPP2R3B/WDR82/CLP1/PABPC1/PABPC4/DDX19A/DDX39B/RNGTT/GLE1/CPSF6/PABPN1/FIP1L1/DDX39B/CSTF1/DDX39B/NCBP2/WDR33/FUS/MSI2/PPP2R2A/PPP2R5E/DDX39B/SRRM1/CPSF7/PAPOLA/DDX39B/NCBP1/GSPT1/DDX39B/CSTF2T/RNPS1/PPP2R3C/PPP2R1A/HBS1L/NXT1/DAZAP1/CSTF2/CPSF3/ETF1/PPP2CA/EIF4A3/SAP18/PPP1CC/TARDBP/NUDT21/NXT2/RBM8A/PPP1CA/CPSF2/MAGOH/PPP2R2B/PABPC4L/DDX39B/MAGOHB…
hsa00983	Drug metabolism - other enzymes	30	-0.482555	-2.36419	5.49511e-05	0.000700627	0.000583253	2281	tags=60%, list=19%, signal=49%	CMPK1/ITPA/NME4/NME2/TPMT/DPYD/GSTO1/UCK2/GMPS/IMPDH2/DUT/HPRT1/UMPS/NME1/NME1-NME2/RRM1/RRM2/TK1
hsa03022	Basal transcription factors	30	-0.490773	-2.40445	4.11119e-05	0.000546967	0.000455335	3963	tags=70%, list=32%, signal=47%	TAF12/TAF3/GTF2E2/CCNH/TBP/TAF9/GTF2H2C/GTF2H5/TAF13/GTF2H3/TAF4B/TAF15/TAF15/GTF2F2/TAF5L/TAF5/MNAT1/GTF2H2C_2/GTF2A2/TAF10/GTF2H2/GTF2H2C/TAF9B
hsa03018	RNA degradation	57	-0.445528	-2.51304	9.1781e-08	2.55318e-06	2.12545e-06	4547	tags=84%, list=37%, signal=53%	TENT4B/BTG2/DDX6/ENO2/PABPC1/CNOT10/PABPC4/MPHOSPH6/EDC4/CNOT1/PFKM/PARN/DIS3/CNOT6/PATL1/BTG3/SKIC3/CNOT6L/EXOSC4/DIS3L/CNOT3/SKIC8/LSM7/HSPA9/EXOSC8/DCP2/CNOT7/CNOT9/LSM1/MTREX/EXOSC3/EXOSC1/LSM6/LSM8/LSM4/LSM2/EXOSC7/EXOSC2/EXOSC5/PNPT1/HSPD1/ENO1/EXOSC9/LSM2/LSM2/LSM2/LSM2/PABPC4L/LSM5/DCPS/LSM3
hsa04114	Oocyte meiosis	81	-0.405948	-2.61814	6.02933e-09	2.63568e-07	2.19413e-07	2433	tags=54%, list=20%, signal=43%	FBXO43/PPP2R5E/MAP2K1/CUL1/PPP3CA/PPP3R1/CALM2/MAPK1/ANAPC1/CDC26/CDC23/PPP2R1A/MAD2L2/CALM1/SMC3/PRKACA/PPP2CA/PRKACA/PPP1CC/YWHAQ/YWHAE/PPP1CA/ADCY1/SMC1A/ESPL1/RBX1/PGR/CALM3/YWHAE/ANAPC15/CCNB1/CCNE1/CAMK2B/BUB1/AURKA/FBXO5/CCNB2/CDK1/MAD2L1/SGO1/PTTG1/CDC20/CCNE2/CDK2/PLK1
hsa03020	RNA polymerase	26	-0.614903	-2.87648	6.35085e-07	1.29557e-05	1.07853e-05	2712	tags=70%, list=22%, signal=55%	POLR2H/POLR1H/POLR2F/CRCP/POLR3H/POLR2C/POLR2K/POLR1B/POLR2I/POLR1F/POLR2M/POLR2E/POLR2L/POLR2J/POLR2D/POLR1H/POLR3G/POLR3K/POLR1G
hsa03460	Fanconi anemia pathway	41	-0.556845	-2.89386	1.38652e-08	5.30344e-07	4.41497e-07	1830	tags=52%, list=15%, signal=45%	CENPX/BRCA2/FANCL/POLH/HES1/BLM/UBE2T/FANCG/FAAP24/RPA1/RPA3/RMI1/BRCA1/RPA2/EME1/FANCI/USP1/FANCD2/BRIP1/RAD51C/RAD51/RMI2
hsa03410	Base excision repair	32	-0.602461	-2.92379	3.26135e-08	9.97972e-07	8.30785e-07	874	tags=59%, list=7%, signal=55%	POLD1/TDG/APEX1/NTHL1/LIG1/POLE4/PARP1/RFC4/HMGB1/POLE3/UNG/POLD3/PCNA/FEN1/POLE2/RFC5/RFC2/RFC3/NEIL3
hsa03430	Mismatch repair	21	-0.692395	-2.9573	3.21591e-07	7.02907e-06	5.85151e-06	3563	tags=95%, list=29%, signal=68%	MLH1/POLD2/MSH3/RFC1/MLH3/POLD1/MSH6/SSBP1/LIG1/MSH2/SSBP1/RPA1/RPA3/RFC4/RPA2/POLD3/PCNA/RFC5/EXO1/RFC2/RFC3
hsa03420	Nucleotide excision repair	51	-0.548705	-3.13139	1.3372e-10	8.18368e-09	6.8127e-09	3528	tags=77%, list=29%, signal=55%	DDB2/ERCC8/CCNH/POLD2/XPA/RFC1/GTF2H2C/GTF2H5/GTF2H3/DDB1/POLR2H/RAD23A/POLD1/POLR2F/POLR2C/MNAT1/GTF2H2C_2/POLR2K/POLR2I/RAD23B/LIG1/POLR2M/POLR2E/POLR2L/POLR2J/RBX1/GTF2H2/GTF2H2C/POLR2D/POLE4/RPA1/RPA3/RFC4/POLE3/RPA2/POLD3/PCNA/POLE2/RFC5/RFC2/RFC3
hsa03050	Proteasome	40	-0.619288	-3.20145	1.03339e-10	7.90544e-09	6.58107e-09	4522	tags=95%, list=37%, signal=60%	PSMD9/PSMA1/PSMD1/PSMC6/PSMD2/ADRM1/PSMC4/PSMC4/PSMD4/PSMC1/PSMD3/PSME2/PSME2/POMP/PSMB4/PSMD13/PSMD6/PSME1/PSME1/PSMD14/PSMF1/PSMB1/SEM1/PSMB7/PSMA4/PSMD8/PSMA7/PSMB6/PSMC2/PSMB5/PSMA5/PSMA3/PSMD12/PSMA6/PSMB10/PSMC5/PSMA2/PSMB2/PSME3/PSMB3/PSMC3
hsa03440	Homologous recombination	33	-0.647843	-3.21243	1.37791e-09	7.02732e-08	5.85006e-08	2700	tags=77%, list=22%, signal=60%	TOP3A/TOP3A/BRCC3/MRE11/POLD1/SEM1/BARD1/SSBP1/BRCA2/RAD51B/NBN/XRCC3/XRCC2/BLM/RAD54B/RAD54L/SSBP1/RBBP8/RPA1/RPA3/BRCA1/RPA2/POLD3/EME1/BRIP1/RAD51C/RAD51
hsa03013	Nucleocytoplasmic transport	82	-0.571048	-3.72137	1e-10	7.90544e-09	6.58107e-09	4426	tags=84%, list=36%, signal=54%	EEF1A2/NMD3/THOC6/IPO7/DDX19A/DDX39B/KPNA6/SNUPN/TNPO3/GLE1/KPNB1/NUP160/DDX39B/KPNA3/DDX39B/KPNA1/XPO1/NCBP2/RANGAP1/NUP153/NUP98/NUP210/XPO7/NUP85/DDX39B/IPO8/AAAS/SRRM1/TNPO1/DDX39B/NUP58/NUP62/NCBP1/EEF1A1/SUMO1/NUP205/PHAX/DDX39B/SEH1L/RNPS1/XPO4/NDC1/RAE1/SEC13/NXT1/IPO9/UBE2I/SUMO3/NUP93/EIF4A3/NUP54/SAP18/THOC7/KPNA2/NUP88/NUP50/IPO11/THOC3/IPO5/NXT2/RBM8A/SUMO2/NUP155/NUP107/NUP35/RAN/CS…
hsa03030	DNA replication	34	-0.810988	-4.00422	1e-10	7.90544e-09	6.58107e-09	1126	tags=80%, list=9%, signal=73%	MCM7/RNASEH2C/PRIM2/SSBP1/POLE4/RPA1/RPA3/RFC4/POLE3/RPA2/POLD3/POLA1/DNA2/PCNA/FEN1/MCM6/POLE2/MCM5/RFC5/MCM4/MCM3/RFC2/MCM2/RNASEH2B/RFC3/PRIM1/RNASEH2A/POLA2

## Sheet: 3B
3C	Transcription factor (TF) activity inferred with CollecTRI after combination treatment.
TF_ActivityInference_Top25
statistic	source	condition	score	p_value	rnk
ulm	MYC	Combination vs Control	-9.08792	1.15128e-19	1
ulm	E2F1	Combination vs Control	-8.3899	5.35532e-17	2
ulm	E2F4	Combination vs Control	-8.17919	3.11649e-16	3
ulm	E2F3	Combination vs Control	-6.70221	2.13602e-11	4
ulm	E2F2	Combination vs Control	-6.51158	7.70507e-11	5
ulm	TFDP1	Combination vs Control	-5.23478	1.67709e-07	6
ulm	ZNF143	Combination vs Control	-4.13894	3.51072e-05	7
ulm	E2F5	Combination vs Control	-4.07484	4.63137e-05	8
ulm	HCFC1	Combination vs Control	-3.80918	0.000140061	9
ulm	MYBL2	Combination vs Control	-3.58594	0.00033707	10
ulm	NCOA3	Combination vs Control	-3.37234	0.000747456	11
ulm	ZBED1	Combination vs Control	-3.351	0.000807442	12
ulm	CEBPG	Combination vs Control	3.92552	8.69808e-05	13
ulm	NR1H3	Combination vs Control	4.13061	3.64032e-05	12
ulm	E2F7	Combination vs Control	4.34121	1.42756e-05	11
ulm	RB1	Combination vs Control	4.44046	9.0495e-06	10
ulm	NFYC	Combination vs Control	4.50887	6.57336e-06	9
ulm	HNF4A	Combination vs Control	4.58068	4.67695e-06	8
ulm	ATF4	Combination vs Control	5.11453	3.18921e-07	7
ulm	MLXIPL	Combination vs Control	5.46849	4.62116e-08	6
ulm	CREBBP	Combination vs Control	5.70082	1.21776e-08	5
ulm	FOXO3	Combination vs Control	5.86996	4.46332e-09	4
ulm	PPARA	Combination vs Control	6.88555	6.01634e-12	3
ulm	SREBF2	Combination vs Control	17.5136	6.56199e-68	2
ulm	SREBF1	Combination vs Control	20.4567	1.35835e-91	1

## Sheet: 3C
3C	Volcano plots displaying expression of the downstream targets of transcription factors SREBF1, SREBF2, after PCZ+PIT combination treatment
SREBF1								SREBF2
source	mor	ID	color	logfc	t_value	p_value		source	mor	ID	color	logfc	t_value	p_value
SREBF1	1	ABCA3	1	0.243990031195819	5.90841938114095	1.3554714906936e-06		SREBF2	-1	AACS	2	0.903493533533625	26.8822086905535	1.02833862824168e-23
SREBF1	1	ACACA	1	0.713602348532962	15.3068480879975	2.21778134907938e-16		SREBF2	-1	ABCA1	1	-0.563293353820644	-7.12907383979312	4.04995334292415e-08
SREBF1	1	ACACB	1	0.405564812584212	3.13628064759741	0.00362961434103208		SREBF2	1	ABCA3	1	0.243990031195819	5.90841938114095	1.3554714906936e-06
SREBF1	1	ACAT2	1	2.16573607822632	47.3892497737415	1.74775650869901e-31		SREBF2	1	ABCA7	1	0.656109991799607	4.85400236527987	2.95798636833464e-05
SREBF1	1	ACLY	1	1.40158264818478	41.1808288061318	1.53269432626898e-29		SREBF2	1	ACLY	1	1.40158264818478	41.1808288061318	1.53269432626898e-29
SREBF1	1	ACSL1	1	2.29531175603035	74.6379866959182	8.19912840411403e-38		SREBF2	1	ACOT7	2	-0.117409693392535	-2.64367836037161	0.012540328155637
SREBF1	1	ACSS2	1	4.67520329658278	74.936683644999	7.20984713039992e-38		SREBF2	1	ACSL1	1	2.29531175603035	74.6379866959182	8.19912840411403e-38
SREBF1	-1	BCL2L1	2	0.0699755068076868	1.63736490312754	0.111239433085453		SREBF2	1	ACSS2	1	4.67520329658278	74.936683644999	7.20984713039992e-38
SREBF1	1	CASP7	1	0.146285067851974	1.92964249050404	0.0624535418192549		SREBF2	1	CASP2	2	-0.179658698977727	-4.42274908374689	0.000103276066067112
SREBF1	1	CDKN1A	1	0.15347583797298	3.20065717496275	0.00306690532700819		SREBF2	1	CASP7	1	0.146285067851974	1.92964249050404	0.0624535418192549
SREBF1	1	CEBPB	1	0.513324151564984	7.61817799827576	1.03067742793043e-08		SREBF2	1	CYP51A1	1	1.98380060951865	34.9386551937419	2.79930440089557e-27
SREBF1	1	CIC	1	1.02379792670223	14.8513393606472	5.23903057249586e-16		SREBF2	1	DDAH1	2	-0.478121284499133	-10.8466284292738	2.58719789349037e-12
SREBF1	1	COL6A1	1	1.53416384481433	20.9697140856559	2.08299098651785e-20		SREBF2	-1	DHCR24	2	1.91849899942912	34.3721755609364	4.68839575390615e-27
SREBF1	1	CPE	2	-0.0628136547623885	-1.11270783533261	0.27402814223007		SREBF2	1	EBP	1	1.73754488071775	34.0278982397171	6.43963069351702e-27
SREBF1	1	CYP51A1	1	1.98380060951865	34.9386551937419	2.79930440089557e-27		SREBF2	1	FABP6	2	-0.354368789828353	-5.40346686473086	5.93291985475327e-06
SREBF1	1	CYP7B1	2	-0.298118410797603	-2.57222501640146	0.01489018698335		SREBF2	1	FAS	2	-0.0991596420292993	-1.52804168830651	0.136214635664989
SREBF1	1	DBI	1	0.73063488318406	17.7690296880184	2.92380954107915e-18		SREBF2	1	FASN	1	1.99009407639968	20.093075058386	7.54220587408104e-20
SREBF1	1	DGAT2	2	-0.0616760313840539	-0.804781870375954	0.426816501826282		SREBF2	1	FDFT1	1	1.58826850178939	35.3219258945647	1.98363001117672e-27
SREBF1	1	DGKQ	1	0.579300495031445	6.46098822717463	2.72803330841947e-07		SREBF2	1	FDPS	1	2.00881857889662	55.8055645589273	9.35551644257331e-34
SREBF1	1	DHCR7	1	2.4156010253984	51.1214983139633	1.54970583642774e-32		SREBF2	1	FGF19	1	1.09378322652179	19.2048498868819	2.92009363425959e-19
SREBF1	-1	DLK1	1	-0.26926668868324	-4.215613402835	0.000187053727287351		SREBF2	1	G6PD	1	0.609389349100908	11.2604173387807	9.85304889334278e-13
SREBF1	1	DLST	2	-0.207879772606335	-6.47287995002537	2.63609320660306e-07		SREBF2	1	GNAS	1	0.0397927973922876	0.634885767657552	0.529964642054952
SREBF1	1	ELOVL5	1	0.805159218470571	17.3295779435318	6.10261747420137e-18		SREBF2	1	HMGCR	1	2.14373362851444	38.1842487409936	1.6860382967066e-28
SREBF1	1	ELOVL6	1	1.54592124527441	27.2293949648757	6.9044897920856e-24		SREBF2	1	HMGCS1	1	2.64935815465304	72.1481745706549	2.443568980228e-37
SREBF1	1	FABP6	2	-0.354368789828353	-5.40346686473086	5.93291985475327e-06		SREBF2	1	IDH1	1	1.2179758304986	29.0896757312171	8.81866240930989e-25
SREBF1	1	FADS1	1	1.01732339470567	21.5430377300658	9.20590286177331e-21		SREBF2	1	INSIG1	1	2.33296486201288	51.5934331905928	1.1549634513186e-32
SREBF1	1	FADS2	1	1.6182280402466	45.9010300753525	4.83859561459864e-31		SREBF2	1	KPNB1	2	-0.158328972466419	-5.73958325660441	2.21900046376994e-06
SREBF1	1	FAS	2	-0.0991596420292993	-1.52804168830651	0.136214635664989		SREBF2	1	LDLR	1	1.74333290400595	40.8386701952951	1.99808188543399e-29
SREBF1	1	FASN	1	1.99009407639968	20.093075058386	7.54220587408104e-20		SREBF2	-1	LRP1	2	0.977957206860948	7.91872376486334	4.50528325287514e-09
SREBF1	1	FDFT1	1	1.58826850178939	35.3219258945647	1.98363001117672e-27		SREBF2	1	ME1	1	1.34239480914854	33.6879467968187	8.83625113500297e-27
SREBF1	1	FDPS	1	2.00881857889662	55.8055645589273	9.35551644257331e-34		SREBF2	1	MVK	1	2.2040116217604	43.947416523945	1.93581450970882e-30
SREBF1	1	G6PD	1	0.609389349100908	11.2604173387807	9.85304889334278e-13		SREBF2	1	NPC1	1	1.58618973037544	30.2345275583615	2.63863290002098e-25
SREBF1	1	GCK	2	-0.176252820652081	-3.18920650566007	0.0031604997072177		SREBF2	1	NPC1L1	1	0.543234168830692	12.2645659673004	1.03325762885884e-13
SREBF1	1	GFM1	2	-0.349886377440477	-7.83119491494956	5.72684199437496e-09		SREBF2	1	NR1H2	1	0.363123879888136	5.7957870778138	1.88298793167052e-06
SREBF1	-1	GK	1	-0.370364280351577	-7.73431339308826	7.47654149647425e-09		SREBF2	1	NR1H3	2	-0.130442429883121	-1.73765321569473	0.0917776171291873
SREBF1	1	GNAI2	2	-0.139442590345078	-3.61235053097832	0.00101460366636087		SREBF2	1	PCYT1A	2	-0.0307792353876444	-0.662494343491638	0.512343564798664
SREBF1	1	GOT2	2	-0.447006136895462	-12.954463829557	2.35119360187103e-14		SREBF2	1	PCYT2	1	2.11584902553199	39.0522578246365	8.26706214111893e-29
SREBF1	1	GPAM	1	0.321499574814217	7.0366606839279	5.25983017440299e-08		SREBF2	1	PLA2G6	1	1.10317864258061	12.4419529026695	7.02474532397924e-14
SREBF1	1	GPX3	1	1.32154499247358	22.1202249899709	4.12370491508645e-21		SREBF2	1	PMVK	2	-0.14211012743848	-2.47185169550199	0.0188802680958775
SREBF1	1	HCFC1	2	-0.00312337712214728	-0.0671365497868124	0.946885911492603		SREBF2	1	PON2	1	0.23670311792109	3.42035942122461	0.00170947294738473
SREBF1	1	HDLBP	2	-0.198224844356886	-5.97835704513225	1.10550759397697e-06		SREBF2	1	SCARB1	1	0.86043041687619	13.3813401052162	9.66329051135808e-15
SREBF1	1	HK2	2	-0.398519168918108	-10.7259873009603	3.44219493034874e-12		SREBF2	1	SND1	2	-0.0137132028292175	-0.413567741073845	0.681917559560331
SREBF1	1	HMGCR	1	2.14373362851444	38.1842487409936	1.6860382967066e-28		SREBF2	1	SQLE	1	1.63970313006332	31.7174417811993	5.88174081373488e-26
SREBF1	1	HMGCS1	1	2.64935815465304	72.1481745706549	2.443568980228e-37		SREBF2	1	SREBF1	1	0.521171417123552	5.56357710511764	3.71287435895297e-06
SREBF1	1	HNRNPK	2	-0.303783001854091	-9.39499457377551	9.10316560633233e-11		SREBF2	1	STAR	1	0.11126855238777	1.27851254047939	0.210158652306699
SREBF1	-1	HPGD	1	-0.792003804206537	-14.9580300437816	4.27600223209654e-16		SREBF2	1	STARD4	1	1.54414051964078	35.464531881908	1.7466085401047e-27
SREBF1	1	HSD17B7	1	1.54895527972038	33.2649784190518	1.3154476090173e-26		SREBF2	1	TM7SF2	1	2.23097683567321	33.1080502704213	1.52656682853978e-26
SREBF1	1	IDH1	1	1.2179758304986	29.0896757312171	8.81866240930989e-25		SREBF2	1	TPM1	2	-0.00169447694566571	-0.0501197745630932	0.96033489309021
SREBF1	1	INSIG1	1	2.33296486201288	51.5934331905928	1.1549634513186e-32		SREBF2	1	UCP2	1	0.433340191682337	9.8245865530882	3.08421618906361e-11
SREBF1	-1	IRS2	2	0.194546907624032	5.18301309709795	1.13124705087361e-05		SREBF2	1	USF1	1	0.200680869114803	3.10997512192972	0.0038867413416091
SREBF1	1	LDLR	1	1.74333290400595	40.8386701952951	1.99808188543399e-29
SREBF1	1	LIPE	1	0.00266592213839978	0.049023656868443	0.961201643430532
SREBF1	1	LPIN1	1	2.04106359804316	37.0811316806091	4.26667744813877e-28
SREBF1	1	LPL	2	-0.0126043639018825	-0.173836604795044	0.863076320464879
SREBF1	-1	LRP1	2	0.977957206860948	7.91872376486334	4.50528325287514e-09
SREBF1	1	ME1	1	1.34239480914854	33.6879467968187	8.83625113500297e-27
SREBF1	1	MVK	1	2.2040116217604	43.947416523945	1.93581450970882e-30
SREBF1	1	NFYA	2	-0.178270844952497	-4.44008800032431	9.82440492897522e-05
SREBF1	1	NPC1	1	1.58618973037544	30.2345275583615	2.63863290002098e-25
SREBF1	1	PCYT1A	2	-0.0307792353876444	-0.662494343491638	0.512343564798664
SREBF1	1	PCYT2	1	2.11584902553199	39.0522578246365	8.26706214111893e-29
SREBF1	1	PGD	1	0.391642107172716	10.6695831982724	3.93630919240661e-12
SREBF1	1	PIK3R3	1	0.425250784115136	6.86148002274692	8.65282146961917e-08
SREBF1	1	PKM	2	-0.390399366991231	-14.1050526373169	2.23813210389018e-15
SREBF1	1	PNPLA3	1	2.33832660916407	40.8534082925988	1.97530367258229e-29
SREBF1	1	PPARGC1A	1	0.573285293022664	6.80266754879348	1.02333124489384e-07
SREBF1	1	PTEN	2	-0.167258845991356	-2.47466788171685	0.018756102029271
SREBF1	1	RPS14	2	-0.298693959973406	-5.97853957806206	1.10491991772918e-06
SREBF1	1	SCARB1	1	0.86043041687619	13.3813401052162	9.66329051135808e-15
SREBF1	1	SCD	1	1.48603865810659	37.8122108327329	2.29931525501314e-28
SREBF1	1	SCD5	1	0.235953170830914	5.94904728403883	1.20406818917565e-06
SREBF1	-1	SERPINE1	2	0.874940451208253	15.2062648356842	2.67684002877889e-16
SREBF1	1	SLC25A1	1	1.26621534129351	28.956522522518	1.01763041888489e-24
SREBF1	1	SLC27A2	2	-0.278559698254552	-3.13189134336345	0.00367136288154741
SREBF1	1	SLC27A5	1	0.290530955104789	5.49690323190708	4.51298001220984e-06
SREBF1	1	SND1	2	-0.0137132028292175	-0.413567741073845	0.681917559560331
SREBF1	1	SQLE	1	1.63970313006332	31.7174417811993	5.88174081373488e-26
SREBF1	1	SREBF2	1	0.816652823231932	24.8161426536274	1.21884780857844e-22
SREBF1	1	STAR	1	0.11126855238777	1.27851254047939	0.210158652306699
SREBF1	1	SV2A	1	1.52518591560575	48.2839404455488	9.61764827411024e-32
SREBF1	1	SYTL4	2	-0.0842241125054484	-1.05452875099488	0.299447615735201
SREBF1	1	TRIB3	1	1.97831194016749	31.3161371122902	8.77099728421724e-26
SREBF1	1	UCP2	1	0.433340191682337	9.8245865530882	3.08421618906361e-11
SREBF1	-1	VEGFA	2	2.30554132557458	29.6007103172523	5.11871553673973e-25

## Sheet: 3E
3E	Quantification of western blots of treatment response to PCZ, PIT and PCZ+PIT after 48h.
SREBP1						SREBP2 fl						SREBP2 cl						PARP cl						MYCN
R1						R1						R1						R1						R1
Batch1	Expt 1					Batch1	Expt 1					Batch1	Expt 1					Batch1	Expt 1					Batch1	Expt 1
exposure	4mi	30s				exposure	30s					exposure	60s					exposure	3min	30s				exposure	2min	30s
Date	20250702	20250701				Date	20250703					Date	20250703					Date	20250701	20250701				Date of result	20250701	20250701
	SREBP1	GAPDH					SREBP2-fl	GAPDH					SREBP2-cl	GAPDH					PARP-cl	GAPDH					MYCN	GAPDH
Ctrl	6210000	14000000	0.443571	1		Ctrl	12500000	15400000	0.811688	1		Ctrl	9420000	15400000	0.611688	1		Ctrl	3040000	12900000	0.235659	1		Ctrl	20600000	12900000	1.5969	1
PIT	621000	14400000	0.043125	0.0972222		PIT	2290000	14800000	0.15473	0.190627		PIT	19100000	14800000	1.29054	2.1098		PIT	7000000	14100000	0.496454	2.10666		PIT	22800000	14100000	1.61702	1.0126
PCZ	5380000	17400000	0.309195	0.697059		PCZ	12500000	14600000	0.856164	1.05479		PCZ	12300000	14600000	0.842466	1.37728		PCZ	5070000	13700000	0.370073	1.57038		PCZ	17800000	13700000	1.29927	0.813621
PIT + PCZ	355000	14400000	0.0246528	0.0555779		PIT + PCZ	3310000	16100000	0.20559	0.253287		PIT + PCZ	16100000	16100000	1	1.63482		PIT + PCZ	9260000	12600000	0.734921	3.11858		PIT + PCZ	13800000	12600000	1.09524	0.685853
R2						R2						R2						R2						R2
Batch3	Expt 2					Batch3	Expt 2					Batch3	Expt 2					Batch3	Expt 2					Batch 3	Expt 2
exposure	30s	30s				exposure	30s	1mi				exposure	30s	1mi				exposure	3min	30s				exposure	2min	30s
Date	20250702	20250701				Date	20250704	20250704				Date	20250704	20250704				Date of result	20250701	20250701				Date of result	20250701	20250701
	SREBP1	GAPDH					SREBP2-fl	GAPDH					SREBP2-cl	GAPDH					PARP-cl	GAPDH					MYCN	GAPDH
Ctrl	8900000	16100000	0.552795	1		Ctrl	17100000	34600000	0.49422	1		Ctrl	1490000	34600000	0.0430636	1		Ctrl	4350000	11600000	0.375	1		Ctrl	19200000	11600000	1.65517	1
PIT	811000	15600000	0.0519872	0.0940442		PIT	10400000	26700000	0.389513	0.788138		PIT	3000000	26700000	0.11236	2.60915		PIT	6710000	14100000	0.475887	1.26903		PIT	23700000	14100000	1.68085	1.01551
PCZ	9290000	16700000	0.556287	1.00632		PCZ	15800000	25500000	0.619608	1.25371		PCZ	1710000	25500000	0.0670588	1.5572		PCZ	5780000	10700000	0.540187	1.4405		PCZ	17300000	10700000	1.61682	0.97683
PIT + PCZ	902000	13600000	0.0663235	0.119979		PIT + PCZ	4900000	20100000	0.243781	0.493265		PIT + PCZ	5420000	20100000	0.269652	6.26171		PIT + PCZ	12900000	10700000	1.20561	3.21495		PIT + PCZ	15100000	10700000	1.41121	0.852609
R3						R3						R3						R3						R3
Batch 1	Expt 3					Batch 1	Expt 3					Batch 1	Expt 3					Batch 1	Expt 3					Batch 1	Expt 3
Date	20250709	20250708				Date	20250703					Date	20250703					Date	20250701	20250701				Date	20250701	20250701
	SREBP1	GAPDH					SREBP2-fl	Actin					SREBP2-cl	Actin					PARP-cl	GAPDH					MYCN	GAPDH
Ctrl	19800000	19100000	1.03665	1		Ctrl	26900000	25600000	1.05078	1		Ctrl	30700000	25600000	1.19922	1		Ctrl	4200000	21300000	0.197183	1		Ctrl	17300000	31300000	0.552716	1
PIT	964000	20700000	0.04657	0.0449236		PIT	24900000	18700000	1.33155	1.2672		PIT	20300000	18700000	1.08556	0.905224		PIT	7580000	19000000	0.398947	2.02323		PIT	13900000	23100000	0.601732	1.08868
PCZ	16800000	25500000	0.658824	0.635532		PCZ	20900000	22800000	0.916667	0.872367		PCZ	30900000	22800000	1.35526	1.13012		PCZ	8400000	21500000	0.390698	1.9814		PCZ	11600000	28600000	0.405594	0.733821
PIT + PCZ	880000	26800000	0.0328358	0.031675		PIT + PCZ	14700000	22900000	0.641921	0.610899		PIT + PCZ	35600000	22900000	1.55459	1.29633		PIT + PCZ	11000000	22200000	0.495495	2.51287		PIT + PCZ	10400000	27600000	0.376812	0.681746
R4						R4						R4						R4						R4
Batch 3	Expt 4					Batch 3	Expt 4					Batch 3	Expt 4					Batch 3	Expt 4					Batch 3	Expt 4
Date	20250709	20250708				Date	20250704	20250704				Date	20250704	20250704				Date	20250701	20250701				Date	20250701	20250701
	SREBP1	GAPDH					SREBP2-fl	Actin					SREBP2-cl	Actin					PARP-cl	GAPDH					MYCN	GAPDH
Ctrl	12800000	27300000	0.468864	1		Ctrl	21500000	33000000	0.651515	1		Ctrl	27500000	33000000	0.833333	1		Ctrl	4250000	28100000	0.151246	1		Ctrl	9070000	29700000	0.305387	1
PIT	1260000	26800000	0.0470149	0.100274		PIT	16200000	24800000	0.653226	1.00263		PIT	22000000	24800000	0.887097	1.06452		PIT	8410000	25900000	0.32471	2.14691		PIT	18200000	28600000	0.636364	2.08379
PCZ	10700000	26400000	0.405303	0.864435		PCZ	16200000	28400000	0.570423	0.875532		PCZ	29000000	28400000	1.02113	1.22535		PCZ	7430000	28500000	0.260702	1.7237		PCZ	7810000	26800000	0.291418	0.954257
PIT + PCZ	2320000	28100000	0.0825623	0.17609		PIT + PCZ	7300000	32600000	0.223926	0.343701		PIT + PCZ	35100000	32600000	1.07669	1.29202		PIT + PCZ	13100000	29100000	0.450172	2.97643		PIT + PCZ	6180000	23500000	0.262979	0.861132
						R5						R5
						250718 p4 gel 3 srpb2 2025.07.18_12.22.59_Ch						250718 p4 gel 3 cleaved srpb2 2025.07.18_12.24.50_Ch
							SREBP2-cl	Actin					SREBP2-cl	Actin
						Ctrl	11384983	23116236	0.49251	1		Ctrl	10889230	23116236	0.471064	1
						PIT	6553821	14662509	0.446978	0.907551		PIT	9492500	14662509	0.647399	1.37433
						PCZ	7892707	15962052	0.494467	1.00397		PCZ	11511312	15962052	0.721167	1.53093
						PIT + PCZ	1478329	12315621	0.120037	0.243725		PIT + PCZ	8499015	12315621	0.6901	1.46498

## Sheet: 3G
3G	Colocalization analysis of LU-NB-2 cells, intensity of SREBP2 fluorescence signal in the nuclei.
CTRL	PIT+PCZ
73.1287	161.05
68.0799	152.039
66.8967	145.937
85.7997	148.492
95.126	154.995
76.6273	164.88
75.1881	152.777
91.849	129.238
92.829	136.713
75.062	135.628
68.2104	158.202
107.305	126.182
91.9823	160.774
107.601	136.847
85.7664	163.45
104.74	170.868
130.471	158.116
123.252	155.27
139.306	193.074
101.59	171.935
77.0553	177.15
77.1139	146.155
112.828	145.155
51.983	166.899
116.443	186.453
84.0532	212.031
138.707	204.04
114.27	187.391
133.687	172.865
108.978	181.955
61.1843	166.887
78.4409	177.97
99.9283	159.13
124.194	191.894
98.3849	145.23
116.119	164.753
83.4443	156.935
143.687	203.984
113.644	154.421
141.37	181.259
97.8349	187.873
110.062	211.812
117.717	145.326
126.765	169.741
120.486	160.36
126.023	42.0338
72.9508	204.95
66.8294	177.338
84.3865	199.267
57.0047	201.967
72.8612	219.714
62.3184	144.107
91.9604	184.135
109.343	168.693
92.5404	87.1895
67.6901	146.02
74.4595	172.741
90.75	190.519
91.7343	217.626
92.2732	254.384
100.734	195.671
108.697	192.582
101.448	201.734
110.609	125.799
94.2581	163.845
109.432	146.432
78.4929	143.291
111.301	74.3745
98.9244	206.566
121.732	180.078
118.458	216.359
172.662	224.63
116.145	236.316
89.0804	254.99
81.9377	239.745
106.011	234.324
77.2828	199.048
135.725	191.411
134.14	198.439
201.185	200.339
174.579	159.644
108.214	199.179
113.011	190.385
89.9401	214.945
66.4031	167.19
75.255	173.908
83.7997	203.22
52.0484	177.613
57.367	174.584
98.9257	142.927
83.2961	145.988
68.5161	139.017
24.1784	159.995
73.3414	57.4208
68.9572	142.065
42.7581	147.819
100.105	166.059
98.3886	164.773
76.0904	209.753
61.3	87.6682
61.3985	157.373
75.1661	175.565
94.1276	168.459
61.793	136.458
86.2976	191.738
81.9771	123.203
101.701	138.781
162.704	151.61
158.536	137.828
105.714	204.363
86.2804	77.8201
101.851	180.611
122.197	150.548
161.187	133.867
111.105	164.41
88.1855	166.37
89.4428	129.238
97.2637	164.135
54.2676	214.942
72.4857	134.306
76.3293	146.469
75.7589	122.537
92.7881	147.515
110.008	120.257
72.5023	135.664
95.6178	140.823
106.448	140.651
79.5283	141.807
86.7906	137.17
70.4065	159.716
54.7648	134.634
114.006	135.853
84.313	122.114
108.35	63.9528
149.682	58.2563
127.14	90.1289
131.971	71.0079
122.233	51.9527
73.7165	49.7983
126.841	70.7143
132.552	54.8555
100.712	63.5621
78.1985	68.0021
97.5973	71.5467
63.1534	65.6313
80.2021	35.2746
57.914	61.714
72.601	41.2334
24.5268	69.129
64.5163	74.3029
90.1848	67.3969
89.6202	24.8863
87.3487	63.1332
61.7454	191.813
60.5257	190.416
31.4066	198.58
116.92	200.298
65.092	217.555
50.8521	197.218
60.5141	220.003
70.3497	202.71
55.6819	72.7184
61.3904	195.267
44.297	192.552
79.9889	146.501
35.0261	183.341
44.5915	199.112
72.7763	184.679
102.924	176.804
73.9457	193.754
72.5797	182.559
107.547	176.071
51.1804	176.645
87.6058	179.723
108.675	164.153
61.1502	162.813
65.2402	110.032
64.7699	175.361
89.9151	189.154
80.2226	71.4969
79.7326	128.999
60.6021	199.689
110.607	175.703
94.1664	218.582
46.372	146.421
47.4911	167.992
117.492	157.265
100.528	184.168
109.043	189.064
84.4494	178.18
116.358	211.441
85.0415	166.382
64.4214	194.181
64.2815	177.48
106.396	195.391
75.2662	166.985
88.6438	106.925
82.5149	159.989
85.5631	191.028
101.805	133.648
65.8762	173.968
66.8709	195.756
73.1875	192.137
81.0158	164.953
90.4353	160.741
92.564	182.141
95.1363	165.479
96.3887	147.176
46.6067	180.371
98.069	142.568
92.9568	130.334
94.0569	31.3821
94.8499	148.318
79.1655	138.749
70.6958	129.031
73.0537	141.396
75.7629	172.348
52.6513	138.031
74.4756	169.342
84.9543	143.8
73.5251	139.457
55.5941	184.854
53.2222	148.776
107.409	135.58
54.9942	195.109
69.4866	147.184
68.159	177.778
63.1687	195.467
53.53	209.144
69.6043	56.2897
61.4606	186.642
64.956	191.912
65.7088	69.8591
68.0276	113.396
80.0103	164.146
43.873	218.563
84.4365	145.083
88.3152	163.569
81.7929	210.226
67.7715	184.622
95.7091	217.04
90.6717	181.915
65.7738	184.738
67.4894	216.411
101.574	174.754
65.157	104.908
99.1404	247.278
104.124	180.642
102.778	155.575
78.3691	170.454
79.3348	177.261
101.216	196.151
73.4923	208.82
98.606	205.032
90.7743	179.833
101.127	208.04
56.9615	34.8652
94.5526	158.569
74.1989	163.078
116.772	189.344
117.155	70.3131
95.5775	141.047
84.522	201.209
95.2978	193.231
104.741	149.117
110.543	143.656
113.478	55.7945
106.777	155.469
69.4622	146.845
94.244	152.938
84.7896	171.447
66.9607	124.037
123.395	176.682
70.5424	167.641
88.7949	147.873
93.4288	54.5186
89.6145	173.41
92.289	157.852
80.4583	180.562
63.9005	161.737
99.0605	137.848
74.0401	146.88
83.0939	163.263
84.5752	114.618
87.2841	48.6781
85.6851	92.7803
149.71	184.284
50.5577	201.181
126.66	223.87
89.9146	179.742
107.343	167.832
70.991	186.344
76.6123	192.597
91.5763	219.335
102.411	182.92
54.9348	181.257
139.641	199.796
53.7541	36.7071
70.0528	180.147
99.6304	177.319
96.2915	177.904
123.68	172.766
51.3329	164.906
85.8858	159.895
135.177	184.933
77.2971	189.064
76.7249	165.192
60.5484	109.244
88.9622	157.8
63.3814	189.218
100.809	156.862
107.016	177.372
90.0105	152.415
98.7471	163.827
76.2898	163.582
84.1463	135.7
86.2108	182.579
101.569	181.321
78.7142	154.715
131.401	181.339
75.487	167.851
68.5616	185.69
65.6518	176.15
61.529	183.222
81.6891	175.899
107.597	193.171
97.8257	160.419
101.748	162.03
107.595	36.0939
110.326	195.79
86.7801	142.281
56.9394	199.438
87.5193	178.111
67.3306	142.101
82.3858	185.014
74.2311	159.673
64.0415	175.299
83.8831	153.577
90.7819	139.091
91.3428	179.456
75.9419	197.07
54.3942	180.033
57.0752	145.879
96.9372	122.87
60.5024	108.042
86.983	149.256
99.3587	143.45
86.7072	35.0168
81.9471	153.328
66.1105	166.247
103.488	124.221
75.6754	192.323
68.0946	179.933
61.0645	201.436
65.459	180.101
79.2105	128.969
61.3309	166.37
71.9964	190.806
97.2298	141.878
88.5762	100.272
108.665	124.717
90.9297	165.35
55.7024	181.15
84.5959	132.525
86.1738	185.179
123.893	121.067
104.728	161.107
91.9281	149.449
103.487	163.971
91.3453	121.548
66.3789	166.217
34.0943	154.441
54.2414	183.734
55.6609	113.685
43.9849	152.895
60.9681	161.158
77.3333	145.879
99.9313	148.67
95.9475	171.011
56.8015	164.55
100.231	124.292
78.2007	129.293
72.7519	51.8112
24.1716	139.197
58.748	145.449
51.8256	163.461
53.9878	110.85
61.949	161.083
62.4643	156.9
49.0403	81.9714
40.3439	150.584
76.4933	164.236
78.9988	186.862
72.1023	136.913
84.8158	158.441
55.5534	149.091
71.8644	154.293
70.0511	156.185
79.1392	196.147
118.912	163.373
77.8619	189.161
49.1515	201.763
109.403	180.56
55.0262	176.201
94.6972	170.774
90.6315	144.829
114.123	187.4
65.8203	207.927
91.813	173.31
81.5865	171.242
80.3326	123.28
72.4452	111.905
66.897	129.117
102.507	109.931
127.159	136.659
64.959	123.658
117.363
57.7354
84.6305
55.3731
73.5076
78.6257
77.6687
64.0366
97.1886
77.0514
78.1908
27.206
85.0901
87.4089
86.1247
146.486	191.019
164.693	218.267
179.01	219.796
189.369	229.975
151.817	221.534
212.299	220.628
115.365	155.546
59.3852	167.989
168.495	146.108
120.346	212.807
118.256	191.253
60.5413	199.969
26.7277	196.698
229.406	183.02
86.9913	166.679
79.513	163.528
121.7	167.035
141.903	188.129
74.3188	49.7394
146.46	202.637
128.346	141.046
80	214.188
128.637	215.028
78.1791	222.715
112.907	238.375
70.3741	226.887
89.0201	186.892
132.108	141.655
107.171	158.035
150.225	246.234
78.062	184.743
93.4269	228.704
141.484	165.987
137.877	106.362
134.707	218.14
107.782	228.558
18.3924	230.666
13.1149	226.31
47.4632	212.658
72.187	228.465
134.165	230.527
181.413	186.59
89.8117	201.684
81.8137	254.778
97.7066	241.863
91.8422	182.305
167.365	218.778
154.998	205.648
91.2113	203.92
95.9844	219.809
124.08	179.061
124.592	180.115
143.948	172.066
112.392	219.795
131.167	234.37
154.103	221.205
189.647	143.764
167.476	214.052
109.132	235.899
142.756	158.076
73.7896	240.994
109.265	210.176
126.496	199.503
132.075	115.809
142.918	203.266
168.778	169.861
78.2125	183.401
123.417	233.504
148.108	209.15
187.975	180.068
162.613	215.256
86.2652	212.952
116.599	173.235
98.3805	218.89
81.5767	240.685
75.933	241.06
114.964	254.478
63.8489	248.298
136.527	250.543
142.92	243.402
154.985	233.052
128.34	218.191
182.541	244.945
195.769	196.204
202.704	193.119
124.332	175.491
125.853	218.757
134.404	123.686
184.294	143.012
96.8651	109.55
84.6908	226.434
98.1494	159.514
132.753	199.953
92.1151	140.221
130.649	242.036
93.8984	217.744
114.463	216.82
109.515	129.049
169.097	145.169
186.729	158.538
203.835	103.29
103.678	201.763
131.758	178.175
140.06	114.389
76.692	215.621
126.682	224.888
94.9137	215.261
76.2202	204.478
115.016	170.622
82.6193	233.565
88.3707	175.49
58.6205	217.821
87.4579	122.376
57.7794	237.824
123.036	163.454
156.018	189.692
183.807	206.109
80.1929	242.606
224.239	216.047
82.9238	220.44
95.4924	254.782
122.599	240.624
120.938	243.638
207.948	217.029
87.9976	238.459
112.751	196.376
142.056	223.846
116.815	217.957
79.0501	215.939
88.7744	184.675
138.779	167.806
122.618	175.94
144.165	168.193
135.292	136.626
110.268	173.693
133.63	226.752
91.7417	173.786
102.14	175.619
116.875	181.071
108.37	128.46
133.678	125.37
71.2059	226.557
74.0463	197.666
80.5194	223.923
112.415	230.02
122.359	222.781
97.7261	227.874
94.8031	213.73
149.432	197.694
168.051	217.187
176.824	196.044
120.265	180.405
154.113	175.261
178.396	187.153
201.397	217.072
178.61	203.311
109.444	235.492
112.069	190.183
145.709	237.631
131.631	104.025
198.163	15.9288
135.731	184.849
166.165	198.21
145.543	204.711
115.726	211.847
160.149	241.625
151.619	249.58
104.403	249.728
117.754	210.733
30.8364	253.276
127.43	241.693
108.347	233.969
35.0526	228.781
101.622	248.138
108.793	146.372
99.8794	38.8049
133.476	239.212
118.727	230.475
205.199	19.1002
217.216	215.369
204.393	214.141
242.831	207.914
200.429	225.299
142.12	231.914
24.3679	24.8757
104.377	216.385
121.126	196.971
111.923	169.508
208.807	187.317
161.097	180.796
228.132	124.193
148.676	156.624
114.34	116.353
77.6092	128.685
89.5314	200.109
107.244	153.429
175.369	188.485
100.82	189.967
84.2064	202.549
95.8422	174.291
99.1771	157.424
78.8648	220.246
164.965	159.921
176.888	192.328
224.112	191.14
134.526	230.664
126.235	219.34
144.723	189.213
205.714	181.942
96.1197	213.115
161.498	233.863
161.048	212.478
161.159	107.504
133.816	91.1713
150.078	98.3109
43.5927	15.4599
150.619	196.958
170.586	177.669
200.372	110.145
101.032	177.324
200.938	152.734
203.945	215.2
196.28	154.519
117.283	208.675
117.452	160.867
157.646	122.218
100.372	159.734
172.363	241.788
114.794	235.328
98.171	222.279
146.662	235.67
197.767	239.448
160.805	229.156
48.3621	228.124
198.766	214.779
49.6707	217.881
141.368	212.455
132.798	188.404
196.453	136.621
245.206	138.879
110.654	85.6916
130.192	205.761
92.4449	228.979
113.87	228.376
96.8849	221.033
108.377	215.655
138.26	205.045
105.726	218.082
161.074	180.576
107.254	215.867
129.496	229.148
108.875	161.138
100.078	214.114
166.869	193.661
103.026	192.906
163.627	199.785
161.308	215.976
135.477	172.328
56.9557	222.348
122.779	200.336
89.7157	217.819
98.0573	243.808
170.135	134.405
90.8944	222.054
181.087	215.492
94.9334	222.373
105.206	239.38
123.427	241.103
106.258	249.824
114.951	248.501
103.722	247.286
124.489	227.348
87.8169	240.246
47.523	248.123
62.6087	174.168
79.8704	232.911
77.7919	224.988
88.9055	190.558
102.731	227.398
84.2048	187.485
86.4847	187.7
127.542	207.159
196.453	198.387
245.206	201.517
25.0216	243.748
23.729	238.621
110.654	190.355
130.192	178.895
24.1734	213.875
92.4449	207.063
113.87	177.622
96.8849	205.473
108.377	204.957
138.26	209.583
105.726	203.139
161.074	172.929
107.254	127.469
148.738	235.389
164.439	152.436
106.267	156.667
112.583	213.502
129.496	142.882
108.875	224.409
100.078	208.459
166.869	235.952
103.026	217.394
116.279	242.802
105.485	208.661
163.627	234.728
161.308	175.011
135.477	230.613
56.9557	228.677
132.345	223.009
122.779	226.085
120.067	187.168
143.388	194.236
111.84	241.379
119.565	238.386
89.7157	163.273
98.0573	189.553
170.135	207.721
119.862	159.669
90.8944	181.282
147.685	203.035
181.087	172.356
94.9334	151.69
105.206	228.859
123.427	193.316
106.258	178.735
143.828	179.745
114.951	239.365
103.722	235.932
108.13	198.167
124.489	176.103
97.9406	180.544
87.8169	157.444
47.523	208.408
62.6087	221.481
79.8704	186.23
108.921	233.96
77.7919	229.07
88.9055	209.982
102.731	236.204
84.2048	246.631
86.4847	225.704
127.542	208.733
43.5293	238.822
87.8141	210.554
94.326	209.366
90.8074	179.91
100.364	213.177
104.553	215.269
115.341	148.182
163.243	156.868
114.638	167.615
107.474	203.714
172.788	211.272
192.645	182.853
132.622	206.884
166.804	197.003
169.509	238.531
167.373	186.386
97.8804	234.55
133.48	238.035
202.418	222.179
197.617	251.278
191.409	245.228
151.649	251.51
127.339	226.622
148.348	203.937
122.726	162.698
91.1792	236.525
91.7711	141.832
116.886	208.808
130.575	247.718
116	167.869
147.699	210.383
179.944	203.498
150.549	185.127
75.115	223.742
106.701	183.155
82.5413	245.077
126.965	230.405
133.564	188.043
123.763	191.839
127.677	226.626
33.6566	212.198
103.859	170.854
126.848	170.852
141.694	208.296
161.094	151.483
154.28	145.927
125.118	147.226
136.237	200.435
158.495	158.826
109.228	228.528
131.541	206.452
105.124	124.104
125.644	181.326
105.215	162.661
104.355	169.113
135.332	163.185
74.3633	187.419
122.407	187.028
109.064	163.922
114.251	159.597
152.907	179.646
101.916	193.345
175.483	169.111
202.764	172.074
189.308	158.91
169.502	178.443
186.772	141.406
86.2332	142.558
103.258	38.1992
118.032	186.655
75.0907	174.553
130.688	189.697
153.096	180.771
89.7941	184.529
135.826	216.123
136.368	220.214
112.251	171.923
135.667	197.11
170.513	210.543
86.6822	172.034
98.4504	176.951
119.162	178.944
118.592	169.165
162.626	206.486
130.306	200.123
179.715	200.002
169.668	207.533
188.734	45.6984
55.5623	205.537
140.207	197.269
141.769	154.676
176.185	157.306
160.375	188.409
131.735	156.97
187.119	191.657
199.122	160.99
212.616	177.371
108.102	195.614
151.211	210.295
198.296	182.085
223.436	207.488
228.119	172.871
172.934	176.247
189.967	166.595
177.176	169.324
136.414	155.635
208.804	175.713
192.748	173.357
188.09	182.444
194.919	208.484
215.507	185.877
173.996	195.06
170.539	134.463
110.054	207.378
118.63	185.066
202.635	105.284
185.216	162.418
97.7391	175.676
207.754	168.481
192.818	192.066
159.329	211.75
147.185	179.158
165.17	176.985
161.48	186.353
194.617	171.395
190.775	189.38
151.015	178.894
161.403	46.823
153.032	174.203
188.343	186.483
173.306	162.469
161.917	155.181
211.62	198.711
206.197	164.753
165.623	202.79
153.06	163.686
198.993	159.727
137.44	192.075
219.561	177.548
128.43	146.201
158.661	135.974
204.359	207.56
206.987	223.831
215.112	209.946
165.941	228.766
196.965	221.167
186.58	212.112
184.247	160.489
78.1056	162.704
132.202	179.546
169.758	180.469
183.079	169.696
194.318	145.559
144.814	197.857
91.9811	186.987
168.989	183.716
213.907	169.326
191.781	138.795
96.4939	151.89
176.428	144.204
165.025	144.561
189.88	184.403
210.301	153.333
160.378	70.9352
182.421	177.479
125.35	182.432
171.859	154.158
123.201	193.442
14.5	179.12
178.721	100.984
160.856	210.93
207.327	185.203
212.139	181.498
109.468	167.718
224.366	208.157
100.793	142.145
205.628	141.706
168.674	146.952
156.044	147.522
200.725	146.256
161.837	148.817
141.241	131.286
162.632	123.018
226.275	131.855
188.295	119.052
159.992	119.631
195.49	119.207
165.628	166.58
170.99	155.152
160.168	139
161.262	139.088
164.923	146.942
170.275	136.341
170.719	147.126
181.105	132.468
111.736	113.868
130.774	121.717
116.258	117.14
138.607	132.199
111.246	77.8781
132.747	114.592
96.5742	122.949
113.791	107.578
83.786	115.625
126.535	116.192
93.1839	101.906
101.95	129.489
110.495	149.195
128.674	156.605
139.225	165.167
37.0833	157.351
161.291	125.377
93.2312	181.284
116.25	163.714
114.256	171.872
121.765	159.332
232.031	148.007
170.661	129.123
78.0222	125.397
128.904	136.626
128.088	156.326
104.973	170.328
145.315	179.097
142.621	161.873
122.626	170.945
214.364	172.023
122.279	161.719
124.733	160.638
127.641	117.179
169.089	124.646
157.248	136.717
137.497	171.227
150.205	100.434
133.32	162.512
124.489	174.167
179.891	172.776
134.846	175.416
219.561	174.4
120.916	187.855
215.443	59.477
142.904	234.476
136.969	147.399
217.614	165.312
174.618	180.818
149.988	163.359
146.157	128.365
169.519	178.939
160.856	221.385
210.302	211.459
211.39	179.246
198.052	163.026
193.109	100.193
208.462	157.41
206.149	71.9309
166.769	153.087
182.422	149.428
198.375	178.715
205.539	121.807
191.121	125.403
110.396	124.107
182.484	154.798
126.501	187.251
181.111	167.774
213.351	147.428
109.009	205.809
118.076	178.861
169.059	166.96
134.489	184.799
91.8664	207.49
106.781	162.64
135.822	131.782
140.138	184.374
117.717	168.271
101.822	187.605
98.0933	161.037
116.748	194.765
147.66	219.669
149.025	152.889
131.661	232.257
141.638	208.463
80.9369	225.483
84.8677	224.417
73.4517	226.931
159.534	175.943
21.6864	203.718
123.739	188.924
106.9	226.542
155.361	219.853
155.767	212.184
127.446	220.493
10.5705	191.185
11.0122	174.077
10.3701	187.37
10.6699	217.799
141.948	166.138
10.6667	227.335
84.6368	213.323
78.9224	251.516
130.217	224.304
183.305	230.536
142.16	175.905
187.724	181.815
153.458	181.889
123.219	156.122
145.161	141.081
107.438	136.748
141.367	166.671
142.482	147.689
138.644	140.825
160.215	148.795
164.632	163.241
150.658	152.004
154.668	151.436
127.324	159.275
197.246	111.117
222.309	155.109
173.655	171.732
200.535	167.096
161.581	128.417
142.503	129.706
164.498	154.54
139.277	173.47
136.757	175.616
173.441	162.517
82.1595	210.593
171.763	160.206
141.245	128.423
191.21	134.907
156.528	145.306
191.882	168.823
166.774	136.551
124.984	141.396
156.76	37.1286
146.034	121.388
167.202	140.239
200.992	181.185
199.697	95.7598
192.181	189.62
154.255	194.13
183.041	184.945
225.768	163.386
214.275	189.046
92.6663	182.043
135.178	168.46
123.016	190.685
74.6584	237.493
116.042	233.912
83.3546	89.9088
36.9982	206.888
124.458	251.943
120.292	88.6962
125.322	205.138
125.113	192.066
203.135	197.527
60.1917	192.564
138.804	204.186
101.7	197.995
70.4819	215.948
133.774	197.722
87.1932	190.47
170.345	150.534
99.4747	177.567
168.638	186.22
101.468	180.051
147.191	166.86
152.624	176.516
139.685	178.006
124.746	220.022
153.537	190.455
200.519	219.188
175.87	190.163
135.396	185.363
160.169	153.764
72.0976	191.208
135.389	124.82
170.491	181.198
93.4153	195.426
223.083	178.803
103.675	176.374
94.7317	185.627
91.7269	165.061
127.419	175.634
133.544	142.582
201.853	119.821
116.756	206.122
165.987	193.043
142.584	185.235
174.904	124.066
141.867	168.066
224.62	163.434
125.562	193.98
219.968	165.89
141.294	61.537
87.0117	203.144
97.1653	199.029
82.9886	174.31
76.7826	166.293
162.686	184.695
221.876	220.962
205.141	225.484
185.46	186.813
166.768	187.291
191.952	232.38
163.921	183.862
124.285	205.719
221.976	185.764
186.195	222.667
189.6	202.714
152.9	184.349
159.24	204.768
150.815	180.253
104.291	224.535
83.5608	187.643
89.8531	227.064
34.2685	176.837
175.644	195.918
205.781	225.56
227.216	184.215
190.021	208.108
192.394	45.9621
238.621	221.421
102.022	210.559
117.049	208.823
179.584	225.643
132.385	184.535
113.154	190.983
102.867	223.245
119.33	213.345
167.178	229.578
179.999	236.011
153.231	228.889
48.4876	231.295
156.843	199.31
46.3173	178.852
210.535
225.879
157.611
180.531
152.992
88.2584
143.07
131.232
179.619
150.439
180.398
226.369
121.772
220.874
190.158
161.988
138.802
85.8315
140.542
123.475
105.091
81.2251
89.5038
89.6896
108.164
76.8196
104.054
22.5636
143.059
150.872
96.4488
148.987
89.5303
94.4918
157.245
93.6586
80.0947
110.462
88.033
92.4938
79.4474
113.852
140.617
145.648
