# Supplementary material for: Repurposing statins and phenothiazines to treat chemoresistant neuroblastoma
Source: EMBO Mol Med. 2025 Dec 23;18(2):433–61. doi: 10.1038/s44321-025-00349-6 (PMC12905276; doi:10.1038/s44321-025-00349-6)
Supplement: Supplementary file 5 — Source data Fig. 4 [file 44321_2025_349_MOESM5_ESM.zip]

Archive with 177 entries (119 files):
- Source data Figure 4/
- Source data Figure 4/Data_Fig_4.xlsx
- Source data Figure 4/Fig4BC_S3G/
- Source data Figure 4/Fig4BC_S3G/Uncropped WB images siHMGCR experiments.ai
- Source data Figure 4/Fig4BC_S3G/Uncropped WB images siHMGCR experiments.pdf
- Source data Figure 4/Fig4E/
- Source data Figure 4/Fig4E/R1/
- Source data Figure 4/Fig4E/R1/Combination_PIT_PCZ_Representative photos/
- Source data Figure 4/Fig4E/R1/Combination_PIT_PCZ_Representative photos/10x/
- Source data Figure 4/Fig4E/R1/Combination_PIT_PCZ_Representative photos/10x/PCPPIT_FL20240112104.tif
- Source data Figure 4/Fig4E/R1/Combination_PIT_PCZ_Representative photos/10x/PCPPIT_FL20240112105.tif
- Source data Figure 4/Fig4E/R1/Combination_PIT_PCZ_Representative photos/10x/PCPPIT_FL20240112113.tif
- Source data Figure 4/Fig4E/R1/Combination_PIT_PCZ_Representative photos/10x/PCPPIT_FL20240112130.tif
- Source data Figure 4/Fig4E/R1/Combination_PIT_PCZ_Representative photos/20x/
- Source data Figure 4/Fig4E/R1/Combination_PIT_PCZ_Representative photos/20x/PCPPIT_FL20240112117.tif
- Source data Figure 4/Fig4E/R1/Combination_PIT_PCZ_Representative photos/20x/PCPPIT_FL20240112119.tif
- Source data Figure 4/Fig4E/R1/Combination_PIT_PCZ_Representative photos/20x/PCPPIT_FL20240112120.tif
- Source data Figure 4/Fig4E/R1/Combination_PIT_PCZ_Representative photos/20x/PCPPIT_FL20240112121.tif
- Source data Figure 4/Fig4E/R1/Combination_PIT_PCZ_Representative photos/20x/PCPPIT_FL20240112122.tif
- Source data Figure 4/Fig4E/R1/Combination_PIT_PCZ_Representative photos/20x/PCPPIT_FL20240112133.tif
- Source data Figure 4/Fig4E/R1/Combination_PIT_PCZ_Representative photos/20x/PCPPIT_FL20240112134.tif
- Source data Figure 4/Fig4E/R1/DMSO Representative photos/
- Source data Figure 4/Fig4E/R1/DMSO Representative photos/10x/
- Source data Figure 4/Fig4E/R1/DMSO Representative photos/10x/_FL20240112142DMSO.tif
- Source data Figure 4/Fig4E/R1/DMSO Representative photos/10x/_FL20240112143DMSO.tif
- Source data Figure 4/Fig4E/R1/DMSO Representative photos/10x/_FL20240112150DMSO.tif
- Source data Figure 4/Fig4E/R1/DMSO Representative photos/10x/_FL20240112151DMSO.tif
- Source data Figure 4/Fig4E/R1/DMSO Representative photos/20x/
- Source data Figure 4/Fig4E/R1/DMSO Representative photos/20x/_FL20240112146DMSO.tif
- Source data Figure 4/Fig4E/R1/DMSO Representative photos/20x/_FL20240112147DMSO.tif
- Source data Figure 4/Fig4E/R1/DMSO Representative photos/20x/_FL20240112148DMSO.tif
- Source data Figure 4/Fig4E/R1/DMSO Representative photos/20x/_FL20240112152DMSO.tif
- Source data Figure 4/Fig4E/R1/DMSO Representative photos/20x/_FL20240112157DMSO.tif
- Source data Figure 4/Fig4E/R1/PCZ Representative photos/
- Source data Figure 4/Fig4E/R1/PCZ Representative photos/10x/
- Source data Figure 4/Fig4E/R1/PCZ Representative photos/10x/PCP_FL20240112059.tif
- Source data Figure 4/Fig4E/R1/PCZ Representative photos/10x/PCP_FL20240112060.tif
- Source data Figure 4/Fig4E/R1/PCZ Representative photos/10x/PCP_FL20240112061.tif
- Source data Figure 4/Fig4E/R1/PCZ Representative photos/20x/
- Source data Figure 4/Fig4E/R1/PCZ Representative photos/20x/PCP_FL20240112065.tif
- Source data Figure 4/Fig4E/R1/PCZ Representative photos/20x/PCP_FL20240112067.tif
- Source data Figure 4/Fig4E/R1/PCZ Representative photos/20x/PCP_FL20240112069.tif
- Source data Figure 4/Fig4E/R1/PCZ Representative photos/20x/PCP_FL20240112074.tif
- Source data Figure 4/Fig4E/R1/PIT Representative photos/
- Source data Figure 4/Fig4E/R1/PIT Representative photos/10x/
- Source data Figure 4/Fig4E/R1/PIT Representative photos/10x/PIT_FL20240112082.tif
- Source data Figure 4/Fig4E/R1/PIT Representative photos/10x/PIT_FL20240112083.tif
- Source data Figure 4/Fig4E/R1/PIT Representative photos/10x/PIT_FL20240112085.tif
- Source data Figure 4/Fig4E/R1/PIT Representative photos/20x/
- Source data Figure 4/Fig4E/R1/PIT Representative photos/20x/PIT_FL20240112090.tif
- Source data Figure 4/Fig4E/R1/PIT Representative photos/20x/PIT_FL20240112093.tif
- Source data Figure 4/Fig4E/R1/PIT Representative photos/20x/PIT_FL20240112096.tif
- Source data Figure 4/Fig4E/R2/
- Source data Figure 4/Fig4E/R2/DMSO Representative photos R2/
- Source data Figure 4/Fig4E/R2/DMSO Representative photos R2/R2/
- Source data Figure 4/Fig4E/R2/DMSO Representative photos R2/R2/10x/
- Source data Figure 4/Fig4E/R2/DMSO Representative photos R2/R2/10x/super_FL20240126254DMSO.tif
- Source data Figure 4/Fig4E/R2/DMSO Representative photos R2/R2/10x/super_FL20240126262DMSO.tif
- Source data Figure 4/Fig4E/R2/DMSO Representative photos R2/R2/10x/super_FL20240126266DMSO.tif
- Source data Figure 4/Fig4E/R2/DMSO Representative photos R2/R2/20x/
- Source data Figure 4/Fig4E/R2/DMSO Representative photos R2/R2/20x/super_FL20240126263DMSO.tif
- Source data Figure 4/Fig4E/R2/DMSO Representative photos R2/R2/20x/super_FL20240126265DMSO.tif
- Source data Figure 4/Fig4E/R2/DMSO Representative photos R2/R2/20x/super_FL20240126273DMSO.tif
- Source data Figure 4/Fig4E/R2/DMSO Representative photos R2/R2/20x/super_FL20240126275DMSO.tif
- Source data Figure 4/Fig4E/R2/PCZ Representative photos R2/
- Source data Figure 4/Fig4E/R2/PCZ Representative photos R2/10x/
- Source data Figure 4/Fig4E/R2/PCZ Representative photos R2/10x/super_FL20240126PCP333.tif
- Source data Figure 4/Fig4E/R2/PCZ Representative photos R2/10x/super_FL20240126PCP335.tif
- Source data Figure 4/Fig4E/R2/PCZ Representative photos R2/10x/super_FL20240126PCP347.tif
- Source data Figure 4/Fig4E/R2/PCZ Representative photos R2/20x/
- Source data Figure 4/Fig4E/R2/PCZ Representative photos R2/20x/super_FL20240126PCP348.tif
- Source data Figure 4/Fig4E/R2/PCZ Representative photos R2/20x/super_FL20240126PCP352.tif
- Source data Figure 4/Fig4E/R2/PCZ Representative photos R2/20x/super_FL20240126PCP360.tif
- Source data Figure 4/Fig4E/R2/PIT Representative photos R2/
- Source data Figure 4/Fig4E/R2/PIT Representative photos R2/10x/
- Source data Figure 4/Fig4E/R2/PIT Representative photos R2/10x/super_FL20240126PIT366.tif
- Source data Figure 4/Fig4E/R2/PIT Representative photos R2/10x/super_FL20240126PIT370.tif
- Source data Figure 4/Fig4E/R2/PIT Representative photos R2/10x/super_FL20240126PIT374.tif
- Source data Figure 4/Fig4E/R2/PIT Representative photos R2/20x/
- Source data Figure 4/Fig4E/R2/PIT Representative photos R2/20x/super_FL20240126PIT390.tif
- Source data Figure 4/Fig4E/R2/PIT Representative photos R2/20x/super_FL20240126PIT396.tif
- Source data Figure 4/Fig4E/R2/PIT Representative photos R2/20x/super_FL20240126PIT398.tif
- Source data Figure 4/Fig4E/R2/PITPCZ Representative photos R2/
- Source data Figure 4/Fig4E/R2/PITPCZ Representative photos R2/10x/
- Source data Figure 4/Fig4E/R2/PITPCZ Representative photos R2/10x/super_FL20240126277PITPCP.tif
- Source data Figure 4/Fig4E/R2/PITPCZ Representative photos R2/10x/super_FL20240126281PITPCP.tif
- Source data Figure 4/Fig4E/R2/PITPCZ Representative photos R2/10x/super_FL20240126283PITPCP.tif
- Source data Figure 4/Fig4E/R2/PITPCZ Representative photos R2/20x/
- Source data Figure 4/Fig4E/R2/PITPCZ Representative photos R2/20x/super_FL20240126313PITPCP.tif
- Source data Figure 4/Fig4E/R2/PITPCZ Representative photos R2/20x/super_FL20240126315PITPCP.tif
- Source data Figure 4/Fig4E/R2/PITPCZ Representative photos R2/20x/super_FL20240126317PITPCP.tif
- Source data Figure 4/Fig4E/R2/PITPCZ Representative photos R2/20x/super_FL20240126319PITPCP.tif
- Source data Figure 4/Fig4E/R2/U18666A_PosCtrl Representative photos R2/
- Source data Figure 4/Fig4E/R2/U18666A_PosCtrl Representative photos R2/10x/
- Source data Figure 4/Fig4E/R2/U18666A_PosCtrl Representative photos R2/10x/super_FL20240126412UA_CTRL.tif
- Source data Figure 4/Fig4E/R2/U18666A_PosCtrl Representative photos R2/10x/super_FL20240126416UA_CTRL.tif
- Source data Figure 4/Fig4E/R2/U18666A_PosCtrl Representative photos R2/10x/super_FL20240126428UA_CTRL.tif
- Source data Figure 4/Fig4E/R2/U18666A_PosCtrl Representative photos R2/20x/
- Source data Figure 4/Fig4E/R2/U18666A_PosCtrl Representative photos R2/20x/super_FL20240126438UA_CTRL.tif
- Source data Figure 4/Fig4E/R2/U18666A_PosCtrl Representative photos R2/20x/super_FL20240126445UA_CTRL.tif
- Source data Figure 4/Fig4E/R2/U18666A_PosCtrl Representative photos R2/20x/super_FL20240126456UA_CTRL.tif
- Source data Figure 4/Fig4F/
- Source data Figure 4/Fig4F/R1/
- Source data Figure 4/Fig4F/R1/CZI/
- Source data Figure 4/Fig4F/R1/CZI/comb 24h annotated.czi
- Source data Figure 4/Fig4F/R1/CZI/comb 24h.czi
- Source data Figure 4/Fig4F/R1/CZI/dmso 24h annotated.czi
- Source data Figure 4/Fig4F/R1/CZI/dmso 24h.czi
- Source data Figure 4/Fig4F/R1/CZI/pcp 24h annotated.czi
- Source data Figure 4/Fig4F/R1/CZI/pcp 24h.czi
- Source data Figure 4/Fig4F/R1/CZI/pit 24h.czi
- Source data Figure 4/Fig4F/R1/CZI/pit 24h_annotated.czi
- Source data Figure 4/Fig4F/R1/Quantification/
- Source data Figure 4/Fig4F/R1/Quantification/R1 Comb 24h.xlsx
- Source data Figure 4/Fig4F/R1/Quantification/R1 DMSO24h.xlsx
- Source data Figure 4/Fig4F/R1/Quantification/R1 PCP 24h.xlsx
- Source data Figure 4/Fig4F/R1/Quantification/R1 PIT 24h.xlsx
- Source data Figure 4/Fig4F/R1/README_Fig4F_R1_channels.txt
- Source data Figure 4/Fig4F/R1/TIFF/
- Source data Figure 4/Fig4F/R1/TIFF/comb 24h/
- Source data Figure 4/Fig4F/R1/TIFF/comb 24h/comb 24h.zip
- Source data Figure 4/Fig4F/R1/TIFF/dmso 24h/
- Source data Figure 4/Fig4F/R1/TIFF/dmso 24h/dmso 24h.zip
- Source data Figure 4/Fig4F/R1/TIFF/pcp 24h/
- Source data Figure 4/Fig4F/R1/TIFF/pcp 24h/pcp 24h.zip
- Source data Figure 4/Fig4F/R1/TIFF/pit 24h/
- Source data Figure 4/Fig4F/R1/TIFF/pit 24h/pit 24h.zip
- Source data Figure 4/Fig4F/R2/
- Source data Figure 4/Fig4F/R2/CZI/
- Source data Figure 4/Fig4F/R2/CZI/comb24h annotated.czi
- Source data Figure 4/Fig4F/R2/CZI/comb24h.czi
- Source data Figure 4/Fig4F/R2/CZI/dmso24h.czi
- Source data Figure 4/Fig4F/R2/CZI/dmso24h_annotated.czi
- Source data Figure 4/Fig4F/R2/CZI/pcp24h annotated.czi
- Source data Figure 4/Fig4F/R2/CZI/pcp24h.czi
- Source data Figure 4/Fig4F/R2/CZI/pit24h.czi
- Source data Figure 4/Fig4F/R2/CZI/pit24h_annotated.czi
- Source data Figure 4/Fig4F/R2/Quantification/
- Source data Figure 4/Fig4F/R2/Quantification/R2 comb 24h.xlsx
- Source data Figure 4/Fig4F/R2/Quantification/R2 DMSO 24h.xlsx
- Source data Figure 4/Fig4F/R2/Quantification/R2 PCP 24h.xlsx
- Source data Figure 4/Fig4F/R2/Quantification/R2 PIT 24h.xlsx
- Source data Figure 4/Fig4F/R2/README_Fig4F_R2_channels.txt
- Source data Figure 4/Fig4F/R2/TIFF/
- Source data Figure 4/Fig4F/R2/TIFF/comb24h/
- Source data Figure 4/Fig4F/R2/TIFF/comb24h/comb24h.zip
- Source data Figure 4/Fig4F/R2/TIFF/dmso24h/
- Source data Figure 4/Fig4F/R2/TIFF/dmso24h/dmso24h.zip
- Source data Figure 4/Fig4F/R2/TIFF/pcp24h/
- Source data Figure 4/Fig4F/R2/TIFF/pcp24h/pcp24h.zip
- Source data Figure 4/Fig4F/R2/TIFF/pit24h/
- Source data Figure 4/Fig4F/R2/TIFF/pit24h/pit24h.zip
- Source data Figure 4/Fig4F/R3/
- Source data Figure 4/Fig4F/R3/CZI/
- Source data Figure 4/Fig4F/R3/CZI/Comb 24h annotated.czi
- Source data Figure 4/Fig4F/R3/CZI/Comb 24h.czi
- Source data Figure 4/Fig4F/R3/CZI/DMSO 24h .czi
- Source data Figure 4/Fig4F/R3/CZI/DMSO 24h annotated.czi
- Source data Figure 4/Fig4F/R3/CZI/PCP 24h annotated.czi
- Source data Figure 4/Fig4F/R3/CZI/PCP 24h.czi
- Source data Figure 4/Fig4F/R3/CZI/PIT 24h annotated.czi
- Source data Figure 4/Fig4F/R3/CZI/PIT 24h.czi
- Source data Figure 4/Fig4F/R3/Quantification/
- Source data Figure 4/Fig4F/R3/Quantification/R3 COMB 24h.xlsx
- Source data Figure 4/Fig4F/R3/Quantification/R3 DMSO 24h.xlsx
- Source data Figure 4/Fig4F/R3/Quantification/R3 PCP 24h.xlsx
- Source data Figure 4/Fig4F/R3/Quantification/R3 PIT 24h.xlsx
- Source data Figure 4/Fig4F/R3/README_Fig4F_R3_channels.txt
- Source data Figure 4/Fig4F/R3/TIFF/
- Source data Figure 4/Fig4F/R3/TIFF/Comb 24h/
- Source data Figure 4/Fig4F/R3/TIFF/Comb 24h/Comb 24h.zip
- Source data Figure 4/Fig4F/R3/TIFF/DMSO 24h/
- Source data Figure 4/Fig4F/R3/TIFF/DMSO 24h/DMSO 24h .zip
- Source data Figure 4/Fig4F/R3/TIFF/PCP 24h/
- Source data Figure 4/Fig4F/R3/TIFF/PCP 24h/PCP 24h.zip
- Source data Figure 4/Fig4F/R3/TIFF/PIT 24h/
- Source data Figure 4/Fig4F/R3/TIFF/PIT 24h/PIT 24h.zip
