# Supplementary material for: Repurposing statins and phenothiazines to treat chemoresistant neuroblastoma
Source: EMBO Mol Med. 2025 Dec 23;18(2):433–61. doi: 10.1038/s44321-025-00349-6 (PMC12905276; doi:10.1038/s44321-025-00349-6)
Supplement: Supplementary file 5 — Source data Fig. 4 [file 44321_2025_349_MOESM5_ESM.zip › Source data Figure 4/Data_Fig_4.xlsx]

## Sheet: 4A
4A	Viability of LU-NB-2 organoids after siRNA knockdown of HMGCR by two different siRNA probes
Viability normalized to control
	siCtrl				siHMGCR #1				siHMGCR #2
PCZ (uM)	0	1	2	4	0	1	2	4	0	1	2	4
R1	100	82.681	72.447	50.0765	74.9399	32.4513	18.2812	7.34747	82.5279	36.0813	28.7339	11.3274
R2	100	63.8566	51.4317	33.9007	63.8967	25.1502	17.481	4.96596	77.6732	28.0937	20.2042	6.32759
R3	100	85.7846	61.2234	39.508	75.9574	33.2181	19.7606	6.51596	105.984	48.7766	40.8245	18.6835

## Sheet: 4C
4C	Quantification of HMGCR (left) and cleaved SREBP2 in WB
HMGCR						SREBP2 cl
R1						R1
250718 p4 gel 3 hmgc 2025.07.18_12.19.08_Ch						250718 p4 gel 1 srpb2 cleaved iii 2025.07.18_12.37.04_Ch
250718 p4 gel 3 actin 2025.07.18_12.10.09_Ch						250718 p4 gel 1 actin 2025.07.18_12.06.34_Ch
	HMGCR	GAPDH					SREBP2 cl	ACTIN
siCTRL	1823848	14549820	0.125352	1		siCTRL	4160968	17946766	0.231851	1
siCTRL+PCZ	826540	13144314	0.0628819	0.501643		siCTRL+PCZ	5220325	17956916	0.290714	1.25388
siHMGCR#1	1437956	14678412	0.097964	0.781512		siHMGCR#1	7783620	15972446	0.487315	2.10185
siHMGCR#1+PCZ	697632	13607040	0.0512699	0.409008		siHMGCR#1+PCZ	6421374	15958004	0.402392	1.73557
R2						R2
250718 p4 gel 3 hmgc 2025.07.18_12.19.08_Ch						250718 p4 gel 1 srpb2 cleaved iii 2025.07.18_12.37.04_Ch
250718 p4 gel 3 actin 2025.07.18_12.10.09_Ch						250718 p4 gel 1 actin 2025.07.18_12.06.34_Ch
	HMGCR	GAPDH					SREBP2 cl	ACTIN
siCTRL	2134340	13454964	0.158628	1		siCTRL	4331580	19264236	0.224851	1
siCTRL+PCZ	1260428	12362046	0.101959	0.642757		siCTRL+PCZ	5923060	18560986	0.319113	1.41922
siHMGCR#1	1380548	12858573	0.107364	0.676827		siHMGCR#1	7207695	17335446	0.415778	1.84913
siHMGCR#1+PCZ	600964	12056583	0.0498453	0.314227		siHMGCR#1+PCZ	5652375	16717340	0.338114	1.50373
R3						R3
Batch 1	Expt 1					Batch 1	Expt 1
exposure	2min	60s				exposure	60s
Date	20250703	20250703				Date	20250703
	HMGCR	GAPDH					SREBP2-cl	GAPDH
siCTRL	1020000	15900000	0.0641509	1		siCTRL	13500000	15500000	0.870968	1
siCTRL+PCZ	628000	14400000	0.0436111	0.67982		siCTRL+PCZ	16200000	12600000	1.28571	1.47619
siHMGCR#1	222000	13000000	0.0170769	0.266199		siHMGCR#1	12800000	9600000	1.33333	1.53086
siHMGCR#1+PCZ	341000	14500000	0.0235172	0.366592		siHMGCR#1+PCZ	19000000	11200000	1.69643	1.94775
						Batch 3	Expt 3
						20250703	60s
						Treatment		SREBP2-cl	GAPDH	normalized to GAPDH	SREBP2-cl_norm to CTRL (-)
						siCTRL		5110000	12600000	0.405556	1
						siCTRL	PCZ	13100000	18700000	0.700535	1.72735
						siHMGCR#1		7300000	9980000	0.731463	1.80361
						siHMGCR#1	PCZ	25900000	16900000	1.53254	3.77888

## Sheet: 4D
4D	Mevalonate rescue experiments after treatment with PCZ, PIT, and combination in LU-NB-2 organoids
	Pitavastatin (20uM)	(+) Mevalonate 100uM	(+) Mevalonate 200uM
R1	37.5435	80.8755	94.4636
R2	23.2226	79.1259	NA
R3	26.8789	78.901	93.7731
R4	45.3884	89.5403	90.0153
	Prochlorperazine 5uM	(+) Mevalonate 100uM	(+) Mevalonate 200uM
R1	6.21007	29.7752	42.9728
R2	31.3205	35.3855	NA
R3	21.1203	33.2539	41.1409
R4	1.09799	12.1568	5.35359
	PCZ+PIT (1,6+2,2uM)	(+) Mevalonate 100uM	(+) Mevalonate 200uM
R1	40.0541	91.0886	NA
R2	52.9701	82.8719	86.498
R3	58.5225	92.8374	96.0559

## Sheet: 4F
4F	Live cell imaging using LysoTracker staining and labelled cholesterol
	ROI mean intensity of lysosomes
Replicate	Control	PCZ	PIT	Comb
R1	6.92087	15.363	15.9825	26.8654
R1	10.0435	6.37131	14.7387	20.5424
R1	5.27603	16.1888	11.8234	24.7655
R1	8.23974	11.7332	15.79	34.3977
R1	5.98184	26.5137	14.4269	19.8897
R1	6.03315	16.4218	14.3424	25.2136
R1	15.2102	23.1562	13.3909	20.6306
R1	9.52882	20.2052	11.969	18.3558
R1	8.65484	30.1146	15.1965	15.1339
R1	9.31847	21.5858	11.9932	17.4994
R1	6.43305	19.5644	9.71445	27.6225
R1	7.94271	10.5062	13.584	19.3623
R1	7.26908	14.8106	13.3978	10.4661
R1	9.44643	11.5013	13.4282	15.8802
R1	6.18645	9.41743	11.2143	13.5769
R1	9.05072	12.2493	12.25	17.2072
R1	11.4017	12.388	11.1791	23.5507
R1	19.1373	18.1546	8.44741	13.1644
R1	6.05894	10.8934	12.7466	20.6848
R1	9.48777	9.04403	15.6057	22.6652
R2	13.289	20.9789	10.1918	17.5767
R2	9.98416	12.2019	10.1233	13.6904
R2	12.899	11.8869	11.967	14.7081
R2	8.30705	13.3403	10.1825	14.3427
R2	7.33805	8.0509	11.3601	12.1131
R2	10.5768	18.9107	12.8687	16.9476
R2	7.91102	15.7873	8.67124	16.606
R2	14.5635	14.9935	12.7578	13.1985
R2	8.53209	7.33028	6.8472	10.2489
R2	6.60821	11.5888	7.49641	13.7989
R2	7.66123	13.2478	10.8893	12.0737
R2	8.89146	14.7738	10.1591	9.63142
R2	9.67947	8.89835	9.13813	12.1874
R2	8.60319	8.63689	7.693	13.9228
R2	7.67331	12.7877	8.08858	13.6064
R2	10.7094	13.7685	6.7549	11.655
R2	9.01165	13.9464	9.56535	11.5864
R2	8.18834	14.5152	9.43879	9.96147
R2	8.34375	9.58464	9.02439	9.81818
R2	9.01155	12.4162	7.3799	13.5423
R3	10.0094	36.8843	17.1602	19.3771
R3	12.7896	15.0311	10.7055	15.2026
R3	8.7	29.6775	10.5373	17.3439
R3	6.38967	26.7606	16.293	26.4619
R3	4.88678	24.4481	9.76225	18.4233
R3	8.25227	18.1648	18.5505	31.6828
R3	11.0419	24.247	10.2571	25.6999
R3	19.1315	25.9961	8.34684	21.6377
R3	5.40586	24.2083	10.1637	18.1525
R3	9.8613	17.5976	14.5877	14.1833
R3	6.49931	21.788	9.36727	18.7959
R3	9.50162	13.0562	17.0602	29.9789
R3	12.9582	26.8759	11.121	21.3942
R3	10.3174	31.3421	8.33388	13.1949
R3	11.8375	24.7464	9.94705	20.4322
R3	9.14042	19.4822	9.34055	19.9455
R3	9.2914	13.1043	13.3384	14.5464
R3	13.031	14.7539	10.6213	21.1301
R3	5.36274	19.3578	11.9753	22.5303
R3	7.25588	25.4727	12.2784	13.8851

## Sheet: 4G
4G	Lipidomics analysis showing changes in abundance of lipid classes in PCZ and PIT treatment groups compared with DMSO-treated controls; significant changes marked in red
contrast	set	pval	padj	log2err	ES	NES	size	leadingEdge
PCP vs DMSO	Class_SM	3.52862459055397e-05	0.00130559109850497	0.557332238758646	0.850713705247284	1.89610259758325	12	SM 42:4, SM 32:1, SM 34:0, SM 36:0, SM 36:2, SM 40:2, SM 36:1, SM 42:3, SM 34:1, SM 38:1
PCP vs DMSO	Class_TG	0.000334265124975921	0.00618390481205454	0.49849310876659	-0.60096478913758	-2.02198705901051	27	TG 56:7, TG 52:5, TG 48:0, TG 52:1, TG 58:5, TG 54:2, TG 50:1, TG 46:0, TG 58:6, TG 56:5, TG 56:4, TG 54:5, TG 56:3, TG 56:6
PIT vs DMSO	Class_LPC	0.000429158221013596	0.0158788541775031	0.49849310876659	-0.9543006519155	-1.71854992120418	4	LPC 18:0, LPC 16:0, LPC 18:1
PCP vs DMSO	Class_PC	0.00135045124440738	0.0166555653476911	0.45505986738723	-0.372486974659901	-1.62084733967633	75	PC 42:3, PC 36:0, PC(O-36:5), PC 32:0, PC 38:1, PC 36:1, PC 34:0, PC 40:2, PC(O-36:4), PC 33:0, PC 40:4, PC(O-34:0), PC(O-38:6), PC(O-38:4), PC 30:0, PC(O-32:0), PC 36:4, PC(O-40:7), PC 44:7, PC(O-38:7), PC 44:8, PC(O-40:6), PC 35:1, PC 40:8, PC 44:9, PC 38:2, PC(O-38:5), PC 34:1, PC 31:0, PC 40:3, PC(O-30:0), PC 38:4, PC(O-36:3), PC 40:5, PC 32:1, PC 42:5, PC 35:2
PCP vs DMSO	Class_PI	0.00249189704859321	0.0230500476994872	0.431707695803346	0.812666932185248	1.7434675730347	10	PI 40:5, PI 36:4, PI 36:1, PI 38:5, PI 40:6, PI 34:1, PI 40:4, PI 38:3, PI 36:2
PIT vs DMSO	Class_SM	0.0036049426223958	0.0666914385143223	0.431707695803346	0.738696072452054	1.75824553232961	12	SM 34:0, SM 36:0, SM 42:4, SM 36:2, SM 32:1, SM 40:2, SM 36:1, SM 42:3
PIT vs DMSO	total_cl_18	0.0168862062027376	0.124957925900258	0.352487857583619	-0.891625615763547	-1.49390282392647	3	LPC 18:0, LPC 18:1, CE 18:1
PIT vs DMSO	total_cl_56	0.0116877641520358	0.124957925900258	0.380730400722792	0.858209692480821	1.5950671441117	5	TG 56:5, TG 56:7, TG 56:6, TG 56:4
PIT vs DMSO	total_cl_58	0.0157258909996032	0.124957925900258	0.352487857583619	0.921182266009852	1.49929006735698	3	TG 58:7, TG 58:6, TG 58:5
PIT vs DMSO	total_cl_42	0.0246589204279428	0.130340007976269	0.352487857583619	0.597846178784615	1.59052560576843	19	SM 42:4, PE 42:5, Cer 42:4, PC 42:7, PE 42:6, PE 42:4, PC 42:4, SM 42:3, PC 42:6, PC 42:5, PC 42:8
PIT vs DMSO	total_cl_44	0.023841274472974	0.130340007976269	0.352487857583619	0.729377158913005	1.60030076594706	9	PC 44:7, PC 44:6, PC 44:5, PC 44:8, PC 44:9, PC 44:10
PIT vs DMSO	total_cs_1	0.0339387626452069	0.156966777234082	0.321775918075361	-0.434609387028549	-1.51926004965621	41	HexCer 40:1, TG 52:1, Cer 38:1, LPC 18:1, TG 50:1, Cer 40:1, CE 18:1, TG 48:1, PE(O-34:1), PE(O-32:1), PC 36:1, PC(O-32:1), SM 40:1, PC 32:1, PC(O-36:1), PC 38:1, HexCer 38:1, TG 46:1, PE 36:1
PCP vs DMSO	Class_Cer	0.0634696755994358	0.293547249647391	0.211400189384923	0.649132890708563	1.44681172133162	12	Cer 32:1, Cer 42:4, Cer 38:2, Cer 34:0, Cer 36:2, Cer 40:2
PCP vs DMSO	Class_DG	0.0622347949080622	0.293547249647391	0.213927855492356	0.641183972674857	1.44743520403986	13	DG 40:4, DG 36:3, DG 40:5, DG 38:4, DG 36:4, DG 34:2, DG 36:2, DG 34:1
PCP vs DMSO	total_cl_56	0.0606796116504854	0.293547249647391	0.287857117255149	-0.771144278606965	-1.53214545507411	5	TG 56:7, TG 56:5, TG 56:4, TG 56:3, TG 56:6
PCP vs DMSO	total_cs_4	0.0413468404073049	0.293547249647391	0.321775918075361	0.581332891222095	1.48333843012123	24	DG 40:4, SM 42:4, PI 36:4, Cer 42:4, PI 40:4, DG 38:4, DG 36:4
PIT vs DMSO	Class_Cer	0.0765391014975042	0.31466075060085	0.208955027549354	0.586246962011434	1.39538592425008	12	Cer 34:0, Cer 32:1, Cer 42:4, Cer 38:2, Cer 36:2
PIT vs DMSO	total_cl_48	0.0886075949367089	0.327848101265823	0.219250346703755	-0.82819587177605	-1.38762741865707	3	TG 48:0, TG 48:1
PIT vs DMSO	total_cl_34	0.108150470219436	0.363778854374466	0.16823816568964	0.476588425491341	1.33409981287601	24	SM 34:0, Cer 34:0, DG 34:2, SM 34:1, PE 34:0, PI 34:1
PCP vs DMSO	total_cl_52	0.0946601941747573	0.38915857605178	0.227987202850442	-0.726205849613729	-1.4428596863143	5	TG 52:5, TG 52:1
PIT vs DMSO	total_cl_38	0.135869565217391	0.41893115942029	0.199915231309662	-0.381785626066641	-1.24148617773339	29	PE(O-38:7), Cer 38:1, PE 38:5, PE 38:4, PE 38:6, PE(O-38:6), PC 38:1, HexCer 38:1, PC(O-38:4), PC(O-38:7), PC(O-38:2), PC 38:5, PC(O-38:5), PI 38:5, PE 38:3, PC(O-38:3), PC 38:6, PE 38:1, PE(O-38:5)
PIT vs DMSO	Class_HexCer	0.169411764705882	0.447731092436975	0.16440575583821	-0.626907527192013	-1.31406978277065	6	HexCer 40:1, HexCer 42:2
PIT vs DMSO	total_cs_7	0.168576104746318	0.447731092436975	0.135002033828631	0.530629172542795	1.28125816178229	13	TG 60:7, PC 44:7, TG 58:7, TG 56:7, PC 42:7, PC 38:7
PCP vs DMSO	Class_LPC	0.129087779690189	0.450949050949051	0.160801401070022	0.7730986861233	1.3464170353829	4	LPC 18:1, LPC 18:0, LPC 16:0
PCP vs DMSO	total_cl_58	0.134065934065934	0.450949050949051	0.179782316298324	-0.783896357214448	-1.35099930741927	3	TG 58:5, TG 58:6
PIT vs DMSO	total_cl_28	0.195426195426195	0.451923076923077	0.142056643575821	-0.823529411764706	-1.23403993999218	2	PC 28:0, PC(O-28:0)
PIT vs DMSO	total_cs_0	0.191780821917808	0.451923076923077	0.166933848713193	-0.37965131083755	-1.19246705398702	25	LPC 18:0, LPC 16:0, TG 48:0, PC 36:0, TG 46:0, PC 28:0, PC(O-34:0), PC(O-30:0), PC 30:0, PC(O-32:0), PC(O-28:0), PC 34:0
PIT vs DMSO	Class_TG	0.214953271028037	0.467839472237493	0.114266502484433	0.414613910000517	1.19170767120345	27	TG 60:7, TG 58:7, TG 58:6, TG 58:5, TG 56:5, TG 56:7, TG 56:6, TG 56:4, TG 54:6, TG 54:4, TG 52:5, TG 54:5
PCP vs DMSO	total_cl_40	0.156670746634027	0.483068135454916	0.119348440591015	0.472755450530172	1.25757981866869	29	DG 40:4, PI 40:5, PI 40:6, SM 40:2, HexCer 40:2, PI 40:4, DG 40:5
PCP vs DMSO	total_cl_36	0.173333333333333	0.493333333333333	0.111918316325105	0.453650789544416	1.23810559804754	34	PI 36:4, PE 36:5, SM 36:0, PI 36:1, SM 36:2, DG 36:3, SM 36:1, Cer 36:2, DG 36:4, PI 36:2, PC 36:6, HexCer 36:1, DG 36:2, PC 36:5, PC 36:3
PIT vs DMSO	Class_PE	0.253125	0.5203125	0.154190966581424	-0.318885143598623	-1.1393624039483	44	PE(O-38:7), PE(O-32:2), PE 36:4, PE(O-36:6), PE 36:5, PE 38:5, PE 38:4, PE 38:6, PE(O-34:1), PE(O-32:1), PE(O-36:5)
PCP vs DMSO	total_cl_48	0.215384615384615	0.569230769230769	0.13880510939114	-0.710916637855179	-1.22522304962369	3	TG 48:0
PIT vs DMSO	Class_PI	0.351351351351351	0.591947960618847	0.0891647117820678	0.498097863944481	1.12337063590137	10	PI 40:5, PI 36:1, PI 40:4, PI 40:6, PI 34:1, PI 36:2, PI 38:3
PIT vs DMSO	total_cl_36	0.350877192982456	0.591947960618847	0.12384217120105	-0.316421772179616	-1.06772978280234	34	PE 36:4, PE(O-36:6), PC(O-36:4), PI 36:4, PC(O-36:6), PE 36:5, PC 36:0, PC 36:4
PIT vs DMSO	total_cl_46	0.355509355509356	0.591947960618847	0.100633389423036	-0.754901960784314	-1.13120327832616	2	TG 46:0, TG 46:1
PIT vs DMSO	total_cl_50	0.383966244725738	0.591947960618847	0.096887770327544	-0.658427140448553	-1.10318293583748	3	TG 50:1
PIT vs DMSO	total_cs_4	0.36833855799373	0.591947960618847	0.0824344091527096	0.382890118459219	1.07181292718532	24	SM 42:4, DG 40:4, Cer 42:4, PI 40:4, TG 56:4, PE 42:4, TG 54:4, PC 42:4, DG 36:4, TG 52:4, DG 38:4, PE 40:4
PIT vs DMSO	total_cs_5	0.332298136645963	0.591947960618847	0.0875697115548511	0.402316875595529	1.11214517271756	22	PI 40:5, PE 42:5, TG 58:5, PC 44:5, TG 56:5, TG 52:5, TG 54:5, PC 42:5
PIT vs DMSO	total_cl_35	0.400763358778626	0.593129770992366	0.0886261133285098	0.724232802667674	1.09462567173355	2	PC 35:2, PC 35:1
PCP vs DMSO	total_cs_5	0.256739409499358	0.63329054343175	0.0913924325943768	0.469994769932147	1.18830850307296	22	PI 40:5, PE 36:5, PI 38:5, PE 42:5, PC 34:5, DG 40:5
PCP vs DMSO	total_cs_8	0.279126213592233	0.645479368932039	0.126875729929857	-0.597014925373134	-1.18617712650899	5	PC 44:8, PC 40:8, PE 44:8, PC 42:8, PE 42:8
PIT vs DMSO	Class_DG	0.477905073649754	0.646832397754611	0.0711327399327894	0.416243847375228	1.00506314831034	13	DG 40:4, DG 36:2, DG 36:4, DG 34:2, DG 36:3, DG 38:4
PIT vs DMSO	total_cl_54	0.46140350877193	0.646832397754611	0.0764767053228531	0.564573725886298	1.04931581230083	5	TG 54:6, TG 54:4, TG 54:5, TG 54:3
PIT vs DMSO	total_cs_3	0.506976744186047	0.646832397754611	0.0655321029282414	0.354838709677419	0.965275048286059	20	PC 32:3, SM 42:3, DG 36:3, PC 38:3, TG 50:3, TG 52:3, PE 40:3, PI 38:3, PE(O-34:3), TG 54:3, PC 42:3, TG 56:3, PC 34:3
PIT vs DMSO	total_cs_6	0.496124031007752	0.646832397754611	0.0665892104103933	0.359048527720752	0.976727102992119	20	TG 58:6, PC 44:6, PE(O-40:6), TG 56:6, TG 54:6, PE 42:6, PC 42:6, PI 40:6
PCP vs DMSO	total_cs_2	0.308068459657702	0.670501941607939	0.0787113806986485	0.417104388915874	1.1283538017063	32	Cer 38:2, SM 36:2, SM 40:2, HexCer 40:2, Cer 36:2, DG 34:2, PI 36:2, Cer 40:2, PE 34:2, PC 33:2, DG 36:2, PC 32:2
PCP vs DMSO	total_cl_42	0.346613545816733	0.712483399734396	0.0768736734126542	0.456977789911743	1.11618151709156	19	SM 42:4, Cer 42:4, PE 42:5, SM 42:3
PCP vs DMSO	total_cl_28	0.482439926062847	0.714011090573013	0.0768736734126542	0.705882352941176	1.05338639768152	2	PC 28:0, PC(O-28:0)
PCP vs DMSO	total_cl_32	0.384827586206897	0.714011090573013	0.0734381410838857	0.478197957180897	1.09623350621697	14	SM 32:1, Cer 32:1, PE 32:1
PCP vs DMSO	total_cl_34	0.451406649616368	0.714011090573013	0.0618406035753285	0.404569362487317	1.03230574441695	24	SM 34:0, PI 34:1, PC 34:5, Cer 34:0, SM 34:1, DG 34:2, PE 34:2, PC 34:3, PE(O-34:3)
PCP vs DMSO	total_cl_46	0.438444924406048	0.714011090573013	0.0905428948469474	-0.690210280523832	-1.04001213625372	2	TG 46:0
PCP vs DMSO	total_cl_54	0.444174757281553	0.714011090573013	0.0965629554309422	-0.527363184079602	-1.04778979508294	5	TG 54:2, TG 54:5, TG 54:6, TG 54:3, TG 54:4
PCP vs DMSO	total_cs_0	0.462962962962963	0.714011090573013	0.137250779610133	-0.29760055283605	-0.977541369578103	25	PC 36:0, PC 32:0, PC 34:0, PC 33:0, TG 48:0, PC(O-34:0), PE 34:0, PC 30:0, PC(O-32:0), TG 46:0
PCP vs DMSO	total_cs_7	0.474576271186441	0.714011090573013	0.11331290842208	-0.370251117429775	-0.985411168855946	13	TG 56:7, PC(O-40:7), PC 44:7, PC(O-38:7), PE(O-38:7), PE 44:7
PCP vs DMSO	total_cl_35	0.52267818574514	0.743811264329623	0.0808589150280032	-0.647058823529412	-0.97499131544362	2	PC 35:1, PC 35:2
PCP vs DMSO	total_cl_30	0.604368932038835	0.813560062948068	0.0793434960134973	-0.45466076741219	-0.903341239397485	5	PC 30:0, PC(O-30:0), DG 30:0, PC 30:1
PCP vs DMSO	total_cl_38	0.615667074663403	0.813560062948068	0.0454059226590179	0.343740220948144	0.914385575553532	29	PI 38:5, Cer 38:2, PE 38:6, SM 38:1, DG 38:4, PC 38:7, HexCer 38:1, PI 38:3, PC 38:6, PE 38:5
PCP vs DMSO	Class_HexCer	0.672077922077922	0.82081043956044	0.0543434390269162	0.439952973414336	0.835870211069748	6	HexCer 40:2, HexCer 38:1, HexCer 36:1, HexCer 34:1
PCP vs DMSO	total_cl_44	0.695906432748538	0.82081043956044	0.0817515582532145	-0.337384229116032	-0.819884301060096	9	PC 44:7, PC 44:8, PE 44:7, PC 44:9, PE 44:8, PE 44:6
PCP vs DMSO	total_cl_50	0.70989010989011	0.82081043956044	0.066132620475844	-0.496960902507761	-0.856482912471005	3	TG 50:1
PCP vs DMSO	total_cs_1	0.643437862950058	0.82081043956044	0.0409883873374721	0.314390530411562	0.88920871526613	41	SM 32:1, Cer 32:1, PI 36:1, PI 34:1, LPC 18:1, SM 36:1, SM 34:1, PE 32:1, SM 38:1, HexCer 38:1
PCP vs DMSO	total_cl_18	0.734065934065934	0.822480376766091	0.0645031249656493	-0.477825203681958	-0.823503660019177	3	CE 18:1
PCP vs DMSO	total_cl_33	0.778021978021978	0.822480376766091	0.0617054053637522	-0.455852521426892	-0.785635033337172	3	PC 33:0
PCP vs DMSO	total_cs_3	0.756198347107438	0.822480376766091	0.0965629554309422	-0.271797610788874	-0.820572685992189	20	PC 42:3
PIT vs DMSO	total_cl_52	0.671296296296296	0.827932098765432	0.0714786287425507	-0.421808731593091	-0.822472850997083	5	TG 52:1
PIT vs DMSO	Class_PC	0.745519713261649	0.848695286195286	0.0891647117820678	-0.221364193490157	-0.873236142741617	75	PC(O-36:4), PC(O-36:6), PC 40:8, PC 36:0, PC 36:4, PC 28:0, PC(O-34:0), PC(O-30:0), PC 30:0, PC(O-32:0), PC 40:7, PC(O-28:0), PC 34:0, PC 36:1, PC(O-32:1), PC 34:5, PC 32:1, PC(O-36:1), PC 38:1, PC(O-38:4), PC 33:0, PC(O-38:7), PC(O-38:2), PC 30:1, PC 38:5, PC(O-34:1), PC(O-36:5), PC 32:0, PC(O-38:5), PC(O-36:3), PC 34:1, PC 36:6
PIT vs DMSO	total_cl_30	0.756944444444444	0.848695286195286	0.0655321029282414	-0.384883956529918	-0.750474282110342	5	PC(O-30:0), PC 30:0, PC 30:1, DG 30:0
PIT vs DMSO	total_cs_2	0.755832037325039	0.848695286195286	0.0469758727821845	0.279143453941605	0.824647404718384	32	SM 36:2, Cer 38:2, PC 35:2, Cer 36:2, SM 40:2, PC 30:2, DG 36:2, DG 34:2
PCP vs DMSO	Class_PE	0.852713178294574	0.861842105263158	0.130105630751129	-0.211311841317679	-0.813107752455852	44	PE 38:1, PE(O-32:1), PE(O-34:1), PE 36:1, PE(O-36:5)
PCP vs DMSO	total_cs_6	0.861842105263158	0.861842105263158	0.0331626424471441	0.282984327517919	0.695900002330175	20	PI 40:6, PE 38:6, PC 38:6, PC 36:6, PE 42:6, PE 40:6, PC 42:6, PE(O-40:6)
PIT vs DMSO	total_cl_33	0.862869198312236	0.912176009644364	0.0549073703290958	-0.384102791913578	-0.643557380332048	3	PC 33:0
PIT vs DMSO	total_cl_40	0.839116719242902	0.912176009644364	0.042845050912155	0.260665137128803	0.757534432333572	29	DG 40:4, PI 40:5, PI 40:4, PE(O-40:6), SM 40:2, PI 40:6, PC 40:5, PE(O-40:7), PE 40:4, PE 40:6, PC(O-40:6)
PIT vs DMSO	total_cl_32	0.913398692810457	0.938770878721859	0.0405756447890657	0.255844342641964	0.62908143292352	14	Cer 32:1, SM 32:1, PC 32:3
PIT vs DMSO	total_cs_8	0.947368421052632	0.947368421052632	0.0421619430092452	0.297789137465063	0.553470408462557	5	PC 44:8, PC 42:8
