# Supplementary material for: Repurposing statins and phenothiazines to treat chemoresistant neuroblastoma
Source: EMBO Mol Med. 2025 Dec 23;18(2):433–61. doi: 10.1038/s44321-025-00349-6 (PMC12905276; doi:10.1038/s44321-025-00349-6)
Supplement: Supplementary file 5 — Source data Fig. 4 [file 44321_2025_349_MOESM5_ESM.zip › Source data Figure 4/Fig4F/R1/Quantification/R1 Comb 24h.xlsx]

## Sheet: Table-05comb24h
Name::Name	Area::Area!!R	Channel_1_Ch2-T1.Intensity Mean Value::Channel_1_Ch2-T1.Intensity Mean Value!!R	Channel_2_ChS1-T2.Intensity Mean Value::Channel_2_ChS1-T2.Intensity Mean Value!!R	Channel_3_Ch1-T3.Intensity Mean Value::Channel_3_Ch1-T3.Intensity Mean Value!!R
	nm²
Spline Contour	1.3458e+08	0.871394	26.8654	99.7861	1.99624e-07
Spline Contour	1.42208e+08	0.786441	20.5424	80.4791	1.44453e-07
Spline Contour	1.8054e+08	0.90566	24.7655	86.3019	1.37174e-07
Spline Contour	1.39829e+08	1.06784	34.3977	99.0889	2.45997e-07
Spline Contour	1.79641e+08	0.758432	19.8897	95.6609	1.10719e-07
Spline Contour	1.20884e+08	0.914553	25.2136	98.1883	2.08577e-07
Spline Contour	1.72448e+08	0.943541	20.6306	106.161	1.19634e-07
Spline Contour	1.37023e+08	0.692671	18.3558	91.6206	1.33962e-07
Spline Contour	1.89291e+08	0.594128	15.1339	91.3256	7.99502e-08
Spline Contour	1.28037e+08	0.589487	17.4994	82.015	1.36674e-07
Spline Contour	1.32219e+08	0.95297	27.6225	88.8292	2.08915e-07
Spline Contour	1.25601e+08	0.705195	19.3623	94.0961	1.54158e-07
Spline Contour	1.76247e+08	0.416899	10.4661	70.3714	5.93833e-08
Spline Contour	3.06769e+08	0.799678	15.8802	103.519	5.17661e-08
Spline Contour	1.23448e+08	0.487516	13.5769	75.0263	1.09981e-07
Spline Contour	2.13338e+08	0.660247	17.2072	80.819	8.06571e-08
Spline Contour	1.21865e+08	0.84585	23.5507	89.473	1.93253e-07
Spline Contour	1.81878e+08	0.504915	13.1644	64.6926	7.23806e-08
Spline Contour	1.77678e+08	0.865065	20.6848	98.3882	1.16417e-07
Spline Contour	1.79337e+08	0.830309	22.6652	95.1443	1.26383e-07
