# Supplementary material for: Repurposing statins and phenothiazines to treat chemoresistant neuroblastoma
Source: EMBO Mol Med. 2025 Dec 23;18(2):433–61. doi: 10.1038/s44321-025-00349-6 (PMC12905276; doi:10.1038/s44321-025-00349-6)
Supplement: Supplementary file 5 — Source data Fig. 4 [file 44321_2025_349_MOESM5_ESM.zip › Source data Figure 4/Fig4F/R1/Quantification/R1 DMSO24h.xlsx]

## Sheet: Table-03
Name::Name	Area::Area!!R	Channel_2_ChS1-T2.Intensity Mean Value::Channel_2_ChS1-T2.Intensity Mean Value!!R	Channel_3_Ch1-T3.Intensity Mean Value::Channel_3_Ch1-T3.Intensity Mean Value!!R
	nm²	Red
Spline Contour	3.03023e+08	6.92087	49.3298	303.023
Spline Contour	1.29514e+08	10.0435	78.2099	129.514
Spline Contour	2.75425e+08	5.27603	39.4991	275.425
Spline Contour	3.00977e+08	8.23974	51.8358	300.977
Spline Contour	1.60836e+08	5.98184	41.3017	160.836
Spline Contour	1.99178e+08	6.03315	44.2328	199.178
Spline Contour	1.99916e+08	15.2102	73.6521	199.916
Spline Contour	2.11245e+08	9.52882	74	211.245
Spline Contour	1.8938e+08	8.65484	61.8036	189.38
Spline Contour	1.5476e+08	9.31847	60.2113	154.76
Spline Contour	2.05051e+08	6.43305	48.6609	205.051
Spline Contour	2.25968e+08	7.94271	62.4721	225.968
Spline Contour	2.94699e+08	7.26908	48.1609	294.699
Spline Contour	1.37872e+08	9.44643	77.7595	137.872
Spline Contour	2.00799e+08	6.18645	45.8064	200.799
Spline Contour	1.58593e+08	9.05072	65.0135	158.593
Spline Contour	1.92119e+08	11.4017	64.0415	192.119
Spline Contour	1.16431e+08	19.1373	75.5479	116.431
Spline Contour	2.49852e+08	6.05894	45.8409	249.852
Spline Contour	1.0629e+08	9.48777	67.3731	106.29
