# Supplementary material for: Repurposing statins and phenothiazines to treat chemoresistant neuroblastoma
Source: EMBO Mol Med. 2025 Dec 23;18(2):433–61. doi: 10.1038/s44321-025-00349-6 (PMC12905276; doi:10.1038/s44321-025-00349-6)
Supplement: Supplementary file 5 — Source data Fig. 4 [file 44321_2025_349_MOESM5_ESM.zip › Source data Figure 4/Fig4F/R1/Quantification/R1 PCP 24h.xlsx]

## Sheet: Table-07 pcp
Name::Name	Area::Area!!R	Channel_1_Ch2-T1.Intensity Mean Value::Channel_1_Ch2-T1.Intensity Mean Value!!R	Channel_2_ChS1-T2.Intensity Mean Value::Channel_2_ChS1-T2.Intensity Mean Value!!R	Channel_3_Ch1-T3.Intensity Mean Value::Channel_3_Ch1-T3.Intensity Mean Value!!R
	nm²
Spline Contour	2.25714e+08	0.448551	15.363	59.2471
Spline Contour	2.30601e+08	0.206048	6.37131	47.7785
Spline Contour	1.75854e+08	0.578368	16.1888	68.9551
Spline Contour	2.00965e+08	0.498783	11.7332	80.4136
Spline Contour	1.7105e+08	0.938505	26.5137	90.8458
Spline Contour	1.7988e+08	0.399281	16.4218	67.0818
Spline Contour	1.56254e+08	0.902792	23.1562	89.6991
Spline Contour	1.8027e+08	0.690778	20.2052	80.2631
Spline Contour	1.51028e+08	0.947027	30.1146	102.544
Spline Contour	2.28408e+08	0.837722	21.5858	100.302
Spline Contour	1.50499e+08	0.664163	19.5644	80.441
Spline Contour	1.68575e+08	0.441373	10.5062	73.0324
Spline Contour	2.13522e+08	0.459623	14.8106	67.5925
Spline Contour	1.26574e+08	0.447301	11.5013	69.1799
Spline Contour	2.9291e+08	0.348519	9.41743	56.3121
Spline Contour	1.83612e+08	0.387846	12.2493	54.6854
Spline Contour	1.45476e+08	0.561873	12.388	89.7269
Spline Contour	1.46936e+08	0.719689	18.1546	90.9344
Spline Contour	3.55267e+08	0.358306	10.8934	58.6538
Spline Contour	2.02576e+08	0.304243	9.04404	57.3763
