# Supplementary material for: Repurposing statins and phenothiazines to treat chemoresistant neuroblastoma
Source: EMBO Mol Med. 2025 Dec 23;18(2):433–61. doi: 10.1038/s44321-025-00349-6 (PMC12905276; doi:10.1038/s44321-025-00349-6)
Supplement: Supplementary file 5 — Source data Fig. 4 [file 44321_2025_349_MOESM5_ESM.zip › Source data Figure 4/Fig4F/R1/Quantification/R1 PIT 24h.xlsx]

## Sheet: Table-10_annotated
Name::Name	Area::Area!!R	Channel_1_Ch2-T1.Intensity Mean Value::Channel_1_Ch2-T1.Intensity Mean Value!!R	Channel_2_ChS1-T2.Intensity Mean Value::Channel_2_ChS1-T2.Intensity Mean Value!!R	Channel_3_Ch1-T3.Intensity Mean Value::Channel_3_Ch1-T3.Intensity Mean Value!!R
	nm²
Spline Contour	1.57335e+08	0.603696	15.9825	90.8255
Spline Contour	1.21167e+08	0.752	14.7387	102.983
Spline Contour	1.69912e+08	0.47973	11.8234	83.2056
Spline Contour	9.69059e+07	0.598333	15.79	84.7867
Spline Contour	1.35872e+08	0.574316	14.4269	85.2247
Spline Contour	1.42843e+08	0.568362	14.3424	96.6452
Spline Contour	9.40839e+07	0.558376	13.3909	85.2369
Spline Contour	1.95245e+08	0.472362	11.969	74.6348
Spline Contour	1.46126e+08	0.660377	15.1964	97.2841
Spline Contour	1.2069e+08	0.556005	11.9933	85.0229
Spline Contour	1.46764e+08	0.44009	9.71445	65.0997
Spline Contour	1.74479e+08	0.558685	13.584	87.6948
Spline Contour	1.44202e+08	0.555056	13.3978	85.9831
Spline Contour	1.41309e+08	0.509759	13.4282	75.6429
Spline Contour	1.40226e+08	0.495392	11.2143	78.1797
Spline Contour	1.09508e+08	0.668129	12.25	98.5292
Spline Contour	1.72308e+08	0.487204	11.1791	74.1232
Spline Contour	2.20766e+08	0.385185	8.44741	63.7593
Spline Contour	1.44308e+08	0.525	12.7466	74.4216
Spline Contour	1.06387e+08	0.637181	15.6057	90.931
