# Supplementary material for: Repurposing statins and phenothiazines to treat chemoresistant neuroblastoma
Source: EMBO Mol Med. 2025 Dec 23;18(2):433–61. doi: 10.1038/s44321-025-00349-6 (PMC12905276; doi:10.1038/s44321-025-00349-6)
Supplement: Supplementary file 5 — Source data Fig. 4 [file 44321_2025_349_MOESM5_ESM.zip › Source data Figure 4/Fig4F/R2/Quantification/R2 comb 24h.xlsx]

## Sheet: Table-06 comb24h
Name::Name	Area::Area!!R	Channel_1_ChS1-T1.Intensity Mean Value::Channel_1_ChS1-T1.Intensity Mean Value!!R	Channel_2_Ch1-T2.Intensity Mean Value::Channel_2_Ch1-T2.Intensity Mean Value!!R
	nm²
Spline Contour	1.43291e+08	17.5767	111.923
Spline Contour	1.28118e+08	13.6904	86.6865
Spline Contour	1.03908e+08	14.7081	97.4931
Spline Contour	1.32937e+08	14.3426	99.3694
Spline Contour	1.06098e+08	12.1131	84.526
Spline Contour	1.26193e+08	16.9476	112.264
Spline Contour	1.13747e+08	16.606	105.991
Spline Contour	1.34155e+08	13.1985	85.7252
Spline Contour	2.69188e+08	10.2489	87.7387
Spline Contour	1.19916e+08	13.7989	104.22
Spline Contour	2.52687e+08	12.0737	103.172
Spline Contour	1.64817e+08	9.63142	67.3646
Spline Contour	1.09639e+08	12.1874	103.903
Spline Contour	1.13514e+08	13.9227	84.4878
Spline Contour	1.22149e+08	13.6064	84.1197
Spline Contour	1.5647e+08	11.655	78.587
Spline Contour	1.14528e+08	11.5864	93.0255
Spline Contour	1.90191e+08	9.96147	77.4837
Spline Contour	1.38037e+08	9.81818	80.338
Spline Contour	1.20579e+08	13.5423	102.456
