# Supplementary material for: Repurposing statins and phenothiazines to treat chemoresistant neuroblastoma
Source: EMBO Mol Med. 2025 Dec 23;18(2):433–61. doi: 10.1038/s44321-025-00349-6 (PMC12905276; doi:10.1038/s44321-025-00349-6)
Supplement: Supplementary file 5 — Source data Fig. 4 [file 44321_2025_349_MOESM5_ESM.zip › Source data Figure 4/Fig4F/R2/Quantification/R2 DMSO 24h.xlsx]

## Sheet: Table-02
Name::Name	Area::Area!!R	Channel_1_ChS1-T1.Intensity Mean Value::Channel_1_ChS1-T1.Intensity Mean Value!!R	Channel_2_Ch1-T2.Intensity Mean Value::Channel_2_Ch1-T2.Intensity Mean Value!!R
	nm²	Red
Spline Contour	1.63201e+08	13.289	101.56	163.201
Spline Contour	2.29744e+08	9.98416	106.749	229.744
Spline Contour	1.26915e+08	12.899	112.038	126.915
Spline Contour	1.36755e+08	8.30705	87.8662	136.755
Spline Contour	2.54409e+08	7.33805	102.711	254.409
Spline Contour	1.01212e+08	10.5768	118.475	101.212
Spline Contour	1.55001e+08	7.91102	104.875	155.001
Spline Contour	1.28398e+08	14.5635	117.455	128.398
Spline Contour	1.925e+08	8.53209	101.571	192.5
Spline Contour	1.74626e+08	6.60821	84.2966	174.626
Spline Contour	1.27103e+08	7.66123	102.782	127.103
Spline Contour	1.61587e+08	8.89146	103.527	161.587
Spline Contour	1.08776e+08	9.67947	99.1625	108.776
Spline Contour	1.52104e+08	8.60319	97.9979	152.104
Spline Contour	1.71731e+08	7.67331	85.8841	171.731
Spline Contour	1.23298e+08	10.7094	107.903	123.298
Spline Contour	1.67064e+08	9.01165	97.8155	167.064
Spline Contour	2.19918e+08	8.18834	100.787	219.918
Spline Contour	1.49174e+08	8.34375	101.647	149.174
Spline Contour	1.41135e+08	9.01155	101.941	141.135
