# Supplementary material for: Repurposing statins and phenothiazines to treat chemoresistant neuroblastoma
Source: EMBO Mol Med. 2025 Dec 23;18(2):433–61. doi: 10.1038/s44321-025-00349-6 (PMC12905276; doi:10.1038/s44321-025-00349-6)
Supplement: Supplementary file 5 — Source data Fig. 4 [file 44321_2025_349_MOESM5_ESM.zip › Source data Figure 4/Fig4F/R2/Quantification/R2 PCP 24h.xlsx]

## Sheet: Table-08
Name::Name	Area::Area!!R	Channel_1_ChS1-T1.Intensity Mean Value::Channel_1_ChS1-T1.Intensity Mean Value!!R	Channel_2_Ch1-T2.Intensity Mean Value::Channel_2_Ch1-T2.Intensity Mean Value!!R
	nm²
Spline Contour	1.28662e+08	20.9789	109.56
Spline Contour	2.93925e+08	12.2019	110.063
Spline Contour	1.04275e+08	11.8869	101.196
Spline Contour	1.07888e+08	13.3403	121.444
Spline Contour	1.62436e+08	8.0509	77.6846
Spline Contour	7.94556e+07	18.9107	109.752
Spline Contour	1.35531e+08	15.7873	103.988
Spline Contour	1.25775e+08	14.9935	115.16
Spline Contour	1.59256e+08	7.33028	71.25
Spline Contour	1.08303e+08	11.5888	101.854
Spline Contour	1.31929e+08	13.2479	106.598
Spline Contour	1.07788e+08	14.7738	115.604
Spline Contour	1.97363e+08	8.89835	65.4603
Spline Contour	1.70987e+08	8.63689	70.537
Spline Contour	1.31612e+08	12.7877	116.366
Spline Contour	1.82389e+08	13.7686	89.3816
Spline Contour	1.78488e+08	13.9464	95.0218
Spline Contour	1.93841e+08	14.5152	99.6809
Spline Contour	1.13028e+08	9.58464	85.744
Spline Contour	1.35324e+08	12.4162	89.5767
