# Supplementary material for: Repurposing statins and phenothiazines to treat chemoresistant neuroblastoma
Source: EMBO Mol Med. 2025 Dec 23;18(2):433–61. doi: 10.1038/s44321-025-00349-6 (PMC12905276; doi:10.1038/s44321-025-00349-6)
Supplement: Supplementary file 5 — Source data Fig. 4 [file 44321_2025_349_MOESM5_ESM.zip › Source data Figure 4/Fig4F/R2/Quantification/R2 PIT 24h.xlsx]

## Sheet: Table-11pit
Name::Name	Area::Area!!R	Channel_1_ChS1-T1.Intensity Mean Value::Channel_1_ChS1-T1.Intensity Mean Value!!R	Channel_2_Ch1-T2.Intensity Mean Value::Channel_2_Ch1-T2.Intensity Mean Value!!R
	nm²
Spline Contour	1.63296e+08	10.1918	81.0633
Spline Contour	1.87922e+08	10.1233	78.7404
Spline Contour	1.21582e+08	11.967	96.9815
Spline Contour	1.31458e+08	10.1825	115.021
Spline Contour	1.54598e+08	11.3601	120.499
Spline Contour	1.64332e+08	12.8687	99.8249
Spline Contour	2.33367e+08	8.67124	78.0851
Spline Contour	2.1511e+08	12.7578	89.9317
Spline Contour	2.52125e+08	6.8472	87.0546
Spline Contour	1.57656e+08	7.49641	78.2523
Spline Contour	1.48665e+08	10.8892	110.747
Spline Contour	1.83669e+08	10.1591	114.258
Spline Contour	1.9773e+08	9.13813	80.8503
Spline Contour	1.99024e+08	7.693	79.3185
Spline Contour	2.54743e+08	8.08858	100.7
Spline Contour	2.31686e+08	6.7549	75.3284
Spline Contour	1.58178e+08	9.56535	89.4965
Spline Contour	1.34474e+08	9.43879	111.131
Spline Contour	1.24344e+08	9.02439	99.0732
Spline Contour	1.99433e+08	7.3799	95.8235
