# Supplementary material for: Repurposing statins and phenothiazines to treat chemoresistant neuroblastoma
Source: EMBO Mol Med. 2025 Dec 23;18(2):433–61. doi: 10.1038/s44321-025-00349-6 (PMC12905276; doi:10.1038/s44321-025-00349-6)
Supplement: Supplementary file 5 — Source data Fig. 4 [file 44321_2025_349_MOESM5_ESM.zip › Source data Figure 4/Fig4F/R3/Quantification/R3 COMB 24h.xlsx]

## Sheet: Table-04
Name::Name	Area::Area!!R	Channel_1_ChS1-T2.Intensity Mean Value::Channel_1_ChS1-T2.Intensity Mean Value!!R	Channel_2_Ch1-T3.Intensity Mean Value::Channel_2_Ch1-T3.Intensity Mean Value!!R
	nm²
Spline Contour	1.67225e+08	19.3771	112.498
Spline Contour	1.35881e+08	15.2026	111.02
Spline Contour	1.65744e+08	17.3439	106.297
Spline Contour	1.71349e+08	26.4619	133.998
Spline Contour	1.69685e+08	18.4233	114.036
Spline Contour	2.15251e+08	31.6828	159.289
Spline Contour	1.60287e+08	25.6999	143.488
Spline Contour	1.86743e+08	21.6377	134.065
Spline Contour	2.09851e+08	18.1525	149.58
Spline Contour	1.38337e+08	14.1833	119.148
Spline Contour	1.78837e+08	18.7959	119.538
Spline Contour	1.3849e+08	29.9789	144.321
Spline Contour	1.18421e+08	21.3942	154.238
Spline Contour	1.84006e+08	13.1949	94.1212
Spline Contour	1.54348e+08	20.4322	122.915
Spline Contour	1.54893e+08	19.9455	132.704
Spline Contour	2.15966e+08	14.5464	127.534
Spline Contour	1.50888e+08	21.1301	133.3
Spline Contour	1.74848e+08	22.5303	119.83
Spline Contour	1.95328e+08	13.8851	126.818
