# Supplementary material for: Repurposing statins and phenothiazines to treat chemoresistant neuroblastoma
Source: EMBO Mol Med. 2025 Dec 23;18(2):433–61. doi: 10.1038/s44321-025-00349-6 (PMC12905276; doi:10.1038/s44321-025-00349-6)
Supplement: Supplementary file 5 — Source data Fig. 4 [file 44321_2025_349_MOESM5_ESM.zip › Source data Figure 4/Fig4F/R3/Quantification/R3 DMSO 24h.xlsx]

## Sheet: DMSO 24h
Name::Name	Area::Area!!R	Channel_1_ChS1-T2.Intensity Mean Value::Channel_1_ChS1-T2.Intensity Mean Value!!R	Channel_2_Ch1-T3.Intensity Mean Value::Channel_2_Ch1-T3.Intensity Mean Value!!R
	nm²
Spline Contour	2.43937e+08	10.0094	85.8492
Spline Contour	1.95191e+08	12.7896	102.44
Spline Contour	2.03284e+08	8.7	80.7508
Spline Contour	2.70667e+08	6.38967	75.541
Spline Contour	3.38736e+08	4.88678	65.3455
Spline Contour	2.17625e+08	8.25227	98.71
Spline Contour	1.61851e+08	11.0419	99.6301
Spline Contour	3.891e+08	19.1315	93.1673
Spline Contour	3.66249e+08	5.40586	75.4459
Spline Contour	2.13782e+08	9.8613	97.9939
Spline Contour	3.57809e+08	6.49931	68.2446
Spline Contour	3.04286e+08	9.50162	94.919
Spline Contour	1.03136e+08	12.9582	111.351
Spline Contour	2.31857e+08	10.3174	96.1756
Spline Contour	1.34963e+08	11.8375	121.368
Spline Contour	2.70245e+08	9.14042	94.4371
Spline Contour	2.8098e+08	9.2914	87.8133
Spline Contour	1.62778e+08	13.031	99.033
Spline Contour	4.39307e+08	5.36274	72.3365
Spline Contour	1.72282e+08	7.25588	88.6548
