# Supplementary material for: Repurposing statins and phenothiazines to treat chemoresistant neuroblastoma
Source: EMBO Mol Med. 2025 Dec 23;18(2):433–61. doi: 10.1038/s44321-025-00349-6 (PMC12905276; doi:10.1038/s44321-025-00349-6)
Supplement: Supplementary file 5 — Source data Fig. 4 [file 44321_2025_349_MOESM5_ESM.zip › Source data Figure 4/Fig4F/R3/Quantification/R3 PCP 24h.xlsx]

## Sheet: Table-02
Name::Name	Area::Area!!R	Channel_1_ChS1-T2.Intensity Mean Value::Channel_1_ChS1-T2.Intensity Mean Value!!R	Channel_2_Ch1-T3.Intensity Mean Value::Channel_2_Ch1-T3.Intensity Mean Value!!R
	nm²
Spline Contour	2.83307e+08	36.8843	142.719
Spline Contour	1.92038e+08	15.0311	113.09
Spline Contour	1.51009e+08	29.6775	129.795
Spline Contour	1.58599e+08	26.7606	125.134
Spline Contour	2.8482e+08	24.4481	121.484
Spline Contour	2.05314e+08	18.1648	120.542
Spline Contour	2.01817e+08	24.247	124.377
Spline Contour	2.10909e+08	25.9961	122.799
Spline Contour	2.03309e+08	24.2083	114.365
Spline Contour	1.97943e+08	17.5976	105.339
Spline Contour	1.32397e+08	21.788	110.172
Spline Contour	1.69964e+08	13.0562	105.697
Spline Contour	1.81573e+08	26.8759	117.505
Spline Contour	1.52972e+08	31.3421	134.497
Spline Contour	1.34251e+08	24.7464	136.679
Spline Contour	1.87202e+08	19.4822	111.343
Spline Contour	1.71065e+08	13.1043	108.747
Spline Contour	1.23521e+08	14.7539	118.312
Spline Contour	1.62097e+08	19.3578	92.005
Spline Contour	1.60247e+08	25.4727	105.225
