# Supplementary material for: Repurposing statins and phenothiazines to treat chemoresistant neuroblastoma
Source: EMBO Mol Med. 2025 Dec 23;18(2):433–61. doi: 10.1038/s44321-025-00349-6 (PMC12905276; doi:10.1038/s44321-025-00349-6)
Supplement: Supplementary file 5 — Source data Fig. 4 [file 44321_2025_349_MOESM5_ESM.zip › Source data Figure 4/Fig4F/R3/Quantification/R3 PIT 24h.xlsx]

## Sheet: PIT 24h
Name::Name	Area::Area!!R	Channel_1_ChS1-T2.Intensity Mean Value::Channel_1_ChS1-T2.Intensity Mean Value!!R	Channel_2_Ch1-T3.Intensity Mean Value::Channel_2_Ch1-T3.Intensity Mean Value!!R
	nm²
Spline Contour	4.07227e+08	17.1602	123.156
Spline Contour	2.18653e+08	10.7055	103.864
Spline Contour	3.12164e+08	10.5373	103.292
Spline Contour	2.02385e+08	16.293	108.149
Spline Contour	2.21023e+08	9.76225	79.7447
Spline Contour	2.49063e+08	18.5505	123.712
Spline Contour	2.03739e+08	10.2571	97.3546
Spline Contour	2.1073e+08	8.34684	78.1154
Spline Contour	2.97763e+08	10.1637	102.625
Spline Contour	2.78591e+08	14.5877	109.559
Spline Contour	2.26995e+08	9.36727	89.8625
Spline Contour	1.93377e+08	17.0602	103.741
Spline Contour	1.99492e+08	11.121	105.304
Spline Contour	1.98985e+08	8.33388	81.319
Spline Contour	1.89821e+08	9.94705	96.9748
Spline Contour	1.7266e+08	9.34055	89.7366
Spline Contour	2.23886e+08	13.3384	110.385
Spline Contour	2.08861e+08	10.6213	93.7739
Spline Contour	1.66405e+08	11.9753	103.88
Spline Contour	3.08642e+08	12.2784	105.427
