# Supplementary material for: Repurposing statins and phenothiazines to treat chemoresistant neuroblastoma
Source: EMBO Mol Med. 2025 Dec 23;18(2):433–61. doi: 10.1038/s44321-025-00349-6 (PMC12905276; doi:10.1038/s44321-025-00349-6)
Supplement: Supplementary file 5 — Source data Fig. 4 [file 44321_2025_349_MOESM5_ESM.zip › Source data Figure 4/Fig4F/R3/README_Fig4F_R3_channels.txt]

Figure 4F. Confocal images
Channel names in R2
T2-Lysosome Tracker
T3-Cholesterol

Drug names
PCP=PCZ=prochlorperazine
PIT=pitavastatin
Comb=Combination of PCZ+PIT
DMSO=Control
