# Supplementary material for: Repurposing statins and phenothiazines to treat chemoresistant neuroblastoma
Source: EMBO Mol Med. 2025 Dec 23;18(2):433–61. doi: 10.1038/s44321-025-00349-6 (PMC12905276; doi:10.1038/s44321-025-00349-6)
Supplement: Supplementary file 6 — Source data Fig. 5 [file 44321_2025_349_MOESM6_ESM.zip › Source data Figure 5/Data_Fig_5.xlsx]

## Sheet: 5A
5A	Association between various MES/ADR-like gene signatures and DEGs in LU-NB-2 organoids treated with PCZ and/or PIT for 48 h.
																List of tested genes from different signatures
ID	Description	setSize	enrichmentScore	NES	pvalue	p.adjust	qvalue	rank	leading_edge	core_enrichment	Contrast					Signature	Gene.stable.ID
SYMP_Patel	SYMP_Patel	101	-0.83110366467856	-3.69828269319626	1e-10	9.33333333333333e-10	6.31578947368421e-10	1317	tags=76%, list=8%, signal=70%	SMC4/MKI67/KNL1/KIF23/BLM/SPC25/CKAP2/NUF2/TROAP/KIFC1/GTSE1/KIF20B/TTK/TACC3/KIF15/KIF15/KIF18A/PARPBP/POLQ/ECT2/CENPE/SGO2/BUB1B/NCAPG2/NDC80/PRC1/CCNB1/RACGAP1/FANCI/ANLN/KIF14/KIF2C/BRIP1/BUB1/CIP2A/RTKN2/CENPK/ATAD2/CKAP2L/HMGB2/DEPDC1/AURKA/ESCO2/NCAPG/CEP55/DIAPH3/CDCA2/KIF4A/KIF11/AURKB/MELK/PIMREG/EXO1/TPX2/KIF20A/DTL/DEPDC1B/NUSAP1/DLGAP5/CDK1/MAD2L1/RAD51AP1/SGO1/NCAPH/TOP2A/PTTG1/BIRC…	Combination vs Control					ADR_MaÃ±as	ENSG00000173210
MES_MaÃ±as	MES_MaÃ±as	148	-0.539137848584895	-2.54710749466826	1e-10	9.33333333333333e-10	6.31578947368421e-10	2685	tags=49%, list=17%, signal=41%	EIF2D/CRTAP/ERLIN1/PIAS2/ADAMTS3/L2HGDH/MAB21L2/PRDX6/RPL36/MCCC2/MCCC2/NUBPL/ANAPC1/G2E3/KNTC1/PTRHD1/RET/EIF3B/KIF6/ASPM/METTL21A/NUP93/CABLES1/WDR3/UTP20/BRCA2/LGR5/DESI2/RAD51B/CHEK2/CMC2/GEMIN5/IPO11/NTRK2/FAM120A/CPSF2/NUP155/MCCC2/CRABP1/PRIM2/PTBP1/NEDD1/PPAT/PPIF/GRPEL1/SIX4/NUP37/KIF15/KIF15/RBBP8/POLQ/CENPE/BRCA1/FANCI/FANCD2/KIF14/BRIP1/BUB1/ATAD2/DEPDC1/ESCO2/CENPP/SHMT1/MYB/RNASEH2B…	Combination vs Control					ADR_MaÃ±as	ENSG00000087085
Mevalonate_Path	Mevalonate_Path	59	0.785443075241151	2.47803160294712	1e-10	9.33333333333333e-10	6.31578947368421e-10	324	tags=42%, list=2%, signal=42%	MVD/LSS/HMGCS1/LSS/APOE/DHCR7/MSMO1/TM7SF2/MVK/ACAT2/HMGCR/FDPS/IDI1/CYP51A1/SC5D/FASN/DHCR24/NSDHL/EBP/FDFT1/FDFT1/SQLE/HSD17B7/ELOVL6/SCD	Combination vs Control					ADR_MaÃ±as	ENSG00000097021
ADR_MaÃ±as	ADR_MaÃ±as	303	0.517747825645267	1.91496395874782	1.93688208288143e-10	1.355817458017e-09	9.17470460312256e-10	3575	tags=44%, list=22%, signal=34%	YPEL4/PTPRH/ACHE/ABLIM3/NDRG1/STMN4/SPHKAP/HRK/ANK3/MYC/ARHGAP36/SYNGR3/DKK3/STXBP1/APC2/CADM3/CNTN1/KLHDC8A/DPP6/SEMA6C/PTCHD1/CABYR/SGIP1/AKAP6/DNM1/ALPK3/SHC2/NDRG4/LBH/CACNG4/HMX1/HMX1/TMEM59L/PRPH/STMN2/MCF2L/PID1/RNF152/MAP1LC3A/REEP1/TNFRSF9/CALCOCO1/OTUD1/TTC39A/HPCAL4/SNAP91/CELF5/GDPD5/MAP1B/CLIP2/HS6ST3/KIF5A/VAT1/MAP1LC3B/SCG2/NRCAM/PGM2L1/PCLO/SYT11/CADPS/ATP6V0A1/NCAM1/MAPT/ARPP21/A…	Combination vs Control					ADR_MaÃ±as	ENSG00000135439
nC7_Bedoya	nC7_Bedoya	353	0.47146987946635	1.75448770891938	3.89333870803654e-08	2.18026967650046e-07	1.47537045778227e-07	3624	tags=41%, list=23%, signal=32%	IQCN/KCNQ1OT1/MEIS3/INSRR/NDUFA4L2/ASIC3/STXBP1/APC2/ARHGAP27P1-BPTFP1-KPNA2P3/WDR86/ANKRD36C/REC8/REC8/FTX/DPP6/KLC4/SEMA6C/UBAP1L/PKD1/LMBR1L/AKAP6/DNM1/CIC/CARMIL3/CARMIL3/SHC2/NDRG4/HMX1/HMX1/STMN2/KLRK1/CASTOR3P/NINL/PCDHA9/NPIPB15/CORO6/YJEFN3/NPIPA9/CALCOCO1/VPS9D1/SLC25A29/TMEM191C/CCDC144NL/ULK1/SNAP91/PLXNB1/MAP1B/MEG3/PRRT2/NTRK1/NPIPA9/NRCAM/ANKRD36/MAST1/BTBD3/PCLO/ACAP3/FAM193B/HEXD…	Combination vs Control					ADR_MaÃ±as	ENSG00000151320
nC6_Bedoya	nC6_Bedoya	237	0.458202206713634	1.67137399493613	4.64840362390454e-05	0.000216925502448878	0.000146791693386459	4090	tags=46%, list=26%, signal=35%	OSCAR/PPARD/IL6R/APOE/HMOX1/OSCAR/ACSL1/P2RX7/GABARAPL1/WIPI1/NEAT1/ACP5/METRNL/BMF/SLC8B1/LPCAT1/GRN/SEMA4A/TBC1D2/LITAF/MXD1/DAB2/RAB31/ANKRD9/LRP1/LPCAT1/NBPF19/C5AR1/HPS1/RASGEF1B/SCARB1/GPNMB/TPP1/LGALS3/HEXB/HERPUD1/DENND3/MANBA/UAP1L1/TPCN1/PLXDC2/ZFP36/SAT1/GPR137B/BHLHE41/PLIN2/CTSD/TFRC/HLA-DQA1/NAMPT/CLN8/IFI30/ALOX5/MCOLN1/TIPARP/HS3ST2/HLA-DQA1/CTSL/APBB3/AMDHD2/MERTK/IFFO1/HEXA/MFSD…	Combination vs Control					ADR_MaÃ±as	ENSG00000170017
TRANSITIONAL_Yuan	TRANSITIONAL_Yuan	120	-0.393907257457666	-1.79325976699635	5.88175121171702e-05	0.000235270048468681	0.00015920529595625	2316	tags=31%, list=15%, signal=27%	HNRNPK/COX5A/UBB/TUBA1C/FKBP3/PSMA7/HNRNPR/PSMB6/ARPC1A/STMN1/PSMA6/UCHL3/SLC25A4/HNRNPR/EIF4G2/YWHAE/DAB1/ATP5F1B/SERBP1/ZNF90/HNRNPA3/ATP5MC3/PTMA/HNRNPM/HNRNPA2B1/H2AZ1/TIGAR/PPP2R2B/TUBB/YWHAE/HMGB1/TUBB/ENC1/ACTB/TUBA1B/TUBA4A/ACTG2	Combination vs Control					ADR_MaÃ±as	ENSG00000136383
ADR_van.Groningen	ADR_van.Groningen	368	-0.255207694812222	-1.33709038655568	0.00116367037516457	0.00407284631307598	0.00275606141486345	2390	tags=24%, list=15%, signal=21%	FKBP4/DCX/PPP2R3C/AHSA1/TDG/OLFM1/DPYSL5/RET/MYRIP/CACNA2D2/MRPL48/CCP110/TIAM1/MSH6/CEP15/LSM4/PHYHIPL/BMPR1B/SIX3/FBXO8/ENDOG/NGRN/CENPV/FABP6/CETN3/CCDC167/KLHL13/PDK1/INO80C/GNG4/TRAP1/FEV/ASRGL1/HK2/CHRNA3/PRSS3/FAM107B/NNAT/DNAJC9/NRSN1/GATA3/KNSTRN/MCM7/LIN28B/LYN/GLRX/GGCT/UBE2T/CXCR4/NUF2/GATA2/TOX2/HMGA1/CSE1L/FIGNL1/TFAP2B/KIF15/KIF15/NET1/RBBP8/RFC4/ANP32A/SLIT3/ZWILCH/PRC1/TUBB4B/GMN…	Combination vs Control					ADR_MaÃ±as	ENSG00000029534
ADR_Yuan	ADR_Yuan	129	0.461860485201471	1.60606981469591	0.00220848056537102	0.00687082842559874	0.00464943276920216	3245	tags=38%, list=20%, signal=31%	SCUBE1/FAIM2/MALAT1/STMN4/HRK/PTPRN/ARHGAP36/TP53INP2/SYT5/DPP6/MIAT/RGS4/NDRG4/STMN2/SLC26A11/BTBD8/ARVCF/BEX2/CCDC184/MAP1B/MEG3/KIF5A/SCG2/DBH-AS1/SARAF/SYT11/SCG5/FXYD6/TMEM151B/ATAT1/RTN1/SCG5/TMEM130/ATAT1/ATAT1/SYT1/RUNDC3A/SEZ6L2/TSC22D1/TUBB2B/PTPRN2/HAND2-AS1/ATAT1/ATAT1/ATAT1/RIMBP2/RAMP1/ENDOV/ATAT1	Combination vs Control					ADR_MaÃ±as	ENSG00000151150
SYMP_Patel	SYMP_Patel	101	-0.846575377981801	-3.77331644616086	1e-10	9.33333333333333e-10	6.31578947368421e-10	1082	tags=78%, list=7%, signal=73%	KIFC1/CIT/ASPM/CKAP2/KIF18B/KNL1/MKI67/GTSE1/SPC25/KIF20B/ECT2/RACGAP1/SGO2/SMC4/NUF2/CENPE/TACC3/TTK/CCNB1/KIF23/ESCO2/KIF15/KIF15/NCAPG2/PRC1/ATAD2/BUB1B/KIF18A/SGO1/ANLN/CKAP2L/CEP55/AURKA/POLQ/KIF14/DIAPH3/NDC80/BRIP1/PARPBP/HMGB2/KIF2C/PIMREG/MELK/TROAP/DEPDC1/CDK1/FANCI/BUB1/RTKN2/KIF4A/DTL/AURKB/KIF11/CIP2A/TPX2/NUSAP1/NCAPG/EXO1/RAD51AP1/NCAPH/CDCA2/ARHGAP11A/PTTG1/CENPK/TYMS/MAD2L1/TOP2A…	Pitavastatin vs Control					ADR_MaÃ±as	ENSG00000101745
MES_MaÃ±as	MES_MaÃ±as	148	-0.586507199953569	-2.7612942308282	1e-10	9.33333333333333e-10	6.31578947368421e-10	2804	tags=51%, list=18%, signal=42%	FANCM/KIAA0586/CMC2/CEP152/CABLES1/PRDX6/WDR35/WDR3/FLNC/ANAPC1/PIAS2/L3MBTL3/BAZ1A/BMP5/RPL36/PRDX4/METTL21A/CRB1/RET/NUP93/LGR5/FAM120A/IPO11/GEMIN5/ERLIN1/CRABP1/BRCA2/GRPEL1/EIF3B/ADAMTS3/CRTAP/PPIF/MCCC2/DESI2/NUP155/CHEK2/SIX4/UTP20/PPAT/ASPM/CCDC150/CPSF2/KNTC1/NEDD1/PTBP1/RBBP8/PRIM2/SHQ1/G2E3/NTRK2/CENPE/SHMT1/NUP37/STRIP2/ESCO2/KIF15/KIF15/CENPP/ATAD2/BRCA1/POLQ/KIF14/BRIP1/FANCD2/DEPDC…	Pitavastatin vs Control					ADR_MaÃ±as	ENSG00000186106
Mevalonate_Path	Mevalonate_Path	59	0.80976359442453	2.38779492627391	1e-10	9.33333333333333e-10	6.31578947368421e-10	301	tags=42%, list=2%, signal=42%	MVD/HMGCS1/LSS/DHCR7/MVK/LSS/ACAT2/TM7SF2/APOE/MSMO1/FDPS/IDI1/HMGCR/NSDHL/SC5D/CYP51A1/EBP/FDFT1/DHCR24/FASN/HSD17B7/FDFT1/SQLE/SCD/ELOVL6	Pitavastatin vs Control					ADR_MaÃ±as	ENSG00000064999
ADR_MaÃ±as	ADR_MaÃ±as	303	0.552239482119352	1.84636627095817	5.60817938704635e-10	3.92572557093245e-09	2.65650602544301e-09	3029	tags=40%, list=19%, signal=33%	YPEL4/PTPRH/ABLIM3/ACHE/STMN4/NDRG1/ALPK3/DKK3/KLHDC8A/STXBP1/CNTN1/RNF152/SPHKAP/SYNGR3/HMX1/HMX1/REEP1/APC2/PTCHD1/MYC/NDRG4/CABYR/HRK/CADM3/TNFRSF9/ANK3/LBH/STMN2/PRPH/AKAP6/TMEM59L/HPCAL4/VAT1/SGIP1/CACNG4/TUBA1A/MAP1LC3A/MAP1B/ARHGAP36/SCG2/MCF2L/ARPP21/CELF5/ZCCHC12/MAP1LC3B/DPP6/SNAP91/PAK3/TTC39A/PID1/PGM2L1/NRCAM/ELAVL3/SEMA6C/SHC2/CALCOCO1/SYT11/SYN3/TMEM151B/PCSK2/SORCS1/MAPT/ATP9A/TME…	Pitavastatin vs Control					ADR_MaÃ±as	ENSG00000276495
ADR_Yuan	ADR_Yuan	129	0.537625285577073	1.72030174648962	0.000291678023961296	0.00163339693418326	0.00110530619606386	3528	tags=48%, list=22%, signal=38%	SCUBE1/FAIM2/STMN4/TP53INP2/PTPRN/MALAT1/SYT5/CCDC184/RGS4/NDRG4/HRK/STMN2/BTBD8/MAP1B/ARHGAP36/MIAT/SCG2/ARVCF/DPP6/BEX2/DBH-AS1/SARAF/SYT11/TMEM151B/TMEM130/KIF5A/SCG5/RTN1/TUBB2B/TSC22D1/SLC26A11/FXYD6/SEZ6L2/MEG3/BEX1/MOAP1/SCG5/RUNDC3A/SYT1/ATAT1/ATAT1/ATAT1/PTPRN2/RGS5/MAOA/ATAT1/ATAT1/RIMBP2/ATAT1/MLLT11/SNAP25/SYP/TTI2/YWHAH/TSPAN7/RAMP1/GLCCI1/ENDOV/CBX8/IDS/VAT1L/HAND2-AS1	Pitavastatin vs Control					ADR_MaÃ±as	ENSG00000034053
nC6_Bedoya	nC6_Bedoya	237	0.468068589991042	1.5507283433167	0.00051438990434918	0.00240048622029618	0.00162438917162899	3495	tags=38%, list=22%, signal=30%	OSCAR/PPARD/IL6R/HMOX1/ACSL1/APOE/P2RX7/WIPI1/GABARAPL1/OSCAR/SLC8B1/GPNMB/BMF/LITAF/MXD1/GRN/SEMA4A/RAB31/ANKRD9/NEAT1/ZFP36/SCARB1/TBC1D2/HPS1/LPCAT1/SAT1/TMEM63A/ACP5/NAMPT/SLC7A8/LGALS3/HERPUD1/CLN8/MANBA/PLXDC2/TNFAIP2/LRP1/SLC43A2/HEXB/METRNL/LPCAT1/TIPARP/TPP1/EEPD1/CTSL/DAB2/DENND3/TPCN1/CSTB/KCNAB2/CLN8/PSAP/TFRC/HLA-DQA1/MFSD12/ARAP1/CTSD/FERMT3/GPR137B/RGS2/CHST15/STX4/RASSF4/PER1/RASG…	Pitavastatin vs Control					ADR_MaÃ±as	ENSG00000115266
TRANSITIONAL_Yuan	TRANSITIONAL_Yuan	120	-0.347253996432297	-1.5829499788904	0.000778837802974046	0.00311535121189619	0.00210813239902749	3859	tags=43%, list=24%, signal=33%	EFNB2/ADGRL1/SMARCA4/SATB2/HSPA8/ZNF354C/PABPN1/NENF/ZEB2/UBE2K/DYNC1I1/PPP2R2B/UBB/PPP3R1/CALM2/PSMA7/CELF2/DAB1/PSMB6/HNRNPR/COX5A/FKBP3/ZBTB18/TIGAR/STMN1/HNRNPK/SLC25A4/PSMA6/EZH2/ARPC1A/UCHL3/HNRNPR/YWHAE/EIF4G2/ATP5F1B/ATP5MC3/PTMA/HNRNPA3/SERBP1/HNRNPM/TUBB/HNRNPA2B1/YWHAE/H2AZ1/TUBB/ZNF90/HMGB1/ENC1/ACTB/TUBA1B/TUBA4A/ACTG2	Pitavastatin vs Control					ADR_MaÃ±as	ENSG00000101474
nC7_Bedoya	nC7_Bedoya	353	0.404217285196973	1.35449806417161	0.00692076228686058	0.024222668004012	0.0163912791004593	4644	tags=43%, list=29%, signal=31%	IQCN/MEIS3/INSRR/STXBP1/KCNQ1OT1/WDR86/HMX1/HMX1/APC2/REC8/REC8/NDRG4/NDUFA4L2/STMN2/AKAP6/CIC/TUBA1A/KLC4/MAP1B/ASIC3/OCLN/DPP6/SNAP91/NTRK1/CARMIL3/CARMIL3/NINL/FTX/PKD1/NRCAM/ARHGAP27P1-BPTFP1-KPNA2P3/SEMA6C/CASTOR3P/SHC2/SLC25A29/CALCOCO1/MAPT/ANKRD36C/LMBR1L/KLRK1/NPIPA9/ULK1/DNM1/UCHL1/PCDHA9/MAST1/UBAP1L/NCAM1/GTF2IRD2B/TMEM191C/DNAJB2/PCLO/GPR137C/TXNDC16/NOS1AP/ADGRB2/GFRA3/ING4/ERV3-1/M…	Pitavastatin vs Control					ADR_MaÃ±as	ENSG00000147256
SYMP_Patel	SYMP_Patel	101	-0.715327885388034	-2.60359889452182	1e-10	1.4e-09	8.94736842105263e-10	2116	tags=53%, list=14%, signal=47%	PRC1/MKI67/KPNA2/BRIP1/ANLN/DLGAP5/TROAP/BUB1B/MAD2L1/EXO1/MYBL2/ATAD2/HMGB2/SGO2/CIP2A/NCAPG2/RACGAP1/ECT2/TACC3/KIFC1/CDK1/KIF11/KIF4A/NEIL3/ARHGAP11A/CCNB1/TOP2A/BUB1/TYMS/CDCA2/DTL/DEPDC1B/SGO1/MELK/CKAP2L/NDC80/NEK2/KIF14/BIRC5/TPX2/RFC3/RTKN2/KIF20A/AURKA/PIMREG/NUSAP1/PBK/PTTG1/UBE2C/KIF2C/AURKB/CDKN3/NCAPH/PRR11	Prochlorperazine vs Control					ADR_MaÃ±as	ENSG00000074964
Mevalonate_Path	Mevalonate_Path	59	0.860416454294069	2.27456844903416	1e-10	1.4e-09	8.94736842105263e-10	479	tags=42%, list=3%, signal=41%	MVD/HMGCS1/MSMO1/ACAT2/LSS/DHCR7/MVK/IDI1/CYP51A1/FDPS/NSDHL/FDFT1/SQLE/HSD17B7/SC5D/HMGCR/TM7SF2/SCD/FASN/EBP/LSS/FDFT1/DHCR24/ELOVL6/SREBF2	Prochlorperazine vs Control					ADR_MaÃ±as	ENSG00000132694
ADR_MaÃ±as	ADR_MaÃ±as	300	0.602010597218292	1.86848862703009	3.30368365163764e-08	3.0834380748618e-07	1.9706183185207e-07	1177	tags=28%, list=8%, signal=26%	YPEL4/PTPRH/STMN4/SPHKAP/ABLIM3/HRK/ALPK3/SYNGR3/NDRG1/PGM2L1/SPOCK3/AKAP6/LBH/SHC2/APC2/PMP22/KLHDC8A/TMEM59L/CACNG4/HS6ST3/CASP3/HPCAL4/ANK3/LIFR/SDK1/DPP6/MCAM/NDRG4/STMN2/CADM3/SYT11/TMEM151B/RND3/SYN3/MAP1LC3B/CELF5/ARHGAP36/SESN3/RHOU/RHOU/OTUD1/DNER/CNTN1/GRB10/TBC1D9/STXBP1/TUBB2B/DKK3/TUBA1A/CYTH1/ARHGEF7/ELAVL2/CLASP2/CALCOCO1/L1CAM/MAPT/NCAM1/NRCAM/MAP1B/DCC/TPPP/LONRF2/PCLO/PAK3/SORCS…	Prochlorperazine vs Control					ADR_MaÃ±as	ENSG00000102606
ADRN_Patel	ADRN_Patel	595	0.522508675238124	1.66484309323812	1.39689334996752e-07	9.77825344977261e-07	6.24925972353889e-07	1253	tags=19%, list=8%, signal=18%	CLIC1/ANKFN1/LURAP1L-AS1/BHLHE40/MAP7/ATF3/PAPPA/STMN4/VEGFA/GADD45B/HRK/RYR2/IDI1/CLU/LURAP1L/RPS9/RPS9/RPS9/RPS9/RPS9/RPS9/NDRG1/SCD/FASN/PGM2L1/THSD4/SPRY4-AS1/ND4L/NEAT1/DUSP10/JUN/BACH2/DGKB/PRUNE2/ND4/CCDC85A/PMP22/RGS4/DDIT4/CREB5/NRP1/KLF6/DDIT3/JUND/AHNAK/S100A6/CITED2/SDK1/DPP6/SLC44A5/SESN2/SESN2/NDRG4/STMN2/ND2/TMTC2/AKAP12/GEM/SEMA6D/ND1/SLIT2/VLDLR-AS1/ATP8/CEBPB/MIR4435-2HG/ARHGAP3…	Prochlorperazine vs Control					ADR_MaÃ±as	ENSG00000172995
TRANSITIONAL_Yuan	TRANSITIONAL_Yuan	119	-0.440499760123799	-1.63840584973359	0.00092104800146518	0.00515786880820501	0.00329638232103328	2802	tags=33%, list=18%, signal=27%	PTMA/EZH2/ARPC1A/TUBB/UBA1/PPP3R1/SMARCA4/PABPN1/HNRNPK/FEZ1/YWHAE/PFN2/HNRNPM/FKBP3/EIF4G2/HMGB1/PSMB6/DAB1/PSMA7/HNRNPA2B1/ATP5MC3/UBB/ATP5F1B/TUBB/SLC25A4/NSG2/GALNT18/HNRNPA3/ERC2/CELF2/NENF/YWHAE/TUBA1B/TUBA4A/ACTB/TUBA1C/ENC1/PPP2R2B/ACTG2	Prochlorperazine vs Control					ADR_MaÃ±as	ENSG00000152092
nC9_Bedoya	nC9_Bedoya	327	0.482333912483662	1.50285888692311	0.00231603326665965	0.0108081552444117	0.00690746763740597	1612	tags=19%, list=10%, signal=17%	SV2C/STMN4/RPS9/RPS9/RPS9/RPS9/RPS9/RPS9/BRINP2/PCDHB9/PGM2L1/JUN/PMP22/OPTN/TMEM59L/CLIP3/NRP1/DUSP8/BEX2/LIFR/LRRTM2/PCDHB10/SEMA6D/PKIB/RND3/SLC1A4/TSPAN7/CNTN1/GSK3B/KIF26A/RPS9/HSD17B12/MAP4/LONRF2/VAT1L/POLR1D/CPNE8/ACVR2B/EPRS1/MTHFD2/SYT4/SEPTIN6/ASTN1/TARS1/INO80D/INO80D/H1-0/ATRX/ATP11A/TTBK2/TMCO3/EIF1B/RETREG2/ALKBH7/RAB11B/TKT/PCDHB16/EEF2/N4BP2/CAMLG/SCG3/HSD17B11	Prochlorperazine vs Control					ADR_MaÃ±as	ENSG00000148219
ADR_Yuan	ADR_Yuan	129	0.55240725252191	1.60823747323504	0.00486127578847522	0.0194451031539009	0.0124273215645231	1319	tags=26%, list=8%, signal=24%	STMN4/HRK/MOAP1/FAIM2/MALAT1/RGS4/BTBD8/BEX2/TP53INP2/ARVCF/DPP6/NDRG4/STMN2/SYT11/TMEM151B/SLC26A11/ARHGAP36/TSPAN7/FXYD6/TUBB2B/PTPRN/TNR/MAP1B/ZNF704/VAT1L/SARAF/SYT5/KIF5A/ATAT1/ATAT1/ATAT1/BEX1/MEG3/RUNDC3A	Prochlorperazine vs Control					ADR_MaÃ±as	ENSG00000137343
MES_MaÃ±as	MES_MaÃ±as	147	-0.385991955764366	-1.48396142582908	0.00878840443249052	0.0307594155137168	0.0196582730726762	1940	tags=27%, list=12%, signal=23%	BRIP1/PPIF/L2HGDH/NUP37/SEMA5A/RET/NUP155/PFKFB3/FAM120A/SHROOM3/ETV4/LGR5/ANTXR2/PIAS2/CCDC150/ATAD2/EIF3B/RNASEH2B/NUP93/ADAMTS3/SHMT1/PPAT/GRPEL1/PRDX6/CPSF2/BUB1/WDHD1/MCCC2/GINS1/MAB21L2/PTBP1/KIF14/RFC3/MANF/IPO11/GLDC/PDGFRA/FGFR1/CSRP2	Prochlorperazine vs Control					ADR_MaÃ±as	ENSG00000229061
MES_Olsen	MES_Olsen	10	-0.769768469160353	-1.70728659352823	0.0116959064327485	0.0363872644574399	0.0232550186382135	321	tags=20%, list=2%, signal=20%	PDGFRA/BGN	Prochlorperazine vs Control					ADR_MaÃ±as	ENSG00000206488
																ADR_MaÃ±as	ENSG00000223752
																ADR_MaÃ±as	ENSG00000231257
																ADR_MaÃ±as	ENSG00000235658
																ADR_MaÃ±as	ENSG00000234549
																ADR_MaÃ±as	ENSG00000143153
																ADR_MaÃ±as	ENSG00000033627
																ADR_MaÃ±as	ENSG00000147416
																ADR_MaÃ±as	ENSG00000054793
																ADR_MaÃ±as	ENSG00000158321
																ADR_MaÃ±as	ENSG00000176788
																ADR_MaÃ±as	ENSG00000171791
																ADR_MaÃ±as	ENSG00000151746
																ADR_MaÃ±as	ENSG00000164619
																ADR_MaÃ±as	ENSG00000176720
																ADR_MaÃ±as	ENSG00000291428
																ADR_MaÃ±as	ENSG00000174672
																ADR_MaÃ±as	ENSG00000145861
																ADR_MaÃ±as	ENSG00000154040
																ADR_MaÃ±as	ENSG00000157445
																ADR_MaÃ±as	ENSG00000075461
																ADR_MaÃ±as	ENSG00000182985
																ADR_MaÃ±as	ENSG00000162706
																ADR_MaÃ±as	ENSG00000163618
																ADR_MaÃ±as	ENSG00000012822
																ADR_MaÃ±as	ENSG00000058404
																ADR_MaÃ±as	ENSG00000164305
																ADR_MaÃ±as	ENSG00000110092
																ADR_MaÃ±as	ENSG00000091972
																ADR_MaÃ±as	ENSG00000026508
																ADR_MaÃ±as	ENSG00000048740
																ADR_MaÃ±as	ENSG00000101489
																ADR_MaÃ±as	ENSG00000161082
																ADR_MaÃ±as	ENSG00000116254
																ADR_MaÃ±as	ENSG00000080644
																ADR_MaÃ±as	ENSG00000163539
																ADR_MaÃ±as	ENSG00000106665
																ADR_MaÃ±as	ENSG00000149970
																ADR_MaÃ±as	ENSG00000162852
																ADR_MaÃ±as	ENSG00000018236
																ADR_MaÃ±as	ENSG00000278728
																ADR_MaÃ±as	ENSG00000174469
																ADR_MaÃ±as	ENSG00000113742
																ADR_MaÃ±as	ENSG00000196353
																ADR_MaÃ±as	ENSG00000072832
																ADR_MaÃ±as	ENSG00000066032
																ADR_MaÃ±as	ENSG00000169862
																ADR_MaÃ±as	ENSG00000008283
																ADR_MaÃ±as	ENSG00000055163
																ADR_MaÃ±as	ENSG00000108669
																ADR_MaÃ±as	ENSG00000196730
																ADR_MaÃ±as	ENSG00000123454
																ADR_MaÃ±as	ENSG00000187323
																ADR_MaÃ±as	ENSG00000133083
																ADR_MaÃ±as	ENSG00000132437
																ADR_MaÃ±as	ENSG00000165023
																ADR_MaÃ±as	ENSG00000050165
																ADR_MaÃ±as	ENSG00000135924
																ADR_MaÃ±as	ENSG00000187957
																ADR_MaÃ±as	ENSG00000106976
																ADR_MaÃ±as	ENSG00000272670
																ADR_MaÃ±as	ENSG00000272636
																ADR_MaÃ±as	ENSG00000130226
																ADR_MaÃ±as	ENSG00000092964
																ADR_MaÃ±as	ENSG00000113657
																ADR_MaÃ±as	ENSG00000262102
																ADR_MaÃ±as	ENSG00000171451
																ADR_MaÃ±as	ENSG00000164330
																ADR_MaÃ±as	ENSG00000184349
																ADR_MaÃ±as	ENSG00000114784
																ADR_MaÃ±as	ENSG00000107105
																ADR_MaÃ±as	ENSG00000196361
																ADR_MaÃ±as	ENSG00000111674
																ADR_MaÃ±as	ENSG00000145242
																ADR_MaÃ±as	ENSG00000187672
																ADR_MaÃ±as	ENSG00000131558
																ADR_MaÃ±as	ENSG00000275333
																ADR_MaÃ±as	ENSG00000112584
																ADR_MaÃ±as	ENSG00000159784
																ADR_MaÃ±as	ENSG00000144369
																ADR_MaÃ±as	ENSG00000185442
																ADR_MaÃ±as	ENSG00000111879
																ADR_MaÃ±as	ENSG00000196937
																ADR_MaÃ±as	ENSG00000119782
																ADR_MaÃ±as	ENSG00000248905
																ADR_MaÃ±as	ENSG00000073910
																ADR_MaÃ±as	ENSG00000104290
																ADR_MaÃ±as	ENSG00000206511
																ADR_MaÃ±as	ENSG00000237051
																ADR_MaÃ±as	ENSG00000232569
																ADR_MaÃ±as	ENSG00000204681
																ADR_MaÃ±as	ENSG00000237112
																ADR_MaÃ±as	ENSG00000206466
																ADR_MaÃ±as	ENSG00000232632
																ADR_MaÃ±as	ENSG00000172020
																ADR_MaÃ±as	ENSG00000288269
																ADR_MaÃ±as	ENSG00000215644
																ADR_MaÃ±as	ENSG00000131979
																ADR_MaÃ±as	ENSG00000203879
																ADR_MaÃ±as	ENSG00000158555
																ADR_MaÃ±as	ENSG00000146013
																ADR_MaÃ±as	ENSG00000090863
																ADR_MaÃ±as	ENSG00000087258
																ADR_MaÃ±as	ENSG00000078369
																ADR_MaÃ±as	ENSG00000151025
																ADR_MaÃ±as	ENSG00000106070
																ADR_MaÃ±as	ENSG00000120251
																ADR_MaÃ±as	ENSG00000173064
																ADR_MaÃ±as	ENSG00000167861
																ADR_MaÃ±as	ENSG00000215612
																ADR_MaÃ±as	ENSG00000288204
																ADR_MaÃ±as	ENSG00000116983
																ADR_MaÃ±as	ENSG00000135116
																ADR_MaÃ±as	ENSG00000185352
																ADR_MaÃ±as	ENSG00000148798
																ADR_MaÃ±as	ENSG00000111653
																ADR_MaÃ±as	ENSG00000143473
																ADR_MaÃ±as	ENSG00000100433
																ADR_MaÃ±as	ENSG00000156113
																ADR_MaÃ±as	ENSG00000134504
																ADR_MaÃ±as	ENSG00000100364
																ADR_MaÃ±as	ENSG00000134313
																ADR_MaÃ±as	ENSG00000155980
																ADR_MaÃ±as	ENSG00000276734
																ADR_MaÃ±as	ENSG00000168280
																ADR_MaÃ±as	ENSG00000149571
																ADR_MaÃ±as	ENSG00000126214
																ADR_MaÃ±as	ENSG00000169926
																ADR_MaÃ±as	ENSG00000275746
																ADR_MaÃ±as	ENSG00000162873
																ADR_MaÃ±as	ENSG00000119771
																ADR_MaÃ±as	ENSG00000171345
																ADR_MaÃ±as	ENSG00000198910
																ADR_MaÃ±as	ENSG00000213626
																ADR_MaÃ±as	ENSG00000156959
																ADR_MaÃ±as	ENSG00000113594
																ADR_MaÃ±as	ENSG00000166407
																ADR_MaÃ±as	ENSG00000170500
																ADR_MaÃ±as	ENSG00000128594
																ADR_MaÃ±as	ENSG00000185090
																ADR_MaÃ±as	ENSG00000131711
																ADR_MaÃ±as	ENSG00000101460
																ADR_MaÃ±as	ENSG00000140941
																ADR_MaÃ±as	ENSG00000171533
																ADR_MaÃ±as	ENSG00000282110
																ADR_MaÃ±as	ENSG00000141639
																ADR_MaÃ±as	ENSG00000008735
																ADR_MaÃ±as	ENSG00000277956
																ADR_MaÃ±as	ENSG00000186868
																ADR_MaÃ±as	ENSG00000276155
																ADR_MaÃ±as	ENSG00000076706
																ADR_MaÃ±as	ENSG00000126217
																ADR_MaÃ±as	ENSG00000112139
																ADR_MaÃ±as	ENSG00000163875
																ADR_MaÃ±as	ENSG00000213190
																ADR_MaÃ±as	ENSG00000102996
																ADR_MaÃ±as	ENSG00000170873
																ADR_MaÃ±as	ENSG00000136997
																ADR_MaÃ±as	ENSG00000197535
																ADR_MaÃ±as	ENSG00000186487
																ADR_MaÃ±as	ENSG00000102452
																ADR_MaÃ±as	ENSG00000204442
																ADR_MaÃ±as	ENSG00000149294
																ADR_MaÃ±as	ENSG00000111912
																ADR_MaÃ±as	ENSG00000104419
																ADR_MaÃ±as	ENSG00000103034
																ADR_MaÃ±as	ENSG00000091129
																ADR_MaÃ±as	ENSG00000157168
																ADR_MaÃ±as	ENSG00000165312
																ADR_MaÃ±as	ENSG00000077264
																ADR_MaÃ±as	ENSG00000145730
																ADR_MaÃ±as	ENSG00000186472
																ADR_MaÃ±as	ENSG00000175426
																ADR_MaÃ±as	ENSG00000102109
																ADR_MaÃ±as	ENSG00000125851
																ADR_MaÃ±as	ENSG00000198300
																ADR_MaÃ±as	ENSG00000165434
																ADR_MaÃ±as	ENSG00000165443
																ADR_MaÃ±as	ENSG00000153823
																ADR_MaÃ±as	ENSG00000145675
																ADR_MaÃ±as	ENSG00000171033
																ADR_MaÃ±as	ENSG00000136040
																ADR_MaÃ±as	ENSG00000109099
																ADR_MaÃ±as	ENSG00000240694
																ADR_MaÃ±as	ENSG00000151615
																ADR_MaÃ±as	ENSG00000077157
																ADR_MaÃ±as	ENSG00000156475
																ADR_MaÃ±as	ENSG00000166501
																ADR_MaÃ±as	ENSG00000135406
																ADR_MaÃ±as	ENSG00000146005
																ADR_MaÃ±as	ENSG00000117569
																ADR_MaÃ±as	ENSG00000165186
																ADR_MaÃ±as	ENSG00000087494
																ADR_MaÃ±as	ENSG00000153707
																ADR_MaÃ±as	ENSG00000080031
																ADR_MaÃ±as	ENSG00000173482
																ADR_MaÃ±as	ENSG00000282185
																ADR_MaÃ±as	ENSG00000155093
																ADR_MaÃ±as	ENSG00000150787
																ADR_MaÃ±as	ENSG00000179912
																ADR_MaÃ±as	ENSG00000131242
																ADR_MaÃ±as	ENSG00000154917
																ADR_MaÃ±as	ENSG00000185379
																ADR_MaÃ±as	ENSG00000144642
																ADR_MaÃ±as	ENSG00000068615
																ADR_MaÃ±as	ENSG00000142599
																ADR_MaÃ±as	ENSG00000091844
																ADR_MaÃ±as	ENSG00000182901
																ADR_MaÃ±as	ENSG00000116574
																ADR_MaÃ±as	ENSG00000284984
																ADR_MaÃ±as	ENSG00000117016
																ADR_MaÃ±as	ENSG00000115963
																ADR_MaÃ±as	ENSG00000013561
																ADR_MaÃ±as	ENSG00000176641
																ADR_MaÃ±as	ENSG00000018189
																ADR_MaÃ±as	ENSG00000171951
																ADR_MaÃ±as	ENSG00000104112
																ADR_MaÃ±as	ENSG00000153253
																ADR_MaÃ±as	ENSG00000166257
																ADR_MaÃ±as	ENSG00000146555
																ADR_MaÃ±as	ENSG00000143434
																ADR_MaÃ±as	ENSG00000149212
																ADR_MaÃ±as	ENSG00000118473
																ADR_MaÃ±as	ENSG00000161681
																ADR_MaÃ±as	ENSG00000129946
																ADR_MaÃ±as	ENSG00000160190
																ADR_MaÃ±as	ENSG00000178235
																ADR_MaÃ±as	ENSG00000132639
																ADR_MaÃ±as	ENSG00000065609
																ADR_MaÃ±as	ENSG00000112320
																ADR_MaÃ±as	ENSG00000154556
																ADR_MaÃ±as	ENSG00000108018
																ADR_MaÃ±as	ENSG00000153820
																ADR_MaÃ±as	ENSG00000107742
																ADR_MaÃ±as	ENSG00000196104
																ADR_MaÃ±as	ENSG00000203772
																ADR_MaÃ±as	ENSG00000197694
																ADR_MaÃ±as	ENSG00000196220
																ADR_MaÃ±as	ENSG00000177679
																ADR_MaÃ±as	ENSG00000139767
																ADR_MaÃ±as	ENSG00000104435
																ADR_MaÃ±as	ENSG00000015592
																ADR_MaÃ±as	ENSG00000143093
																ADR_MaÃ±as	ENSG00000136854
																ADR_MaÃ±as	ENSG00000166111
																ADR_MaÃ±as	ENSG00000185666
																ADR_MaÃ±as	ENSG00000100321
																ADR_MaÃ±as	ENSG00000291941
																ADR_MaÃ±as	ENSG00000127561
																ADR_MaÃ±as	ENSG00000132718
																ADR_MaÃ±as	ENSG00000019505
																ADR_MaÃ±as	ENSG00000103528
																ADR_MaÃ±as	ENSG00000143858
																ADR_MaÃ±as	ENSG00000106052
																ADR_MaÃ±as	ENSG00000162065
																ADR_MaÃ±as	ENSG00000109436
																ADR_MaÃ±as	ENSG00000008196
																ADR_MaÃ±as	ENSG00000112561
																ADR_MaÃ±as	ENSG00000180176
																ADR_MaÃ±as	ENSG00000005108
																ADR_MaÃ±as	ENSG00000171914
																ADR_MaÃ±as	ENSG00000166448
																ADR_MaÃ±as	ENSG00000181234
																ADR_MaÃ±as	ENSG00000178233
																ADR_MaÃ±as	ENSG00000125355
																ADR_MaÃ±as	ENSG00000105696
																ADR_MaÃ±as	ENSG00000205542
																ADR_MaÃ±as	ENSG00000049249
																ADR_MaÃ±as	ENSG00000171368
																ADR_MaÃ±as	ENSG00000152503
																ADR_MaÃ±as	ENSG00000116525
																ADR_MaÃ±as	ENSG00000182463
																ADR_MaÃ±as	ENSG00000106537
																ADR_MaÃ±as	ENSG00000085831
																ADR_MaÃ±as	ENSG00000133985
																ADR_MaÃ±as	ENSG00000166402
																ADR_MaÃ±as	ENSG00000167552
																ADR_MaÃ±as	ENSG00000127824
																ADR_MaÃ±as	ENSG00000137267
																ADR_MaÃ±as	ENSG00000137285
																ADR_MaÃ±as	ENSG00000104833
																ADR_MaÃ±as	ENSG00000113763
																ADR_MaÃ±as	ENSG00000220205
																ADR_MaÃ±as	ENSG00000108828
																ADR_MaÃ±as	ENSG00000171724
																ADR_MaÃ±as	ENSG00000048707
																ADR_MaÃ±as	ENSG00000170419
																ADR_MaÃ±as	ENSG00000132821
																ADR_MaÃ±as	ENSG00000171475
																ADR_MaÃ±as	ENSG00000166793
																ADR_MaÃ±as	ENSG00000174460
																ADR_MaÃ±as	ENSG00000140836
																ADR_MaÃ±as	ENSG00000169946
																ADR_MaÃ±as	ENSG00000168916
																ADR_MaÃ±as	ENSG00000167232
																ADR_MaÃ±as	ENSG00000130449
																ADR_Olsen	ENSG00000133169
																ADR_Olsen	ENSG00000272398
																ADR_Olsen	ENSG00000168036
																ADR_Olsen	ENSG00000123454
																ADR_Olsen	ENSG00000162374
																ADR_Olsen	ENSG00000106462
																ADR_Olsen	ENSG00000172020
																ADR_Olsen	ENSG00000016082
																ADR_Olsen	ENSG00000131711
																ADR_Olsen	ENSG00000148773
																ADR_Olsen	ENSG00000213190
																ADR_Olsen	ENSG00000157168
																ADR_Olsen	ENSG00000198400
																ADR_Olsen	ENSG00000135406
																ADR_Olsen	ENSG00000143248
																ADR_Olsen	ENSG00000139970
																ADR_Olsen	ENSG00000176887
																ADR_Olsen	ENSG00000104435
																ADR_Olsen	ENSG00000180176
																ADR_Olsen	ENSG00000154277
																ADR_van.Groningen	ENSG00000167972
																ADR_van.Groningen	ENSG00000085563
																ADR_van.Groningen	ENSG00000099204
																ADR_van.Groningen	ENSG00000097021
																ADR_van.Groningen	ENSG00000077080
																ADR_van.Groningen	ENSG00000135503
																ADR_van.Groningen	ENSG00000008277
																ADR_van.Groningen	ENSG00000078549
																ADR_van.Groningen	ENSG00000135298
																ADR_van.Groningen	ENSG00000135049
																ADR_van.Groningen	ENSG00000100591
																ADR_van.Groningen	ENSG00000121057
																ADR_van.Groningen	ENSG00000131016
																ADR_van.Groningen	ENSG00000171094
																ADR_van.Groningen	ENSG00000145362
																ADR_van.Groningen	ENSG00000186106
																ADR_van.Groningen	ENSG00000140350
																ADR_van.Groningen	ENSG00000182287
																ADR_van.Groningen	ENSG00000102606
																ADR_van.Groningen	ENSG00000170540
																ADR_van.Groningen	ENSG00000139352
																ADR_van.Groningen	ENSG00000162174
																ADR_van.Groningen	ENSG00000167654
																ADR_van.Groningen	ENSG00000198513
																ADR_van.Groningen	ENSG00000171130
																ADR_van.Groningen	ENSG00000147416
																ADR_van.Groningen	ENSG00000158321
																ADR_van.Groningen	ENSG00000188848
																ADR_van.Groningen	ENSG00000133169
																ADR_van.Groningen	ENSG00000133134
																ADR_van.Groningen	ENSG00000089685
																ADR_van.Groningen	ENSG00000101144
																ADR_van.Groningen	ENSG00000138696
																ADR_van.Groningen	ENSG00000227051
																ADR_van.Groningen	ENSG00000114405
																ADR_van.Groningen	ENSG00000243449
																ADR_van.Groningen	ENSG00000148408
																ADR_van.Groningen	ENSG00000007402
																ADR_van.Groningen	ENSG00000182985
																ADR_van.Groningen	ENSG00000130559
																ADR_van.Groningen	ENSG00000198937
																ADR_van.Groningen	ENSG00000110092
																ADR_van.Groningen	ENSG00000118816
																ADR_van.Groningen	ENSG00000103540
																ADR_van.Groningen	ENSG00000154429
																ADR_van.Groningen	ENSG00000091972
																ADR_van.Groningen	ENSG00000163171
																ADR_van.Groningen	ENSG00000146670
																ADR_van.Groningen	ENSG00000123080
																ADR_van.Groningen	ENSG00000100526
																ADR_van.Groningen	ENSG00000048740
																ADR_van.Groningen	ENSG00000151725
																ADR_van.Groningen	ENSG00000166582
																ADR_van.Groningen	ENSG00000164118
																ADR_van.Groningen	ENSG00000100422
																ADR_van.Groningen	ENSG00000153140
																ADR_van.Groningen	ENSG00000276781
																ADR_van.Groningen	ENSG00000100604
																ADR_van.Groningen	ENSG00000089199
																ADR_van.Groningen	ENSG00000203668
																ADR_van.Groningen	ENSG00000203668
																ADR_van.Groningen	ENSG00000080644
																ADR_van.Groningen	ENSG00000166165
																ADR_van.Groningen	ENSG00000163539
																ADR_van.Groningen	ENSG00000153132
																ADR_van.Groningen	ENSG00000109265
																ADR_van.Groningen	ENSG00000147571
																ADR_van.Groningen	ENSG00000072832
																ADR_van.Groningen	ENSG00000124207
																ADR_van.Groningen	ENSG00000154639
																ADR_van.Groningen	ENSG00000121966
																ADR_van.Groningen	ENSG00000055163
																ADR_van.Groningen	ENSG00000161544
																ADR_van.Groningen	ENSG00000276644
																ADR_van.Groningen	ENSG00000196730
																ADR_van.Groningen	ENSG00000123454
																ADR_van.Groningen	ENSG00000077279
																ADR_van.Groningen	ENSG00000132437
																ADR_van.Groningen	ENSG00000123136
																ADR_van.Groningen	ENSG00000184047
																ADR_van.Groningen	ENSG00000107984
																ADR_van.Groningen	ENSG00000185559
																ADR_van.Groningen	ENSG00000132002
																ADR_van.Groningen	ENSG00000116675
																ADR_van.Groningen	ENSG00000213551
																ADR_van.Groningen	ENSG00000187957
																ADR_van.Groningen	ENSG00000092964
																ADR_van.Groningen	ENSG00000113657
																ADR_van.Groningen	ENSG00000157851
																ADR_van.Groningen	ENSG00000125821
																ADR_van.Groningen	ENSG00000120875
																ADR_van.Groningen	ENSG00000101210
																ADR_van.Groningen	ENSG00000114784
																ADR_van.Groningen	ENSG00000107105
																ADR_van.Groningen	ENSG00000196361
																ADR_van.Groningen	ENSG00000162374
																ADR_van.Groningen	ENSG00000143924
																ADR_van.Groningen	ENSG00000214595
																ADR_van.Groningen	ENSG00000167136
																ADR_van.Groningen	ENSG00000111674
																ADR_van.Groningen	ENSG00000224032
																ADR_van.Groningen	ENSG00000196482
																ADR_van.Groningen	ENSG00000196405
																ADR_van.Groningen	ENSG00000070367
																ADR_van.Groningen	ENSG00000104313
																ADR_van.Groningen	ENSG00000170231
																ADR_van.Groningen	ENSG00000065809
																ADR_van.Groningen	ENSG00000143340
																ADR_van.Groningen	ENSG00000292288
																ADR_van.Groningen	ENSG00000154319
																ADR_van.Groningen	ENSG00000198780
																ADR_van.Groningen	ENSG00000144369
																ADR_van.Groningen	ENSG00000146267
																ADR_van.Groningen	ENSG00000188573
																ADR_van.Groningen	ENSG00000164117
																ADR_van.Groningen	ENSG00000163497
																ADR_van.Groningen	ENSG00000134775
																ADR_van.Groningen	ENSG00000132436
																ADR_van.Groningen	ENSG00000119782
																ADR_van.Groningen	ENSG00000004478
																ADR_van.Groningen	ENSG00000164898
																ADR_van.Groningen	ENSG00000111206
																ADR_van.Groningen	ENSG00000118689
																ADR_van.Groningen	ENSG00000105255
																ADR_van.Groningen	ENSG00000104290
																ADR_van.Groningen	ENSG00000166206
																ADR_van.Groningen	ENSG00000069482
																ADR_van.Groningen	ENSG00000172020
																ADR_van.Groningen	ENSG00000179348
																ADR_van.Groningen	ENSG00000107485
																ADR_van.Groningen	ENSG00000131979
																ADR_van.Groningen	ENSG00000104381
																ADR_van.Groningen	ENSG00000124194
																ADR_van.Groningen	ENSG00000203879
																ADR_van.Groningen	ENSG00000153982
																ADR_van.Groningen	ENSG00000006625
																ADR_van.Groningen	ENSG00000137563
																ADR_van.Groningen	ENSG00000106415
																ADR_van.Groningen	ENSG00000178445
																ADR_van.Groningen	ENSG00000173221
																ADR_van.Groningen	ENSG00000112312
																ADR_van.Groningen	ENSG00000078369
																ADR_van.Groningen	ENSG00000168243
																ADR_van.Groningen	ENSG00000172209
																ADR_van.Groningen	ENSG00000283812
																ADR_van.Groningen	ENSG00000170837
																ADR_van.Groningen	ENSG00000106070
																ADR_van.Groningen	ENSG00000120251
																ADR_van.Groningen	ENSG00000100077
																ADR_van.Groningen	ENSG00000184897
																ADR_van.Groningen	ENSG00000113196
																ADR_van.Groningen	ENSG00000237125
																ADR_van.Groningen	ENSG00000144485
																ADR_van.Groningen	ENSG00000164683
																ADR_van.Groningen	ENSG00000159399
																ADR_van.Groningen	ENSG00000137309
																ADR_van.Groningen	ENSG00000177733
																ADR_van.Groningen	ENSG00000171004
																ADR_van.Groningen	ENSG00000003147
																ADR_van.Groningen	ENSG00000137142
																ADR_van.Groningen	ENSG00000143061
																ADR_van.Groningen	ENSG00000148798
																ADR_van.Groningen	ENSG00000153391
																ADR_van.Groningen	ENSG00000173404
																ADR_van.Groningen	ENSG00000168348
																ADR_van.Groningen	ENSG00000185950
																ADR_van.Groningen	ENSG00000016082
																ADR_van.Groningen	ENSG00000189159
																ADR_van.Groningen	ENSG00000004487
																ADR_van.Groningen	ENSG00000134313
																ADR_van.Groningen	ENSG00000163808
																ADR_van.Groningen	ENSG00000280610
																ADR_van.Groningen	ENSG00000130294
																ADR_van.Groningen	ENSG00000139116
																ADR_van.Groningen	ENSG00000068796
																ADR_van.Groningen	ENSG00000276734
																ADR_van.Groningen	ENSG00000168280
																ADR_van.Groningen	ENSG00000126214
																ADR_van.Groningen	ENSG00000169926
																ADR_van.Groningen	ENSG00000275746
																ADR_van.Groningen	ENSG00000118263
																ADR_van.Groningen	ENSG00000003096
																ADR_van.Groningen	ENSG00000213160
																ADR_van.Groningen	ENSG00000213160
																ADR_van.Groningen	ENSG00000128944
																ADR_van.Groningen	ENSG00000198910
																ADR_van.Groningen	ENSG00000104660
																ADR_van.Groningen	ENSG00000187772
																ADR_van.Groningen	ENSG00000240024
																ADR_van.Groningen	ENSG00000291106
																ADR_van.Groningen	ENSG00000048540
																ADR_van.Groningen	ENSG00000146006
																ADR_van.Groningen	ENSG00000170860
																ADR_van.Groningen	ENSG00000130520
																ADR_van.Groningen	ENSG00000254087
																ADR_van.Groningen	ENSG00000081026
																ADR_van.Groningen	ENSG00000185090
																ADR_van.Groningen	ENSG00000131711
																ADR_van.Groningen	ENSG00000078018
																ADR_van.Groningen	ENSG00000171533
																ADR_van.Groningen	ENSG00000107643
																ADR_van.Groningen	ENSG00000277956
																ADR_van.Groningen	ENSG00000186868
																ADR_van.Groningen	ENSG00000276155
																ADR_van.Groningen	ENSG00000183654
																ADR_van.Groningen	ENSG00000073111
																ADR_van.Groningen	ENSG00000076003
																ADR_van.Groningen	ENSG00000166508
																ADR_van.Groningen	ENSG00000225783
																ADR_van.Groningen	ENSG00000108960
																ADR_van.Groningen	ENSG00000175581
																ADR_van.Groningen	ENSG00000116062
																ADR_van.Groningen	ENSG00000153944
																ADR_van.Groningen	ENSG00000168502
																ADR_van.Groningen	ENSG00000119950
																ADR_van.Groningen	ENSG00000101057
																ADR_van.Groningen	ENSG00000104177
																ADR_van.Groningen	ENSG00000197535
																ADR_van.Groningen	ENSG00000170011
																ADR_van.Groningen	ENSG00000204442
																ADR_van.Groningen	ENSG00000188613
																ADR_van.Groningen	ENSG00000177432
																ADR_van.Groningen	ENSG00000125814
																ADR_van.Groningen	ENSG00000137513
																ADR_van.Groningen	ENSG00000172915
																ADR_van.Groningen	ENSG00000149294
																ADR_van.Groningen	ENSG00000130287
																ADR_van.Groningen	ENSG00000111912
																ADR_van.Groningen	ENSG00000107130
																ADR_van.Groningen	ENSG00000277586
																ADR_van.Groningen	ENSG00000104722
																ADR_van.Groningen	ENSG00000101158
																ADR_van.Groningen	ENSG00000184613
																ADR_van.Groningen	ENSG00000173848
																ADR_van.Groningen	ENSG00000165030
																ADR_van.Groningen	ENSG00000182768
																ADR_van.Groningen	ENSG00000157064
																ADR_van.Groningen	ENSG00000053438
																ADR_van.Groningen	ENSG00000101746
																ADR_van.Groningen	ENSG00000106236
																ADR_van.Groningen	ENSG00000122585
																ADR_van.Groningen	ENSG00000091129
																ADR_van.Groningen	ENSG00000152954
																ADR_van.Groningen	ENSG00000168824
																ADR_van.Groningen	ENSG00000170091
																ADR_van.Groningen	ENSG00000196368
																ADR_van.Groningen	ENSG00000143228
																ADR_van.Groningen	ENSG00000137804
																ADR_van.Groningen	ENSG00000138430
																ADR_van.Groningen	ENSG00000130558
																ADR_van.Groningen	ENSG00000137817
																ADR_van.Groningen	ENSG00000168078
																ADR_van.Groningen	ENSG00000167081
																ADR_van.Groningen	ENSG00000152256
																ADR_van.Groningen	ENSG00000198300
																ADR_van.Groningen	ENSG00000056487
																ADR_van.Groningen	ENSG00000165462
																ADR_van.Groningen	ENSG00000109132
																ADR_van.Groningen	ENSG00000054148
																ADR_van.Groningen	ENSG00000165443
																ADR_van.Groningen	ENSG00000145675
																ADR_van.Groningen	ENSG00000171033
																ADR_van.Groningen	ENSG00000117598
																ADR_van.Groningen	ENSG00000240694
																ADR_van.Groningen	ENSG00000070501
																ADR_van.Groningen	ENSG00000132429
																ADR_van.Groningen	ENSG00000175175
																ADR_van.Groningen	ENSG00000158528
																ADR_van.Groningen	ENSG00000092020
																ADR_van.Groningen	ENSG00000198901
																ADR_van.Groningen	ENSG00000214140
																ADR_van.Groningen	ENSG00000198056
																ADR_van.Groningen	ENSG00000135406
																ADR_van.Groningen	ENSG00000164099
																ADR_van.Groningen	ENSG00000010438
																ADR_van.Groningen	ENSG00000150787
																ADR_van.Groningen	ENSG00000151552
																ADR_van.Groningen	ENSG00000134594
																ADR_van.Groningen	ENSG00000154917
																ADR_van.Groningen	ENSG00000160271
																ADR_van.Groningen	ENSG00000099901
																ADR_van.Groningen	ENSG00000101773
																ADR_van.Groningen	ENSG00000144642
																ADR_van.Groningen	ENSG00000114115
																ADR_van.Groningen	ENSG00000285007
																ADR_van.Groningen	ENSG00000100918
																ADR_van.Groningen	ENSG00000068615
																ADR_van.Groningen	ENSG00000165731
																ADR_van.Groningen	ENSG00000163918
																ADR_van.Groningen	ENSG00000091844
																ADR_van.Groningen	ENSG00000143248
																ADR_van.Groningen	ENSG00000060709
																ADR_van.Groningen	ENSG00000117016
																ADR_van.Groningen	ENSG00000151692
																ADR_van.Groningen	ENSG00000170153
																ADR_van.Groningen	ENSG00000141576
																ADR_van.Groningen	ENSG00000135119
																ADR_van.Groningen	ENSG00000071242
																ADR_van.Groningen	ENSG00000171848
																ADR_van.Groningen	ENSG00000139970
																ADR_van.Groningen	ENSG00000125744
																ADR_van.Groningen	ENSG00000018189
																ADR_van.Groningen	ENSG00000108309
																ADR_van.Groningen	ENSG00000105784
																ADR_van.Groningen	ENSG00000182568
																ADR_van.Groningen	ENSG00000188322
																ADR_van.Groningen	ENSG00000198794
																ADR_van.Groningen	ENSG00000171951
																ADR_van.Groningen	ENSG00000104112
																ADR_van.Groningen	ENSG00000153253
																ADR_van.Groningen	ENSG00000166562
																ADR_van.Groningen	ENSG00000100167
																ADR_van.Groningen	ENSG00000125354
																ADR_van.Groningen	ENSG00000151778
																ADR_van.Groningen	ENSG00000145391
																ADR_van.Groningen	ENSG00000148082
																ADR_van.Groningen	ENSG00000105251
																ADR_van.Groningen	ENSG00000276371
																ADR_van.Groningen	ENSG00000139146
																ADR_van.Groningen	ENSG00000138083
																ADR_van.Groningen	ENSG00000145248
																ADR_van.Groningen	ENSG00000168917
																ADR_van.Groningen	ENSG00000187122
																ADR_van.Groningen	ENSG00000184347
																ADR_van.Groningen	ENSG00000132639
																ADR_van.Groningen	ENSG00000065609
																ADR_van.Groningen	ENSG00000176887
																ADR_van.Groningen	ENSG00000064225
																ADR_van.Groningen	ENSG00000104435
																ADR_van.Groningen	ENSG00000015592
																ADR_van.Groningen	ENSG00000137868
																ADR_van.Groningen	ENSG00000288257
																ADR_van.Groningen	ENSG00000136854
																ADR_van.Groningen	ENSG00000122012
																ADR_van.Groningen	ENSG00000172403
																ADR_van.Groningen	ENSG00000067715
																ADR_van.Groningen	ENSG00000132872
																ADR_van.Groningen	ENSG00000138162
																ADR_van.Groningen	ENSG00000144834
																ADR_van.Groningen	ENSG00000111490
																ADR_van.Groningen	ENSG00000028839
																ADR_van.Groningen	ENSG00000182916
																ADR_van.Groningen	ENSG00000139372
																ADR_van.Groningen	ENSG00000149256
																ADR_van.Groningen	ENSG00000008196
																ADR_van.Groningen	ENSG00000180176
																ADR_van.Groningen	ENSG00000005108
																ADR_van.Groningen	ENSG00000156299
																ADR_van.Groningen	ENSG00000144868
																ADR_van.Groningen	ENSG00000261115
																ADR_van.Groningen	ENSG00000109084
																ADR_van.Groningen	ENSG00000136842
																ADR_van.Groningen	ENSG00000128872
																ADR_van.Groningen	ENSG00000125247
																ADR_van.Groningen	ENSG00000124191
																ADR_van.Groningen	ENSG00000126602
																ADR_van.Groningen	ENSG00000106537
																ADR_van.Groningen	ENSG00000156298
																ADR_van.Groningen	ENSG00000165533
																ADR_van.Groningen	ENSG00000166402
																ADR_van.Groningen	ENSG00000137267
																ADR_van.Groningen	ENSG00000137285
																ADR_van.Groningen	ENSG00000258947
																ADR_van.Groningen	ENSG00000188229
																ADR_van.Groningen	ENSG00000175063
																ADR_van.Groningen	ENSG00000077152
																ADR_van.Groningen	ENSG00000175567
																ADR_van.Groningen	ENSG00000133958
																ADR_van.Groningen	ENSG00000276416
																ADR_van.Groningen	ENSG00000100749
																ADR_van.Groningen	ENSG00000188070
																ADR_van.Groningen	ENSG00000005801
																ADR_van.Groningen	ENSG00000165512
																ADR_van.Groningen	ENSG00000172466
																ADR_van.Groningen	ENSG00000243943
																ADR_van.Groningen	ENSG00000198597
																ADR_van.Groningen	ENSG00000164684
																ADR_van.Groningen	ENSG00000147180
																ADR_van.Groningen	ENSG00000172687
																ADR_van.Groningen	ENSG00000167232
																ADR_van.Groningen	ENSG00000174442
																ADR_van.Groningen	ENSG00000141622
																ADR_Yuan	ENSG00000198576
																ADR_Yuan	ENSG00000147256
																ADR_Yuan	ENSG00000099889
																ADR_Yuan	ENSG00000137343
																ADR_Yuan	ENSG00000229061
																ADR_Yuan	ENSG00000206488
																ADR_Yuan	ENSG00000223752
																ADR_Yuan	ENSG00000231257
																ADR_Yuan	ENSG00000235658
																ADR_Yuan	ENSG00000234549
																ADR_Yuan	ENSG00000143153
																ADR_Yuan	ENSG00000133169
																ADR_Yuan	ENSG00000133134
																ADR_Yuan	ENSG00000166619
																ADR_Yuan	ENSG00000138696
																ADR_Yuan	ENSG00000189195
																ADR_Yuan	ENSG00000227051
																ADR_Yuan	ENSG00000182985
																ADR_Yuan	ENSG00000152495
																ADR_Yuan	ENSG00000141570
																ADR_Yuan	ENSG00000177875
																ADR_Yuan	ENSG00000179604
																ADR_Yuan	ENSG00000197622
																ADR_Yuan	ENSG00000276781
																ADR_Yuan	ENSG00000100604
																ADR_Yuan	ENSG00000089199
																ADR_Yuan	ENSG00000080644
																ADR_Yuan	ENSG00000162129
																ADR_Yuan	ENSG00000070729
																ADR_Yuan	ENSG00000182809
																ADR_Yuan	ENSG00000008283
																ADR_Yuan	ENSG00000123454
																ADR_Yuan	ENSG00000225756
																ADR_Yuan	ENSG00000132437
																ADR_Yuan	ENSG00000185559
																ADR_Yuan	ENSG00000272670
																ADR_Yuan	ENSG00000272636
																ADR_Yuan	ENSG00000130226
																ADR_Yuan	ENSG00000162374
																ADR_Yuan	ENSG00000173818
																ADR_Yuan	ENSG00000111674
																ADR_Yuan	ENSG00000135472
																ADR_Yuan	ENSG00000132436
																ADR_Yuan	ENSG00000137726
																ADR_Yuan	ENSG00000255245
																ADR_Yuan	ENSG00000107485
																ADR_Yuan	ENSG00000203879
																ADR_Yuan	ENSG00000168546
																ADR_Yuan	ENSG00000106415
																ADR_Yuan	ENSG00000132475
																ADR_Yuan	ENSG00000164107
																ADR_Yuan	ENSG00000237125
																ADR_Yuan	ENSG00000167861
																ADR_Yuan	ENSG00000135116
																ADR_Yuan	ENSG00000003147
																ADR_Yuan	ENSG00000010404
																ADR_Yuan	ENSG00000016082
																ADR_Yuan	ENSG00000155980
																ADR_Yuan	ENSG00000245870
																ADR_Yuan	ENSG00000148948
																ADR_Yuan	ENSG00000108848
																ADR_Yuan	ENSG00000180660
																ADR_Yuan	ENSG00000124260
																ADR_Yuan	ENSG00000147381
																ADR_Yuan	ENSG00000267978
																ADR_Yuan	ENSG00000251562
																ADR_Yuan	ENSG00000189221
																ADR_Yuan	ENSG00000131711
																ADR_Yuan	ENSG00000110492
																ADR_Yuan	ENSG00000214548
																ADR_Yuan	ENSG00000225783
																ADR_Yuan	ENSG00000213190
																ADR_Yuan	ENSG00000278268
																ADR_Yuan	ENSG00000165943
																ADR_Yuan	ENSG00000103034
																ADR_Yuan	ENSG00000182768
																ADR_Yuan	ENSG00000189134
																ADR_Yuan	ENSG00000053438
																ADR_Yuan	ENSG00000197183
																ADR_Yuan	ENSG00000122585
																ADR_Yuan	ENSG00000122584
																ADR_Yuan	ENSG00000234068
																ADR_Yuan	ENSG00000158639
																ADR_Yuan	ENSG00000005882
																ADR_Yuan	ENSG00000198300
																ADR_Yuan	ENSG00000109132
																ADR_Yuan	ENSG00000165443
																ADR_Yuan	ENSG00000028277
																ADR_Yuan	ENSG00000185686
																ADR_Yuan	ENSG00000275013
																ADR_Yuan	ENSG00000214140
																ADR_Yuan	ENSG00000054356
																ADR_Yuan	ENSG00000282185
																ADR_Yuan	ENSG00000155093
																ADR_Yuan	ENSG00000152932
																ADR_Yuan	ENSG00000132329
																ADR_Yuan	ENSG00000117152
																ADR_Yuan	ENSG00000143248
																ADR_Yuan	ENSG00000060709
																ADR_Yuan	ENSG00000117016
																ADR_Yuan	ENSG00000139970
																ADR_Yuan	ENSG00000108309
																ADR_Yuan	ENSG00000133872
																ADR_Yuan	ENSG00000171951
																ADR_Yuan	ENSG00000281931
																ADR_Yuan	ENSG00000277614
																ADR_Yuan	ENSG00000166922
																ADR_Yuan	ENSG00000159307
																ADR_Yuan	ENSG00000174938
																ADR_Yuan	ENSG00000181045
																ADR_Yuan	ENSG00000132639
																ADR_Yuan	ENSG00000227906
																ADR_Yuan	ENSG00000154556
																ADR_Yuan	ENSG00000104435
																ADR_Yuan	ENSG00000015592
																ADR_Yuan	ENSG00000102003
																ADR_Yuan	ENSG00000067715
																ADR_Yuan	ENSG00000132718
																ADR_Yuan	ENSG00000129990
																ADR_Yuan	ENSG00000146221
																ADR_Yuan	ENSG00000008196
																ADR_Yuan	ENSG00000042832
																ADR_Yuan	ENSG00000180176
																ADR_Yuan	ENSG00000166448
																ADR_Yuan	ENSG00000178233
																ADR_Yuan	ENSG00000116147
																ADR_Yuan	ENSG00000141232
																ADR_Yuan	ENSG00000078804
																ADR_Yuan	ENSG00000102804
																ADR_Yuan	ENSG00000156298
																ADR_Yuan	ENSG00000258992
																ADR_Yuan	ENSG00000258992
																ADR_Yuan	ENSG00000258992
																ADR_Yuan	ENSG00000258992
																ADR_Yuan	ENSG00000258992
																ADR_Yuan	ENSG00000258992
																ADR_Yuan	ENSG00000258992
																ADR_Yuan	ENSG00000258992
																ADR_Yuan	ENSG00000258992
																ADR_Yuan	ENSG00000258992
																ADR_Yuan	ENSG00000258992
																ADR_Yuan	ENSG00000258992
																ADR_Yuan	ENSG00000258992
																ADR_Yuan	ENSG00000258992
																ADR_Yuan	ENSG00000258992
																ADR_Yuan	ENSG00000258992
																ADR_Yuan	ENSG00000258992
																ADR_Yuan	ENSG00000258992
																ADR_Yuan	ENSG00000258992
																ADR_Yuan	ENSG00000258992
																ADR_Yuan	ENSG00000258992
																ADR_Yuan	ENSG00000258992
																ADR_Yuan	ENSG00000258992
																ADR_Yuan	ENSG00000258992
																ADR_Yuan	ENSG00000258992
																ADR_Yuan	ENSG00000258992
																ADR_Yuan	ENSG00000258992
																ADR_Yuan	ENSG00000258992
																ADR_Yuan	ENSG00000129696
																ADR_Yuan	ENSG00000137285
																ADR_Yuan	ENSG00000102226
																ADR_Yuan	ENSG00000220205
																ADR_Yuan	ENSG00000171724
																ADR_Yuan	ENSG00000170419
																ADR_Yuan	ENSG00000128245
																ADR_Yuan	ENSG00000109906
																ADR_Yuan	ENSG00000140836
																ADR_Yuan	ENSG00000269699
																ADR_Yuan	ENSG00000106261
																ADR_Yuan	ENSG00000164684
																MES_Boeva	ENSG00000123095
																MES_Boeva	ENSG00000151702
																MES_Boeva	ENSG00000175592
																MES_Boeva	ENSG00000075426
																MES_Boeva	ENSG00000107249
																MES_Boeva	ENSG00000125347
																MES_Boeva	ENSG00000168310
																MES_Boeva	ENSG00000126456
																MES_Boeva	ENSG00000185022
																MES_Boeva	ENSG00000116604
																MES_Boeva	ENSG00000291761
																MES_Boeva	ENSG00000113580
																MES_Boeva	ENSG00000116132
																MES_Boeva	ENSG00000159216
																MES_Boeva	ENSG00000159216
																MES_Boeva	ENSG00000124813
																MES_Boeva	ENSG00000112837
																MES_MaÃ±as	ENSG00000125257
																MES_MaÃ±as	ENSG00000005187
																MES_MaÃ±as	ENSG00000173157
																MES_MaÃ±as	ENSG00000156140
																MES_MaÃ±as	ENSG00000153107
																MES_MaÃ±as	ENSG00000183831
																MES_MaÃ±as	ENSG00000163297
																MES_MaÃ±as	ENSG00000165309
																MES_MaÃ±as	ENSG00000135931
																MES_MaÃ±as	ENSG00000066279
																MES_MaÃ±as	ENSG00000156802
																MES_MaÃ±as	ENSG00000070961
																MES_MaÃ±as	ENSG00000162885
																MES_MaÃ±as	ENSG00000282880
																MES_MaÃ±as	ENSG00000198604
																MES_MaÃ±as	ENSG00000112175
																MES_MaÃ±as	ENSG00000165733
																MES_MaÃ±as	ENSG00000012048
																MES_MaÃ±as	ENSG00000139618
																MES_MaÃ±as	ENSG00000136492
																MES_MaÃ±as	ENSG00000169679
																MES_MaÃ±as	ENSG00000134508
																MES_MaÃ±as	ENSG00000144395
																MES_MaÃ±as	ENSG00000138778
																MES_MaÃ±as	ENSG00000291348
																MES_MaÃ±as	ENSG00000188312
																MES_MaÃ±as	ENSG00000103995
																MES_MaÃ±as	ENSG00000114656
																MES_MaÃ±as	ENSG00000183765
																MES_MaÃ±as	ENSG00000103121
																MES_MaÃ±as	ENSG00000291948
																MES_MaÃ±as	ENSG00000060718
																MES_MaÃ±as	ENSG00000165934
																MES_MaÃ±as	ENSG00000166426
																MES_MaÃ±as	ENSG00000143320
																MES_MaÃ±as	ENSG00000134376
																MES_MaÃ±as	ENSG00000170275
																MES_MaÃ±as	ENSG00000175183
																MES_MaÃ±as	ENSG00000064703
																MES_MaÃ±as	ENSG00000024526
																MES_MaÃ±as	ENSG00000121644
																MES_MaÃ±as	ENSG00000105877
																MES_MaÃ±as	ENSG00000185842
																MES_MaÃ±as	ENSG00000118997
																MES_MaÃ±as	ENSG00000178904
																MES_MaÃ±as	ENSG00000143486
																MES_MaÃ±as	ENSG00000106263
																MES_MaÃ±as	ENSG00000107566
																MES_MaÃ±as	ENSG00000171320
																MES_MaÃ±as	ENSG00000175832
																MES_MaÃ±as	ENSG00000048828
																MES_MaÃ±as	ENSG00000138640
																MES_MaÃ±as	ENSG00000144554
																MES_MaÃ±as	ENSG00000140525
																MES_MaÃ±as	ENSG00000187790
																MES_MaÃ±as	ENSG00000077782
																MES_MaÃ±as	ENSG00000128591
																MES_MaÃ±as	ENSG00000054598
																MES_MaÃ±as	ENSG00000092140
																MES_MaÃ±as	ENSG00000143641
																MES_MaÃ±as	ENSG00000082516
																MES_MaÃ±as	ENSG00000141034
																MES_MaÃ±as	ENSG00000101003
																MES_MaÃ±as	ENSG00000178445
																MES_MaÃ±as	ENSG00000109519
																MES_MaÃ±as	ENSG00000144366
																MES_MaÃ±as	ENSG00000119912
																MES_MaÃ±as	ENSG00000108506
																MES_MaÃ±as	ENSG00000164066
																MES_MaÃ±as	ENSG00000086200
																MES_MaÃ±as	ENSG00000166086
																MES_MaÃ±as	ENSG00000136240
																MES_MaÃ±as	ENSG00000100578
																MES_MaÃ±as	ENSG00000118193
																MES_MaÃ±as	ENSG00000163808
																MES_MaÃ±as	ENSG00000280610
																MES_MaÃ±as	ENSG00000164627
																MES_MaÃ±as	ENSG00000184445
																MES_MaÃ±as	ENSG00000087299
																MES_MaÃ±as	ENSG00000198945
																MES_MaÃ±as	ENSG00000139292
																MES_MaÃ±as	ENSG00000128342
																MES_MaÃ±as	ENSG00000074695
																MES_MaÃ±as	ENSG00000048540
																MES_MaÃ±as	ENSG00000181541
																MES_MaÃ±as	ENSG00000145050
																MES_MaÃ±as	ENSG00000131844
																MES_MaÃ±as	ENSG00000281742
																MES_MaÃ±as	ENSG00000275300
																MES_MaÃ±as	ENSG00000144893
																MES_MaÃ±as	ENSG00000144401
																MES_MaÃ±as	ENSG00000168389
																MES_MaÃ±as	ENSG00000118513
																MES_MaÃ±as	ENSG00000139350
																MES_MaÃ±as	ENSG00000148053
																MES_MaÃ±as	ENSG00000151413
																MES_MaÃ±as	ENSG00000113569
																MES_MaÃ±as	ENSG00000075188
																MES_MaÃ±as	ENSG00000102900
																MES_MaÃ±as	ENSG00000198856
																MES_MaÃ±as	ENSG00000155719
																MES_MaÃ±as	ENSG00000122884
																MES_MaÃ±as	ENSG00000134853
																MES_MaÃ±as	ENSG00000143870
																MES_MaÃ±as	ENSG00000170525
																MES_MaÃ±as	ENSG00000078043
																MES_MaÃ±as	ENSG00000254093
																MES_MaÃ±as	ENSG00000284764
																MES_MaÃ±as	ENSG00000258724
																MES_MaÃ±as	ENSG00000152952
																MES_MaÃ±as	ENSG00000051341
																MES_MaÃ±as	ENSG00000128059
																MES_MaÃ±as	ENSG00000108179
																MES_MaÃ±as	ENSG00000138738
																MES_MaÃ±as	ENSG00000123131
																MES_MaÃ±as	ENSG00000117592
																MES_MaÃ±as	ENSG00000146143
																MES_MaÃ±as	ENSG00000164244
																MES_MaÃ±as	ENSG00000007038
																MES_MaÃ±as	ENSG00000011304
																MES_MaÃ±as	ENSG00000134247
																MES_MaÃ±as	ENSG00000163629
																MES_MaÃ±as	ENSG00000184924
																MES_MaÃ±as	ENSG00000182185
																MES_MaÃ±as	ENSG00000101773
																MES_MaÃ±as	ENSG00000165731
																MES_MaÃ±as	ENSG00000133119
																MES_MaÃ±as	ENSG00000136104
																MES_MaÃ±as	ENSG00000162244
																MES_MaÃ±as	ENSG00000130255
																MES_MaÃ±as	ENSG00000165502
																MES_MaÃ±as	ENSG00000073060
																MES_MaÃ±as	ENSG00000168356
																MES_MaÃ±as	ENSG00000112902
																MES_MaÃ±as	ENSG00000132386
																MES_MaÃ±as	ENSG00000282307
																MES_MaÃ±as	ENSG00000284320
																MES_MaÃ±as	ENSG00000176974
																MES_MaÃ±as	ENSG00000144736
																MES_MaÃ±as	ENSG00000138771
																MES_MaÃ±as	ENSG00000100625
																MES_MaÃ±as	ENSG00000173638
																MES_MaÃ±as	ENSG00000166949
																MES_MaÃ±as	ENSG00000128602
																MES_MaÃ±as	ENSG00000125398
																MES_MaÃ±as	ENSG00000128487
																MES_MaÃ±as	ENSG00000124783
																MES_MaÃ±as	ENSG00000114850
																MES_MaÃ±as	ENSG00000128578
																MES_MaÃ±as	ENSG00000121068
																MES_MaÃ±as	ENSG00000118707
																MES_MaÃ±as	ENSG00000119685
																MES_MaÃ±as	ENSG00000120800
																MES_MaÃ±as	ENSG00000198554
																MES_MaÃ±as	ENSG00000065183
																MES_MaÃ±as	ENSG00000118965
																MES_MaÃ±as	ENSG00000165392
																MES_MaÃ±as	ENSG00000196236
																MES_MaÃ±as	ENSG00000175322
																MES_Olsen	ENSG00000182492
																MES_Olsen	ENSG00000122786
																MES_Olsen	ENSG00000108821
																MES_Olsen	ENSG00000164692
																MES_Olsen	ENSG00000291748
																MES_Olsen	ENSG00000168542
																MES_Olsen	ENSG00000142173
																MES_Olsen	ENSG00000011465
																MES_Olsen	ENSG00000116678
																MES_Olsen	ENSG00000139329
																MES_Olsen	ENSG00000111341
																MES_Olsen	ENSG00000134853
																MES_Olsen	ENSG00000116132
																MES_Olsen	ENSG00000113140
																MES_Thirant	ENSG00000106624
																MES_Thirant	ENSG00000123095
																MES_Thirant	ENSG00000067955
																MES_Thirant	ENSG00000143162
																MES_Thirant	ENSG00000143164
																MES_Thirant	ENSG00000179388
																MES_Thirant	ENSG00000158711
																MES_Thirant	ENSG00000151702
																MES_Thirant	ENSG00000175592
																MES_Thirant	ENSG00000075426
																MES_Thirant	ENSG00000107249
																MES_Thirant	ENSG00000125968
																MES_Thirant	ENSG00000163565
																MES_Thirant	ENSG00000125347
																MES_Thirant	ENSG00000168310
																MES_Thirant	ENSG00000126456
																MES_Thirant	ENSG00000185022
																MES_Thirant	ENSG00000184384
																MES_Thirant	ENSG00000116604
																MES_Thirant	ENSG00000291761
																MES_Thirant	ENSG00000005102
																MES_Thirant	ENSG00000106511
																MES_Thirant	ENSG00000134250
																MES_Thirant	ENSG00000113580
																MES_Thirant	ENSG00000116132
																MES_Thirant	ENSG00000159216
																MES_Thirant	ENSG00000159216
																MES_Thirant	ENSG00000124813
																MES_Thirant	ENSG00000126778
																MES_Thirant	ENSG00000100625
																MES_Thirant	ENSG00000166949
																MES_Thirant	ENSG00000125398
																MES_Thirant	ENSG00000112837
																MES_Thirant	ENSG00000018408
																MES_Thirant	ENSG00000185650
																MES_Thirant	ENSG00000171940
																MES_van.Groningen	ENSG00000175899
																MES_van.Groningen	ENSG00000146386
																MES_van.Groningen	ENSG00000072778
																MES_van.Groningen	ENSG00000114331
																MES_van.Groningen	ENSG00000107796
																MES_van.Groningen	ENSG00000072110
																MES_van.Groningen	ENSG00000135074
																MES_van.Groningen	ENSG00000282230
																MES_van.Groningen	ENSG00000168615
																MES_van.Groningen	ENSG00000154736
																MES_van.Groningen	ENSG00000123146
																MES_van.Groningen	ENSG00000112414
																MES_van.Groningen	ENSG00000106624
																MES_van.Groningen	ENSG00000129474
																MES_van.Groningen	ENSG00000184254
																MES_van.Groningen	ENSG00000101935
																MES_van.Groningen	ENSG00000169604
																MES_van.Groningen	ENSG00000135046
																MES_van.Groningen	ENSG00000182718
																MES_van.Groningen	ENSG00000164111
																MES_van.Groningen	ENSG00000197043
																MES_van.Groningen	ENSG00000130203
																MES_van.Groningen	ENSG00000142192
																MES_van.Groningen	ENSG00000175220
																MES_van.Groningen	ENSG00000165801
																MES_van.Groningen	ENSG00000120805
																MES_van.Groningen	ENSG00000122644
																MES_van.Groningen	ENSG00000184867
																MES_van.Groningen	ENSG00000130429
																MES_van.Groningen	ENSG00000198363
																MES_van.Groningen	ENSG00000145246
																MES_van.Groningen	ENSG00000143153
																MES_van.Groningen	ENSG00000070961
																MES_van.Groningen	ENSG00000058668
																MES_van.Groningen	ENSG00000113732
																MES_van.Groningen	ENSG00000143515
																MES_van.Groningen	ENSG00000124788
																MES_van.Groningen	ENSG00000166710
																MES_van.Groningen	ENSG00000273686
																MES_van.Groningen	ENSG00000151929
																MES_van.Groningen	ENSG00000182492
																MES_van.Groningen	ENSG00000112175
																MES_van.Groningen	ENSG00000173068
																MES_van.Groningen	ENSG00000144857
																MES_van.Groningen	ENSG00000186470
																MES_van.Groningen	ENSG00000119280
																MES_van.Groningen	ENSG00000118292
																MES_van.Groningen	ENSG00000185127
																MES_van.Groningen	ENSG00000122786
																MES_van.Groningen	ENSG00000128595
																MES_van.Groningen	ENSG00000162909
																MES_van.Groningen	ENSG00000077274
																MES_van.Groningen	ENSG00000177469
																MES_van.Groningen	ENSG00000067955
																MES_van.Groningen	ENSG00000114423
																MES_van.Groningen	ENSG00000091986
																MES_van.Groningen	ENSG00000142871
																MES_van.Groningen	ENSG00000135535
																MES_van.Groningen	ENSG00000026508
																MES_van.Groningen	ENSG00000085063
																MES_van.Groningen	ENSG00000135404
																MES_van.Groningen	ENSG00000140937
																MES_van.Groningen	ENSG00000147400
																MES_van.Groningen	ENSG00000292191
																MES_van.Groningen	ENSG00000000971
																MES_van.Groningen	ENSG00000205403
																MES_van.Groningen	ENSG00000138615
																MES_van.Groningen	ENSG00000136026
																MES_van.Groningen	ENSG00000169504
																MES_van.Groningen	ENSG00000140931
																MES_van.Groningen	ENSG00000091317
																MES_van.Groningen	ENSG00000117519
																MES_van.Groningen	ENSG00000060718
																MES_van.Groningen	ENSG00000111799
																MES_van.Groningen	ENSG00000108821
																MES_van.Groningen	ENSG00000196739
																MES_van.Groningen	ENSG00000291748
																MES_van.Groningen	ENSG00000168542
																MES_van.Groningen	ENSG00000187498
																MES_van.Groningen	ENSG00000134871
																MES_van.Groningen	ENSG00000130635
																MES_van.Groningen	ENSG00000204262
																MES_van.Groningen	ENSG00000142156
																MES_van.Groningen	ENSG00000142173
																MES_van.Groningen	ENSG00000163359
																MES_van.Groningen	ENSG00000122218
																MES_van.Groningen	ENSG00000106034
																MES_van.Groningen	ENSG00000021826
																MES_van.Groningen	ENSG00000143320
																MES_van.Groningen	ENSG00000182158
																MES_van.Groningen	ENSG00000143162
																MES_van.Groningen	ENSG00000184164
																MES_van.Groningen	ENSG00000121005
																MES_van.Groningen	ENSG00000170275
																MES_van.Groningen	ENSG00000159176
																MES_van.Groningen	ENSG00000175215
																MES_van.Groningen	ENSG00000044115
																MES_van.Groningen	ENSG00000285132
																MES_van.Groningen	ENSG00000164733
																MES_van.Groningen	ENSG00000109861
																MES_van.Groningen	ENSG00000256043
																MES_van.Groningen	ENSG00000263238
																MES_van.Groningen	ENSG00000107562
																MES_van.Groningen	ENSG00000071967
																MES_van.Groningen	ENSG00000273749
																MES_van.Groningen	ENSG00000288461
																MES_van.Groningen	ENSG00000280618
																MES_van.Groningen	ENSG00000095596
																MES_van.Groningen	ENSG00000143164
																MES_van.Groningen	ENSG00000244038
																MES_van.Groningen	ENSG00000162733
																MES_van.Groningen	ENSG00000121644
																MES_van.Groningen	ENSG00000050165
																MES_van.Groningen	ENSG00000288673
																MES_van.Groningen	ENSG00000164741
																MES_van.Groningen	ENSG00000144355
																MES_van.Groningen	ENSG00000292098
																MES_van.Groningen	ENSG00000115844
																MES_van.Groningen	ENSG00000198947
																MES_van.Groningen	ENSG00000136770
																MES_van.Groningen	ENSG00000077232
																MES_van.Groningen	ENSG00000102580
																MES_van.Groningen	ENSG00000230630
																MES_van.Groningen	ENSG00000173852
																MES_van.Groningen	ENSG00000111817
																MES_van.Groningen	ENSG00000275932
																MES_van.Groningen	ENSG00000276023
																MES_van.Groningen	ENSG00000138166
																MES_van.Groningen	ENSG00000139318
																MES_van.Groningen	ENSG00000134109
																MES_van.Groningen	ENSG00000151617
																MES_van.Groningen	ENSG00000162636
																MES_van.Groningen	ENSG00000172638
																MES_van.Groningen	ENSG00000146648
																MES_van.Groningen	ENSG00000120738
																MES_van.Groningen	ENSG00000179388
																MES_van.Groningen	ENSG00000024422
																MES_van.Groningen	ENSG00000066044
																MES_van.Groningen	ENSG00000120690
																MES_van.Groningen	ENSG00000111145
																MES_van.Groningen	ENSG00000158711
																MES_van.Groningen	ENSG00000138080
																MES_van.Groningen	ENSG00000134531
																MES_van.Groningen	ENSG00000154380
																MES_van.Groningen	ENSG00000044524
																MES_van.Groningen	ENSG00000151491
																MES_van.Groningen	ENSG00000112851
																MES_van.Groningen	ENSG00000107566
																MES_van.Groningen	ENSG00000116285
																MES_van.Groningen	ENSG00000134954
																MES_van.Groningen	ENSG00000115363
																MES_van.Groningen	ENSG00000182197
																MES_van.Groningen	ENSG00000162694
																MES_van.Groningen	ENSG00000181104
																MES_van.Groningen	ENSG00000164220
																MES_van.Groningen	ENSG00000197712
																MES_van.Groningen	ENSG00000048828
																MES_van.Groningen	ENSG00000174749
																MES_van.Groningen	ENSG00000196937
																MES_van.Groningen	ENSG00000185112
																MES_van.Groningen	ENSG00000083857
																MES_van.Groningen	ENSG00000166147
																MES_van.Groningen	ENSG00000138829
																MES_van.Groningen	ENSG00000077782
																MES_van.Groningen	ENSG00000176971
																MES_van.Groningen	ENSG00000168386
																MES_van.Groningen	ENSG00000106080
																MES_van.Groningen	ENSG00000196924
																MES_van.Groningen	ENSG00000185070
																MES_van.Groningen	ENSG00000185070
																MES_van.Groningen	ENSG00000122176
																MES_van.Groningen	ENSG00000115414
																MES_van.Groningen	ENSG00000075420
																MES_van.Groningen	ENSG00000163430
																MES_van.Groningen	ENSG00000001036
																MES_van.Groningen	ENSG00000157240
																MES_van.Groningen	ENSG00000180340
																MES_van.Groningen	ENSG00000155760
																MES_van.Groningen	ENSG00000146276
																MES_van.Groningen	ENSG00000164574
																MES_van.Groningen	ENSG00000180447
																MES_van.Groningen	ENSG00000148935
																MES_van.Groningen	ENSG00000130513
																MES_van.Groningen	ENSG00000152661
																MES_van.Groningen	ENSG00000127955
																MES_van.Groningen	ENSG00000172380
																MES_van.Groningen	ENSG00000135677
																MES_van.Groningen	ENSG00000120370
																MES_van.Groningen	ENSG00000183098
																MES_van.Groningen	ENSG00000077585
																MES_van.Groningen	ENSG00000164294
																MES_van.Groningen	ENSG00000030582
																MES_van.Groningen	ENSG00000148180
																MES_van.Groningen	ENSG00000180573
																MES_van.Groningen	ENSG00000197903
																MES_van.Groningen	ENSG00000114315
																MES_van.Groningen	ENSG00000049860
																MES_van.Groningen	ENSG00000106049
																MES_van.Groningen	ENSG00000110422
																MES_van.Groningen	ENSG00000235657
																MES_van.Groningen	ENSG00000229215
																MES_van.Groningen	ENSG00000224320
																MES_van.Groningen	ENSG00000206505
																MES_van.Groningen	ENSG00000231834
																MES_van.Groningen	ENSG00000206503
																MES_van.Groningen	ENSG00000223980
																MES_van.Groningen	ENSG00000227715
																MES_van.Groningen	ENSG00000223532
																MES_van.Groningen	ENSG00000206450
																MES_van.Groningen	ENSG00000224608
																MES_van.Groningen	ENSG00000232126
																MES_van.Groningen	ENSG00000234745
																MES_van.Groningen	ENSG00000228964
																MES_van.Groningen	ENSG00000204525
																MES_van.Groningen	ENSG00000225691
																MES_van.Groningen	ENSG00000206452
																MES_van.Groningen	ENSG00000237022
																MES_van.Groningen	ENSG00000233841
																MES_van.Groningen	ENSG00000228299
																MES_van.Groningen	ENSG00000206435
																MES_van.Groningen	ENSG00000237508
																MES_van.Groningen	ENSG00000229698
																MES_van.Groningen	ENSG00000235220
																MES_van.Groningen	ENSG00000206509
																MES_van.Groningen	ENSG00000137403
																MES_van.Groningen	ENSG00000204642
																MES_van.Groningen	ENSG00000234487
																MES_van.Groningen	ENSG00000136630
																MES_van.Groningen	ENSG00000150540
																MES_van.Groningen	ENSG00000152413
																MES_van.Groningen	ENSG00000153976
																MES_van.Groningen	ENSG00000166598
																MES_van.Groningen	ENSG00000044574
																MES_van.Groningen	ENSG00000106211
																MES_van.Groningen	ENSG00000166033
																MES_van.Groningen	ENSG00000149428
																MES_van.Groningen	ENSG00000280682
																MES_van.Groningen	ENSG00000125968
																MES_van.Groningen	ENSG00000283060
																MES_van.Groningen	ENSG00000117318
																MES_van.Groningen	ENSG00000163565
																MES_van.Groningen	ENSG00000185201
																MES_van.Groningen	ENSG00000142089
																MES_van.Groningen	ENSG00000197081
																MES_van.Groningen	ENSG00000115461
																MES_van.Groningen	ENSG00000167779
																MES_van.Groningen	ENSG00000131724
																MES_van.Groningen	ENSG00000134352
																MES_van.Groningen	ENSG00000186480
																MES_van.Groningen	ENSG00000145703
																MES_van.Groningen	ENSG00000143127
																MES_van.Groningen	ENSG00000115232
																MES_van.Groningen	ENSG00000138448
																MES_van.Groningen	ENSG00000150093
																MES_van.Groningen	ENSG00000136156
																MES_van.Groningen	ENSG00000135916
																MES_van.Groningen	ENSG00000150995
																MES_van.Groningen	ENSG00000205730
																MES_van.Groningen	ENSG00000162434
																MES_van.Groningen	ENSG00000166086
																MES_van.Groningen	ENSG00000165757
																MES_van.Groningen	ENSG00000197256
																MES_van.Groningen	ENSG00000082482
																MES_van.Groningen	ENSG00000178695
																MES_van.Groningen	ENSG00000136240
																MES_van.Groningen	ENSG00000100196
																MES_van.Groningen	ENSG00000117139
																MES_van.Groningen	ENSG00000137177
																MES_van.Groningen	ENSG00000183853
																MES_van.Groningen	ENSG00000155090
																MES_van.Groningen	ENSG00000136826
																MES_van.Groningen	ENSG00000067082
																MES_van.Groningen	ENSG00000126790
																MES_van.Groningen	ENSG00000091136
																MES_van.Groningen	ENSG00000135862
																MES_van.Groningen	ENSG00000185896
																MES_van.Groningen	ENSG00000068697
																MES_van.Groningen	ENSG00000002834
																MES_van.Groningen	ENSG00000150457
																MES_van.Groningen	ENSG00000213625
																MES_van.Groningen	ENSG00000100097
																MES_van.Groningen	ENSG00000183722
																MES_van.Groningen	ENSG00000162624
																MES_van.Groningen	ENSG00000113594
																MES_van.Groningen	ENSG00000107798
																MES_van.Groningen	ENSG00000189067
																MES_van.Groningen	ENSG00000271601
																MES_van.Groningen	ENSG00000074695
																MES_van.Groningen	ENSG00000160789
																MES_van.Groningen	ENSG00000134013
																MES_van.Groningen	ENSG00000145012
																MES_van.Groningen	ENSG00000197324
																MES_van.Groningen	ENSG00000128606
																MES_van.Groningen	ENSG00000171488
																MES_van.Groningen	ENSG00000049323
																MES_van.Groningen	ENSG00000169641
																MES_van.Groningen	ENSG00000102158
																MES_van.Groningen	ENSG00000184384
																MES_van.Groningen	ENSG00000112893
																MES_van.Groningen	ENSG00000145050
																MES_van.Groningen	ENSG00000134046
																MES_van.Groningen	ENSG00000152601
																MES_van.Groningen	ENSG00000140943
																MES_van.Groningen	ENSG00000005102
																MES_van.Groningen	ENSG00000106511
																MES_van.Groningen	ENSG00000106484
																MES_van.Groningen	ENSG00000168282
																MES_van.Groningen	ENSG00000111341
																MES_van.Groningen	ENSG00000008394
																MES_van.Groningen	ENSG00000133816
																MES_van.Groningen	ENSG00000087245
																MES_van.Groningen	ENSG00000114978
																MES_van.Groningen	ENSG00000011028
																MES_van.Groningen	ENSG00000101825
																MES_van.Groningen	ENSG00000179820
																MES_van.Groningen	ENSG00000074842
																MES_van.Groningen	ENSG00000101608
																MES_van.Groningen	ENSG00000118680
																MES_van.Groningen	ENSG00000007944
																MES_van.Groningen	ENSG00000095380
																MES_van.Groningen	ENSG00000188554
																MES_van.Groningen	ENSG00000151414
																MES_van.Groningen	ENSG00000132688
																MES_van.Groningen	ENSG00000162599
																MES_van.Groningen	ENSG00000141905
																MES_van.Groningen	ENSG00000135842
																MES_van.Groningen	ENSG00000116962
																MES_van.Groningen	ENSG00000087303
																MES_van.Groningen	ENSG00000134250
																MES_van.Groningen	ENSG00000264343
																MES_van.Groningen	ENSG00000119655
																MES_van.Groningen	ENSG00000156642
																MES_van.Groningen	ENSG00000181019
																MES_van.Groningen	ENSG00000113580
																MES_van.Groningen	ENSG00000099250
																MES_van.Groningen	ENSG00000119900
																MES_van.Groningen	ENSG00000185585
																MES_van.Groningen	ENSG00000162745
																MES_van.Groningen	ENSG00000116774
																MES_van.Groningen	ENSG00000198856
																MES_van.Groningen	ENSG00000122884
																MES_van.Groningen	ENSG00000129116
																MES_van.Groningen	ENSG00000198682
																MES_van.Groningen	ENSG00000189184
																MES_van.Groningen	ENSG00000163710
																MES_van.Groningen	ENSG00000099139
																MES_van.Groningen	ENSG00000172572
																MES_van.Groningen	ENSG00000171408
																MES_van.Groningen	ENSG00000145431
																MES_van.Groningen	ENSG00000167004
																MES_van.Groningen	ENSG00000155660
																MES_van.Groningen	ENSG00000143870
																MES_van.Groningen	ENSG00000107438
																MES_van.Groningen	ENSG00000162734
																MES_van.Groningen	ENSG00000173517
																MES_van.Groningen	ENSG00000174307
																MES_van.Groningen	ENSG00000144824
																MES_van.Groningen	ENSG00000006576
																MES_van.Groningen	ENSG00000131788
																MES_van.Groningen	ENSG00000118495
																MES_van.Groningen	ENSG00000169499
																MES_van.Groningen	ENSG00000152527
																MES_van.Groningen	ENSG00000145632
																MES_van.Groningen	ENSG00000152952
																MES_van.Groningen	ENSG00000106397
																MES_van.Groningen	ENSG00000067113
																MES_van.Groningen	ENSG00000102024
																MES_van.Groningen	ENSG00000188313
																MES_van.Groningen	ENSG00000114698
																MES_van.Groningen	ENSG00000120594
																MES_van.Groningen	ENSG00000178202
																MES_van.Groningen	ENSG00000177700
																MES_van.Groningen	ENSG00000105854
																MES_van.Groningen	ENSG00000133110
																MES_van.Groningen	ENSG00000166794
																MES_van.Groningen	ENSG00000168938
																MES_van.Groningen	ENSG00000131238
																MES_van.Groningen	ENSG00000137509
																MES_van.Groningen	ENSG00000061455
																MES_van.Groningen	ENSG00000123131
																MES_van.Groningen	ENSG00000117592
																MES_van.Groningen	ENSG00000007062
																MES_van.Groningen	ENSG00000116132
																MES_van.Groningen	ENSG00000011304
																MES_van.Groningen	ENSG00000171522
																MES_van.Groningen	ENSG00000134247
																MES_van.Groningen	ENSG00000105894
																MES_van.Groningen	ENSG00000152104
																MES_van.Groningen	ENSG00000144724
																MES_van.Groningen	ENSG00000273993
																MES_van.Groningen	ENSG00000152894
																MES_van.Groningen	ENSG00000168994
																MES_van.Groningen	ENSG00000130508
																MES_van.Groningen	ENSG00000100504
																MES_van.Groningen	ENSG00000112531
																MES_van.Groningen	ENSG00000116260
																MES_van.Groningen	ENSG00000143545
																MES_van.Groningen	ENSG00000117280
																MES_van.Groningen	ENSG00000168461
																MES_van.Groningen	ENSG00000116473
																MES_van.Groningen	ENSG00000127314
																MES_van.Groningen	ENSG00000153250
																MES_van.Groningen	ENSG00000049449
																MES_van.Groningen	ENSG00000122707
																MES_van.Groningen	ENSG00000084093
																MES_van.Groningen	ENSG00000143344
																MES_van.Groningen	ENSG00000148908
																MES_van.Groningen	ENSG00000138835
																MES_van.Groningen	ENSG00000155366
																MES_van.Groningen	ENSG00000126785
																MES_van.Groningen	ENSG00000132669
																MES_van.Groningen	ENSG00000143622
																MES_van.Groningen	ENSG00000189050
																MES_van.Groningen	ENSG00000023191
																MES_van.Groningen	ENSG00000276230
																MES_van.Groningen	ENSG00000169855
																MES_van.Groningen	ENSG00000185483
																MES_van.Groningen	ENSG00000125844
																MES_van.Groningen	ENSG00000213694
																MES_van.Groningen	ENSG00000111961
																MES_van.Groningen	ENSG00000121064
																MES_van.Groningen	ENSG00000164106
																MES_van.Groningen	ENSG00000169439
																MES_van.Groningen	ENSG00000124145
																MES_van.Groningen	ENSG00000137575
																MES_van.Groningen	ENSG00000078808
																MES_van.Groningen	ENSG00000129657
																MES_van.Groningen	ENSG00000091490
																MES_van.Groningen	ENSG00000075223
																MES_van.Groningen	ENSG00000001617
																MES_van.Groningen	ENSG00000186522
																MES_van.Groningen	ENSG00000135919
																MES_van.Groningen	ENSG00000149257
																MES_van.Groningen	ENSG00000198818
																MES_van.Groningen	ENSG00000213064
																MES_van.Groningen	ENSG00000118515
																MES_van.Groningen	ENSG00000131171
																MES_van.Groningen	ENSG00000160691
																MES_van.Groningen	ENSG00000138771
																MES_van.Groningen	ENSG00000126778
																MES_van.Groningen	ENSG00000100625
																MES_van.Groningen	ENSG00000136603
																MES_van.Groningen	ENSG00000168679
																MES_van.Groningen	ENSG00000170385
																MES_van.Groningen	ENSG00000162695
																MES_van.Groningen	ENSG00000115084
																MES_van.Groningen	ENSG00000134294
																MES_van.Groningen	ENSG00000139974
																MES_van.Groningen	ENSG00000104635
																MES_van.Groningen	ENSG00000166949
																MES_van.Groningen	ENSG00000019549
																MES_van.Groningen	ENSG00000092531
																MES_van.Groningen	ENSG00000171243
																MES_van.Groningen	ENSG00000125398
																MES_van.Groningen	ENSG00000113140
																MES_van.Groningen	ENSG00000152583
																MES_van.Groningen	ENSG00000006282
																MES_van.Groningen	ENSG00000129128
																MES_van.Groningen	ENSG00000166068
																MES_van.Groningen	ENSG00000164056
																MES_van.Groningen	ENSG00000187678
																MES_van.Groningen	ENSG00000284099
																MES_van.Groningen	ENSG00000161011
																MES_van.Groningen	ENSG00000101955
																MES_van.Groningen	ENSG00000130511
																MES_van.Groningen	ENSG00000124783
																MES_van.Groningen	ENSG00000114850
																MES_van.Groningen	ENSG00000115415
																MES_van.Groningen	ENSG00000168610
																MES_van.Groningen	ENSG00000164647
																MES_van.Groningen	ENSG00000211455
																MES_van.Groningen	ENSG00000172340
																MES_van.Groningen	ENSG00000148248
																MES_van.Groningen	ENSG00000280951
																MES_van.Groningen	ENSG00000197321
																MES_van.Groningen	ENSG00000105137
																MES_van.Groningen	ENSG00000078269
																MES_van.Groningen	ENSG00000008282
																MES_van.Groningen	ENSG00000148737
																MES_van.Groningen	ENSG00000112773
																MES_van.Groningen	ENSG00000068323
																MES_van.Groningen	ENSG00000292217
																MES_van.Groningen	ENSG00000003436
																MES_van.Groningen	ENSG00000140682
																MES_van.Groningen	ENSG00000163513
																MES_van.Groningen	ENSG00000137801
																MES_van.Groningen	ENSG00000102265
																MES_van.Groningen	ENSG00000277401
																MES_van.Groningen	ENSG00000104067
																MES_van.Groningen	ENSG00000169908
																MES_van.Groningen	ENSG00000125304
																MES_van.Groningen	ENSG00000155957
																MES_van.Groningen	ENSG00000184840
																MES_van.Groningen	ENSG00000144339
																MES_van.Groningen	ENSG00000151135
																MES_van.Groningen	ENSG00000183726
																MES_van.Groningen	ENSG00000153214
																MES_van.Groningen	ENSG00000041982
																MES_van.Groningen	ENSG00000006327
																MES_van.Groningen	ENSG00000067182
																MES_van.Groningen	ENSG00000000005
																MES_van.Groningen	ENSG00000079308
																MES_van.Groningen	ENSG00000143337
																MES_van.Groningen	ENSG00000146242
																MES_van.Groningen	ENSG00000283085
																MES_van.Groningen	ENSG00000140416
																MES_van.Groningen	ENSG00000198467
																MES_van.Groningen	ENSG00000067167
																MES_van.Groningen	ENSG00000065308
																MES_van.Groningen	ENSG00000255690
																MES_van.Groningen	ENSG00000132256
																MES_van.Groningen	ENSG00000196428
																MES_van.Groningen	ENSG00000157514
																MES_van.Groningen	ENSG00000214063
																MES_van.Groningen	ENSG00000176014
																MES_van.Groningen	ENSG00000128791
																MES_van.Groningen	ENSG00000117862
																MES_van.Groningen	ENSG00000117143
																MES_van.Groningen	ENSG00000109814
																MES_van.Groningen	ENSG00000035403
																MES_van.Groningen	ENSG00000026025
																MES_van.Groningen	ENSG00000070540
																MES_van.Groningen	ENSG00000116729
																MES_van.Groningen	ENSG00000114251
																MES_van.Groningen	ENSG00000018408
																MES_van.Groningen	ENSG00000137693
																MES_van.Groningen	ENSG00000165424
																MES_van.Groningen	ENSG00000185650
																MES_van.Groningen	ENSG00000171940
																MES_Yuan	ENSG00000154262
																MES_Yuan	ENSG00000141338
																MES_Yuan	ENSG00000106624
																MES_Yuan	ENSG00000124942
																MES_Yuan	ENSG00000135046
																MES_Yuan	ENSG00000182718
																MES_Yuan	ENSG00000164111
																MES_Yuan	ENSG00000182993
																MES_Yuan	ENSG00000288512
																MES_Yuan	ENSG00000159403
																MES_Yuan	ENSG00000182326
																MES_Yuan	ENSG00000125730
																MES_Yuan	ENSG00000122786
																MES_Yuan	ENSG00000105974
																MES_Yuan	ENSG00000170955
																MES_Yuan	ENSG00000198865
																MES_Yuan	ENSG00000091986
																MES_Yuan	ENSG00000142871
																MES_Yuan	ENSG00000174059
																MES_Yuan	ENSG00000135404
																MES_Yuan	ENSG00000292348
																MES_Yuan	ENSG00000002586
																MES_Yuan	ENSG00000291348
																MES_Yuan	ENSG00000188312
																MES_Yuan	ENSG00000197766
																MES_Yuan	ENSG00000274619
																MES_Yuan	ENSG00000101938
																MES_Yuan	ENSG00000163815
																MES_Yuan	ENSG00000064666
																MES_Yuan	ENSG00000187955
																MES_Yuan	ENSG00000108821
																MES_Yuan	ENSG00000164692
																MES_Yuan	ENSG00000291748
																MES_Yuan	ENSG00000168542
																MES_Yuan	ENSG00000130635
																MES_Yuan	ENSG00000142156
																MES_Yuan	ENSG00000142173
																MES_Yuan	ENSG00000163359
																MES_Yuan	ENSG00000170275
																MES_Yuan	ENSG00000109861
																MES_Yuan	ENSG00000107562
																MES_Yuan	ENSG00000071967
																MES_Yuan	ENSG00000231852
																MES_Yuan	ENSG00000232414
																MES_Yuan	ENSG00000233151
																MES_Yuan	ENSG00000235134
																MES_Yuan	ENSG00000198457
																MES_Yuan	ENSG00000206338
																MES_Yuan	ENSG00000011465
																MES_Yuan	ENSG00000221818
																MES_Yuan	ENSG00000104529
																MES_Yuan	ENSG00000273594
																MES_Yuan	ENSG00000115380
																MES_Yuan	ENSG00000134531
																MES_Yuan	ENSG00000142227
																MES_Yuan	ENSG00000079819
																MES_Yuan	ENSG00000143819
																MES_Yuan	ENSG00000075914
																MES_Yuan	ENSG00000077942
																MES_Yuan	ENSG00000163520
																MES_Yuan	ENSG00000140092
																MES_Yuan	ENSG00000166147
																MES_Yuan	ENSG00000115414
																MES_Yuan	ENSG00000163430
																MES_Yuan	ENSG00000087086
																MES_Yuan	ENSG00000266964
																MES_Yuan	ENSG00000099860
																MES_Yuan	ENSG00000131459
																MES_Yuan	ENSG00000147257
																MES_Yuan	ENSG00000136235
																MES_Yuan	ENSG00000211445
																MES_Yuan	ENSG00000167468
																MES_Yuan	ENSG00000148180
																MES_Yuan	ENSG00000136732
																MES_Yuan	ENSG00000004776
																MES_Yuan	ENSG00000142798
																MES_Yuan	ENSG00000283060
																MES_Yuan	ENSG00000117318
																MES_Yuan	ENSG00000185885
																MES_Yuan	ENSG00000185201
																MES_Yuan	ENSG00000142089
																MES_Yuan	ENSG00000146674
																MES_Yuan	ENSG00000141753
																MES_Yuan	ENSG00000115461
																MES_Yuan	ENSG00000167779
																MES_Yuan	ENSG00000288508
																MES_Yuan	ENSG00000129009
																MES_Yuan	ENSG00000078596
																MES_Yuan	ENSG00000112769
																MES_Yuan	ENSG00000172037
																MES_Yuan	ENSG00000135862
																MES_Yuan	ENSG00000068697
																MES_Yuan	ENSG00000187942
																MES_Yuan	ENSG00000100097
																MES_Yuan	ENSG00000139329
																MES_Yuan	ENSG00000278032
																MES_Yuan	ENSG00000160932
																MES_Yuan	ENSG00000166482
																MES_Yuan	ENSG00000197614
																MES_Yuan	ENSG00000140545
																MES_Yuan	ENSG00000111341
																MES_Yuan	ENSG00000008394
																MES_Yuan	ENSG00000087245
																MES_Yuan	ENSG00000011028
																MES_Yuan	ENSG00000125148
																MES_Yuan	ENSG00000101608
																MES_Yuan	ENSG00000101335
																MES_Yuan	ENSG00000119655
																MES_Yuan	ENSG00000176046
																MES_Yuan	ENSG00000291350
																MES_Yuan	ENSG00000106809
																MES_Yuan	ENSG00000116774
																MES_Yuan	ENSG00000104213
																MES_Yuan	ENSG00000107438
																MES_Yuan	ENSG00000162493
																MES_Yuan	ENSG00000189129
																MES_Yuan	ENSG00000162407
																MES_Yuan	ENSG00000102024
																MES_Yuan	ENSG00000100979
																MES_Yuan	ENSG00000174348
																MES_Yuan	ENSG00000133110
																MES_Yuan	ENSG00000168938
																MES_Yuan	ENSG00000150687
																MES_Yuan	ENSG00000106538
																MES_Yuan	ENSG00000076043
																MES_Yuan	ENSG00000258818
																MES_Yuan	ENSG00000197747
																MES_Yuan	ENSG00000163191
																MES_Yuan	ENSG00000189171
																MES_Yuan	ENSG00000196154
																MES_Yuan	ENSG00000168079
																MES_Yuan	ENSG00000250722
																MES_Yuan	ENSG00000132386
																MES_Yuan	ENSG00000282307
																MES_Yuan	ENSG00000149131
																MES_Yuan	ENSG00000149257
																MES_Yuan	ENSG00000145423
																MES_Yuan	ENSG00000292165
																MES_Yuan	ENSG00000109686
																MES_Yuan	ENSG00000059804
																MES_Yuan	ENSG00000113140
																MES_Yuan	ENSG00000164056
																MES_Yuan	ENSG00000101955
																MES_Yuan	ENSG00000165124
																MES_Yuan	ENSG00000008056
																MES_Yuan	ENSG00000149591
																MES_Yuan	ENSG00000186340
																MES_Yuan	ENSG00000102265
																MES_Yuan	ENSG00000205542
																MES_Yuan	ENSG00000233323
																MES_Yuan	ENSG00000229353
																MES_Yuan	ENSG00000236221
																MES_Yuan	ENSG00000236236
																MES_Yuan	ENSG00000229341
																MES_Yuan	ENSG00000231608
																MES_Yuan	ENSG00000168477
																MES_Yuan	ENSG00000206258
																MES_Yuan	ENSG00000214063
																MES_Yuan	ENSG00000026025
																MES_Yuan	ENSG00000185650
																MES_Yuan	ENSG00000234588
																Mevalonate_Path	ENSG00000160179
																Mevalonate_Path	ENSG00000275176
																Mevalonate_Path	ENSG00000278540
																Mevalonate_Path	ENSG00000076555
																Mevalonate_Path	ENSG00000120437
																Mevalonate_Path	ENSG00000084674
																Mevalonate_Path	ENSG00000291544
																Mevalonate_Path	ENSG00000130203
																Mevalonate_Path	ENSG00000173409
																Mevalonate_Path	ENSG00000173085
																Mevalonate_Path	ENSG00000167113
																Mevalonate_Path	ENSG00000119723
																Mevalonate_Path	ENSG00000163050
																Mevalonate_Path	ENSG00000123815
																Mevalonate_Path	ENSG00000088682
																Mevalonate_Path	ENSG00000001630
																Mevalonate_Path	ENSG00000116133
																Mevalonate_Path	ENSG00000172893
																Mevalonate_Path	ENSG00000147155
																Mevalonate_Path	ENSG00000170522
																Mevalonate_Path	ENSG00000107566
																Mevalonate_Path	ENSG00000147475
																Mevalonate_Path	ENSG00000169710
																Mevalonate_Path	ENSG00000284967
																Mevalonate_Path	ENSG00000079459
																Mevalonate_Path	ENSG00000160752
																Mevalonate_Path	ENSG00000113578
																Mevalonate_Path	ENSG00000152904
																Mevalonate_Path	ENSG00000119927
																Mevalonate_Path	ENSG00000113161
																Mevalonate_Path	ENSG00000112972
																Mevalonate_Path	ENSG00000132196
																Mevalonate_Path	ENSG00000067064
																Mevalonate_Path	ENSG00000108424
																Mevalonate_Path	ENSG00000143815
																Mevalonate_Path	ENSG00000281289
																Mevalonate_Path	ENSG00000160285
																Mevalonate_Path	ENSG00000140943
																Mevalonate_Path	ENSG00000012174
																Mevalonate_Path	ENSG00000207990
																Mevalonate_Path	ENSG00000207691
																Mevalonate_Path	ENSG00000208023
																Mevalonate_Path	ENSG00000207962
																Mevalonate_Path	ENSG00000199094
																Mevalonate_Path	ENSG00000221263
																Mevalonate_Path	ENSG00000199158
																Mevalonate_Path	ENSG00000052802
																Mevalonate_Path	ENSG00000167508
																Mevalonate_Path	ENSG00000110921
																Mevalonate_Path	ENSG00000001167
																Mevalonate_Path	ENSG00000120837
																Mevalonate_Path	ENSG00000066136
																Mevalonate_Path	ENSG00000292192
																Mevalonate_Path	ENSG00000147383
																Mevalonate_Path	ENSG00000148459
																Mevalonate_Path	ENSG00000164494
																Mevalonate_Path	ENSG00000205808
																Mevalonate_Path	ENSG00000163344
																Mevalonate_Path	ENSG00000127948
																Mevalonate_Path	ENSG00000132356
																Mevalonate_Path	ENSG00000132341
																Mevalonate_Path	ENSG00000109929
																Mevalonate_Path	ENSG00000114650
																Mevalonate_Path	ENSG00000099194
																Mevalonate_Path	ENSG00000100003
																Mevalonate_Path	ENSG00000142168
																Mevalonate_Path	ENSG00000185591
																Mevalonate_Path	ENSG00000104549
																Mevalonate_Path	ENSG00000072310
																Mevalonate_Path	ENSG00000198911
																Mevalonate_Path	ENSG00000149809
																nC1_Bedoya	ENSG00000149451
																nC1_Bedoya	ENSG00000106624
																nC1_Bedoya	ENSG00000184254
																nC1_Bedoya	ENSG00000102931
																nC1_Bedoya	ENSG00000167601
																nC1_Bedoya	ENSG00000187479
																nC1_Bedoya	ENSG00000141428
																nC1_Bedoya	ENSG00000288512
																nC1_Bedoya	ENSG00000159403
																nC1_Bedoya	ENSG00000182326
																nC1_Bedoya	ENSG00000122786
																nC1_Bedoya	ENSG00000104415
																nC1_Bedoya	ENSG00000174807
																nC1_Bedoya	ENSG00000244414
																nC1_Bedoya	ENSG00000084636
																nC1_Bedoya	ENSG00000164692
																nC1_Bedoya	ENSG00000196739
																nC1_Bedoya	ENSG00000130635
																nC1_Bedoya	ENSG00000142173
																nC1_Bedoya	ENSG00000163359
																nC1_Bedoya	ENSG00000103196
																nC1_Bedoya	ENSG00000163499
																nC1_Bedoya	ENSG00000222041
																nC1_Bedoya	ENSG00000116285
																nC1_Bedoya	ENSG00000117525
																nC1_Bedoya	ENSG00000077782
																nC1_Bedoya	ENSG00000115414
																nC1_Bedoya	ENSG00000070404
																nC1_Bedoya	ENSG00000164949
																nC1_Bedoya	ENSG00000131459
																nC1_Bedoya	ENSG00000128714
																nC1_Bedoya	ENSG00000172201
																nC1_Bedoya	ENSG00000122641
																nC1_Bedoya	ENSG00000128342
																nC1_Bedoya	ENSG00000050405
																nC1_Bedoya	ENSG00000071282
																nC1_Bedoya	ENSG00000292189
																nC1_Bedoya	ENSG00000213401
																nC1_Bedoya	ENSG00000251562
																nC1_Bedoya	ENSG00000103495
																nC1_Bedoya	ENSG00000164877
																nC1_Bedoya	ENSG00000265917
																nC1_Bedoya	ENSG00000266180
																nC1_Bedoya	ENSG00000011028
																nC1_Bedoya	ENSG00000169715
																nC1_Bedoya	ENSG00000101335
																nC1_Bedoya	ENSG00000100968
																nC1_Bedoya	ENSG00000285485
																nC1_Bedoya	ENSG00000074181
																nC1_Bedoya	ENSG00000123358
																nC1_Bedoya	ENSG00000197706
																nC1_Bedoya	ENSG00000157654
																nC1_Bedoya	ENSG00000113721
																nC1_Bedoya	ENSG00000162878
																nC1_Bedoya	ENSG00000105559
																nC1_Bedoya	ENSG00000116132
																nC1_Bedoya	ENSG00000160013
																nC1_Bedoya	ENSG00000109113
																nC1_Bedoya	ENSG00000214842
																nC1_Bedoya	ENSG00000164620
																nC1_Bedoya	ENSG00000101098
																nC1_Bedoya	ENSG00000223088
																nC1_Bedoya	ENSG00000252854
																nC1_Bedoya	ENSG00000266059
																nC1_Bedoya	ENSG00000240347
																nC1_Bedoya	ENSG00000212336
																nC1_Bedoya	ENSG00000252942
																nC1_Bedoya	ENSG00000199953
																nC1_Bedoya	ENSG00000202160
																nC1_Bedoya	ENSG00000252091
																nC1_Bedoya	ENSG00000206715
																nC1_Bedoya	ENSG00000252861
																nC1_Bedoya	ENSG00000222791
																nC1_Bedoya	ENSG00000106366
																nC1_Bedoya	ENSG00000019549
																nC1_Bedoya	ENSG00000264994
																nC1_Bedoya	ENSG00000136158
																nC1_Bedoya	ENSG00000112773
																nC1_Bedoya	ENSG00000137801
																nC1_Bedoya	ENSG00000186340
																nC1_Bedoya	ENSG00000271092
																nC1_Bedoya	ENSG00000241697
																nC1_Bedoya	ENSG00000198467
																nC1_Bedoya	ENSG00000211777
																nC1_Bedoya	ENSG00000282730
																nC1_Bedoya	ENSG00000211750
																nC1_Bedoya	ENSG00000117143
																nC1_Bedoya	ENSG00000274334
																nC1_Bedoya	ENSG00000168140
																nC1_Bedoya	ENSG00000038427
																nC1_Bedoya	ENSG00000176428
																nC1_Bedoya	ENSG00000183779
																nC1_Bedoya	ENSG00000221571
																nC1_Bedoya	ENSG00000224128
																nC1_Bedoya	ENSG00000226017
																nC1_Bedoya	ENSG00000226238
																nC1_Bedoya	ENSG00000227540
																nC1_Bedoya	ENSG00000231098
																nC1_Bedoya	ENSG00000231477
																nC1_Bedoya	ENSG00000231604
																nC1_Bedoya	ENSG00000231992
																nC1_Bedoya	ENSG00000233482
																nC1_Bedoya	ENSG00000234459
																nC1_Bedoya	ENSG00000237402
																nC1_Bedoya	ENSG00000248112
																nC1_Bedoya	ENSG00000248256
																nC1_Bedoya	ENSG00000255201
																nC1_Bedoya	ENSG00000255565
																nC1_Bedoya	ENSG00000257230
																nC1_Bedoya	ENSG00000257955
																nC1_Bedoya	ENSG00000258520
																nC1_Bedoya	ENSG00000260171
																nC1_Bedoya	ENSG00000260331
																nC1_Bedoya	ENSG00000260992
																nC1_Bedoya	ENSG00000261186
																nC1_Bedoya	ENSG00000262837
																nC1_Bedoya	ENSG00000263050
[truncated: 4,967 more rows]

## Sheet: 5B,C
5B	Comparison between treatment groups for two individual ADR-like gene sets.						4C	Comparison between treatment groups for the Manas MES-like and Yuan transitional gene signatures
Signature:
Yuan_ADR			Manas_ADR_integrated				Yuan_Transitional			Manas_MES_integrated
Sample	Treatment group	Average z score (124 genes)	Sample	Treatment group	Average z score (294 genes)		Sample	Treatment group	Average z score (122 genes)	Sample	Treatment group	Average z score (150 genes)
KR2203_25	Combination	0.06	KR2203_25	Combination	0.33		KR2203_25	Combination	-0.4	KR2203_25	Combination	-0.32
KR2203_26	Combination	0.03	KR2203_26	Combination	0.28		KR2203_26	Combination	-0.23	KR2203_26	Combination	-0.18
KR2203_27	Combination	0.11	KR2203_27	Combination	0.24		KR2203_27	Combination	-0.44	KR2203_27	Combination	-0.23
KR2203_28	Combination	0.37	KR2203_28	Combination	0.27		KR2203_28	Combination	-0.38	KR2203_28	Combination	-0.35
KR2203_29	Combination	0.25	KR2203_29	Combination	0.4		KR2203_29	Combination	-0.27	KR2203_29	Combination	-0.52
KR2203_30	Combination	0.26	KR2203_30	Combination	0.56		KR2203_30	Combination	-0.26	KR2203_30	Combination	-0.76
KR2203_31	Combination	0.3	KR2203_31	Combination	0.43		KR2203_31	Combination	-0.38	KR2203_31	Combination	-0.85
KR2203_32	Combination	0.36	KR2203_32	Combination	0.47		KR2203_32	Combination	-0.1	KR2203_32	Combination	-0.63
KR2203_1	Control (DMSO)	-0.39	KR2203_1	Control (DMSO)	-0.71		KR2203_1	Control (DMSO)	0.12	KR2203_1	Control (DMSO)	0.46
KR2203_2	Control (DMSO)	-0.38	KR2203_2	Control (DMSO)	-0.49		KR2203_2	Control (DMSO)	0.31	KR2203_2	Control (DMSO)	0.55
KR2203_3	Control (DMSO)	-0.33	KR2203_3	Control (DMSO)	-0.5		KR2203_3	Control (DMSO)	0.2	KR2203_3	Control (DMSO)	0.4
KR2203_4	Control (DMSO)	-0.42	KR2203_4	Control (DMSO)	-0.57		KR2203_4	Control (DMSO)	0.2	KR2203_4	Control (DMSO)	0.6
KR2203_5	Control (DMSO)	-0.11	KR2203_5	Control (DMSO)	-0.43		KR2203_5	Control (DMSO)	0.4	KR2203_5	Control (DMSO)	0.36
KR2203_6	Control (DMSO)	-0.22	KR2203_6	Control (DMSO)	-0.41		KR2203_6	Control (DMSO)	0.39	KR2203_6	Control (DMSO)	0.49
KR2203_7	Control (DMSO)	-0.24	KR2203_7	Control (DMSO)	-0.45		KR2203_7	Control (DMSO)	0.39	KR2203_7	Control (DMSO)	0.66
KR2203_8	Control (DMSO)	-0.31	KR2203_8	Control (DMSO)	-0.43		KR2203_8	Control (DMSO)	0.34	KR2203_8	Control (DMSO)	0.71
KR2203_17	PCZ	-0.44	KR2203_17	PCZ	-0.26		KR2203_17	PCZ	0.34	KR2203_17	PCZ	0.59
KR2203_18	PCZ	-0.44	KR2203_18	PCZ	-0.55		KR2203_18	PCZ	0.03	KR2203_18	PCZ	0.13
KR2203_19	PCZ	-0.44	KR2203_19	PCZ	-0.41		KR2203_19	PCZ	0.21	KR2203_19	PCZ	0.41
KR2203_20	PCZ	-0.38	KR2203_20	PCZ	-0.38		KR2203_20	PCZ	0.09	KR2203_20	PCZ	0.37
KR2203_21	PCZ	-0.19	KR2203_21	PCZ	-0.18		KR2203_21	PCZ	0.17	KR2203_21	PCZ	0.23
KR2203_22	PCZ	-0.27	KR2203_22	PCZ	-0.1		KR2203_22	PCZ	0.19	KR2203_22	PCZ	0.41
KR2203_23	PCZ	-0.18	KR2203_23	PCZ	-0.21		KR2203_23	PCZ	0.23	KR2203_23	PCZ	0.41
KR2203_24	PCZ	-0.19	KR2203_24	PCZ	-0.22		KR2203_24	PCZ	0.29	KR2203_24	PCZ	0.46
KR2203_10	PIT	0.31	KR2203_10	PIT	0.29		KR2203_10	PIT	-0.34	KR2203_10	PIT	-0.51
KR2203_11	PIT	0.53	KR2203_11	PIT	0.46		KR2203_11	PIT	-0.26	KR2203_11	PIT	-0.4
KR2203_12	PIT	0.25	KR2203_12	PIT	0.31		KR2203_12	PIT	-0.1	KR2203_12	PIT	-0.12
KR2203_13	PIT	0.36	KR2203_13	PIT	0.5		KR2203_13	PIT	-0.13	KR2203_13	PIT	-0.39
KR2203_14	PIT	0.49	KR2203_14	PIT	0.45		KR2203_14	PIT	-0.19	KR2203_14	PIT	-0.57
KR2203_15	PIT	0.42	KR2203_15	PIT	0.44		KR2203_15	PIT	-0.14	KR2203_15	PIT	-0.49
KR2203_16	PIT	0.43	KR2203_16	PIT	0.46		KR2203_16	PIT	-0.03	KR2203_16	PIT	-0.38
KR2203_9	PIT	0.37	KR2203_9	PIT	0.39		KR2203_9	PIT	-0.26	KR2203_9	PIT	-0.52

## Sheet: 5D
5D	Association of treatment-induced gene expression with high-risk and low-risk NB features obtained from public patient dataset SEQC498
498 SEQC Enrichment results
cell.type	cluster	genes.cluster.of.interest.in.cell.type.of.interest	genes.cluster.of.interest.NOT.in.cell.type.of.interest	genes.NOT.in.cluster.of.interest.in.cell.type.of.interest	genes.NOT.in.cluster.of.interest.NOT.in.cell.type.of.interest	stat	p.value	Genes_enriched_in_cluster	FDR	significance
high risk	Combination < control	2439	2559	3182	48574	14.5494041439	0	AAAS|AAGAB|AAR2|AATF|AB019438.55|ABCB7|ABCE1|ABCF1|ABHD10|ABHD5|ABT1|AC003029.1|AC005538.2|AC092296.1|AC139713.1|ACAA2|ACAD9|ACBD6|ACBD7|ACD|ACOT2|ACP1|ACTG1|ACTL6A|ADAMTS16|ADAMTS3|ADAT1|ADH5|ADI1|ADK|ADNP|ADO|ADORA1|ADRM1|ADSL|AEN|AFMID|AGBL5|AGPAT5|AHCTF1|AHCY|AHSA1|AIFM1|AIMP1|AIMP2|AIRN|AKAP5|AKIP1|AKR1A1|AKR1B1|AKT1|ALDH18A1|ALDH1B1|ALG5|ALKBH1|ALKBH3|ALOX12B|ALYREF|AMBN|AMD1|AMMECR1|AMZ2|A…	0	**
non-high risk	Combination < control	1033	3965	5922	45834	2.01639906425	3.31235689114e-70	AAMP|AASDHPPT|ABCA1|ABCA11|ABHD14B|ABI2|AC004945.2|AC090937.2|AC243948.1|ACADM|ACADSB|ACADVL|ACAT1|ACE|ACOT13|ACOT7|ACOX2|ACSS1|ACTB|ACTL6B|ACTN4|ACTR1A|ACTR2|ACTR3|ACVRL1|ADAM28|ADAMTSL2|ADAR|ADCK2|ADCY1|ADCYAP1|AFF1|AFF3|AGFG1|AGK|AGPS|AK2|AK3|AK4|AKAP7|AKIRIN1|AKNA|ALCAM|ALDH3A2|ALDH5A1|ALDH9A1|ALKBH5|AMACR|AMOTL1|AMPH|AMT|ANKRD46|ANPEP|ANXA5|ANXA6|AP1B1|AP3B1|APAF1|APBA1|APOBEC3C|APOD|ARAP2|A…	0	**
high risk	Combination > control	761	3747	4860	47386	1.98022593658	5.88431537267e-52	AACS|ABCC1|AC000095.10|AC040160.13|AC091062.2|ACAT2|ACRV1|ACTR6|ADCK1|ADCY8|ADM2|AKAP8L|AKT2|AL356017.3|ALDH1A2|ALDOA|ALK|ALKBH6|ALKBH7|ALMS1|AMER2|AMH|AMOTL2|ANKHD1|ANKHD1-EIF4EBP3|ANKRD34A|APPL2|ARG2|ARHGEF2|ARL10|ARMCX6|ASNS|ASPSCR1|ATF4|ATF5|ATF6|ATP13A1|ATP1B3|ATP2A1|ATP6V1B1|ATRX|ATXN2L|AXIN1|B3GAT3|B3GNT5|B3GNTL1|B4GALT3|B4GALT4|B4GALT7|BACH1|BBC3|BBS12|BCL2L2|BEGAIN|BEST1|BEX1|BEX2|BEX4|B…	0	**
non-high risk	Combination > control	2057	2451	4898	47348	8.11285732826	0	A2M|AAK1|AARS|AASS|ABCA2|ABCA3|ABCA5|ABCA7|ABCB1|ABCB4|ABCB8|ABCB9|ABCC10|ABCC5|ABCC9|ABCD1|ABHD15|ABHD16A|ABHD4|ABLIM3|ABR|ABTB1|AC009948.3|AC087590.3|AC136007.2|ACACB|ACAD10|ACAD11|ACAP3|ACBD4|ACHE|ACLY|ACP2|ACP5|ACRBP|ACSBG1|ACSL3|ACSL4|ACSS2|ACVR1|ACVR1B|ACVR2A|ACVR2B|ACYP2|ADAM10|ADAM15|ADAM23|ADAMTS1|ADAMTS15|ADCY6|ADCY9|ADRB2|AEBP1|AFF4|AFTPH|AGAP5|AGAP9|AGPAT4|AGRN|AHCYL2|AHI1|AHNAK|AIFM2…	0	**
high risk	Pitavastatin < control	2230	2109	3391	49024	15.2865414111	0	AAAS|AAGAB|AATF|AB019438.55|ABCB7|ABCE1|ABCF1|ABHD10|ABHD5|ABT1|AC092296.1|ACAA2|ACAD9|ACBD6|ACBD7|ACD|ACOT2|ACP1|ACTG1|ACTL6A|ADAMTS3|ADH5|ADI1|ADORA1|ADSL|AEN|AFMID|AGBL5|AGPAT5|AHCTF1|AHCY|AHSA1|AIMP1|AIMP2|AKAP5|AKAP8|AKR1B1|AKT1|ALDH18A1|ALG13|ALG5|ALG8|ALKBH1|ALKBH3|ALOX12B|ALYREF|AMBN|AMD1|AMMECR1|AMZ2|ANAPC1|ANAPC11|ANAPC13|ANAPC15|ANAPC5|ANAPC7|ANGEL2|ANKRD16|ANKRD18A|ANKRD18B|ANLN|ANP32…	0	**
non-high risk	Pitavastatin < control	837	3502	6118	46297	1.80864234121	1.3052491332e-43	AASDHPPT|ABCA1|ABCA11|ABCB10|ABHD12|ABHD14B|ABI2|AC004945.2|AC090937.2|AC243948.1|ACADM|ACADSB|ACADVL|ACAT1|ACE|ACER3|ACSS1|ACTB|ACTL6B|ACTN4|ACTR2|ACTR3|ADAMTSL2|ADAR|ADCK2|ADCY1|ADCYAP1|ADD3|AFF1|AGFG1|AGK|AGPS|AK2|AK3|AK4|AKAP7|AKIRIN1|AKNA|ALDH5A1|ALDH9A1|ALKBH5|AMACR|AMPH|AMT|ANPEP|ANXA6|AP1B1|AP3B1|APAF1|APBA1|APOBEC3C|ARAP2|ARCN1|ARF3|ARFGAP3|ARHGAP25|ARHGAP32|ARHGDIB|ARID3A|ARIH1|ARPC2|AR…	1.56945428004e-43	**
high risk	Pitavastatin > control	679	3187	4942	47946	2.06698512281	2.98828908551e-52	AACS|AC000095.10|AC040160.13|AC091062.2|ACAT2|ACRV1|ACTR6|ADM2|AIFM1|AKAP8L|AKT1S1|AKT2|ALDH1A2|ALDOA|ALK|ALKBH6|ALKBH7|ALPL|AMER2|AMH|AMOTL2|ANKHD1|ANKRD27|ANKRD31|ANKRD34A|APOPT1|ARG2|ARHGEF2|ARL10|ARMCX6|ASNS|ATF4|ATF5|ATP1B3|ATRX|ATXN2L|AXIN1|B3GAT3|B3GNT5|B3GNTL1|B4GALT3|B4GALT4|BACH1|BBC3|BBS12|BCL2L2|BEST1|BEX1|BEX2|BEX4|BEX5|BFSP1|BLOC1S3|BMPR1A|BRI3|C14orf179|C8orf41|CA11|CAMLG|CARS|CBX8…	0	**
non-high risk	Pitavastatin > control	1786	2080	5169	47719	7.92689163951	0	A2M|AAK1|AARS|AASS|ABCA2|ABCA3|ABCA5|ABCA7|ABCB1|ABCB4|ABCB8|ABCC10|ABCC5|ABCD1|ABCG4|ABHD15|ABHD16A|ABHD4|ABLIM3|ABR|ABTB1|AC087590.3|AC136007.2|ACAA1|ACAD11|ACBD4|ACHE|ACLY|ACP2|ACP5|ACRBP|ACSBG1|ACSL3|ACSL4|ACSS2|ACVR1|ACVR2A|ACVR2B|ACYP2|ADAM10|ADAM15|ADAM23|ADAMTS1|ADARB1|ADCY6|ADPRHL2|ADRB2|AEBP1|AFAP1|AFF4|AFTPH|AGAP9|AGPAT4|AHCYL2|AIFM2|AJUBA|AKAP12|AKAP6|AKAP9|AKR1C1|AKR1C2|AKR1C3|ALDH1L…	0	**
high risk	Prochlorperazine < control	242	316	5379	50817	7.23495379359	3.90727395701e-95	ACTG1|ACTL6A|AIFM1|AKAP5|AKR1A1|AKR1B1|AKT1|ALDH1B1|ANAPC15|ANP32A|ANP32E|ARHGEF39|ASF1B|AURKA|AURKB|BANF1|BIRC5|BRIX1|C14orf156|CA7|CBX5|CBY1|CCDC177|CCDC51|CCNA2|CCNF|CCT3|CCT7|CDC20|CDC25A|CDC25B|CDC6|CDCA3|CDCA5|CDCA7L|CDCA8|CDK2AP1|CDKN3|CENPL|CFL1|CHEK1|CIAPIN1|CITED1|CNOT3|CPSF7|CSRP2|CSTF2T|DCPS|DCTN5|DCTPP1|DDX28|DDX56|DHPS|DHX9|DNAJA3|DPF1|E2F8|EIF3B|EIF5A|EIF6|ELP6|EMG1|ENC1|ENO1|ENOPH…	0	**
non-high risk	Prochlorperazine < control	155	403	6800	49396	2.79389140271	3.07772550677e-23	A2M|ACADM|ACSS1|ACTB|ACTR3|AFF1|AGPS|AK2|ALDH5A1|ALDH9A1|AMT|AP1B1|APBA1|APOD|ARF3|ARHGAP1|ARHGDIB|ARPC5|ARRB2|ARRDC4|BGN|BLCAP|C20orf100|CALB1|CALM3|CAMK1D|CAPN5|CAPZB|CBFB|CDC42|CDC42SE1|CELF2|CGNL1|CLIC5|CNN2|COL5A1|COPS7A|CORO2B|CSRP1|CTNND2|DDC|DNAJC22|DPYD|DTX2|DUSP5|EGR1|EPHB3|ERAL1|ETHE1|FLI1|FOS|GNAQ|GPCPD1|GRAP2|GRIN3A|GSTA4|HDAC1|HIP1|HK1|IFITM2|INMT|ITM2C|KAZALD1|KCNH1|KCNK3|KCNQ3|KCT…	3.35751886145e-23	**
high risk	Prochlorperazine > control	144	593	5477	50540	2.24078555086	1.74430962406e-15	AACS|ACAT2|ACTR6|ADAMTS16|ADM2|ADNP2|ALDH1A2|AMOTL2|ARG2|ASNS|ATF4|ATF5|ATXN2L|BACH1|BBC3|BEST1|BEX2|BLOC1S3|BRI3|CARS|CCZ1B|CETN2|CHAC1|CLCN5|CNN3|CRHR1|CUTA|CYB5B|DBI|DHCR7|EBP|EIF4A2|ELOVL6|EPRS|ERICH1|ESRRB|FADS1|FADS2|FAM45A|FAM83G|FASN|FDFT1|FDPS|FGF19|FSTL4|GLO1|HES6|HIST1H2AC|HIST1H3E|HMBOX1|HMGCR|HSD17B12|IGSF9|JUND|KCNF1|KLHDC7B|LGR4|LRIF1|LZTFL1|MCM3APAS|MEX3B|MID1IP1|MMP1|MMP10|MSMO1|…	1.74430966548e-15	**
non-high risk	Prochlorperazine > control	372	365	6583	49434	7.65335702796	4.1102150525e-143	AARS|ABCB4|ABLIM3|ABR|ACAD11|ACHE|ACLY|ACP5|ACSL3|ACSL4|ACSS2|ACVR1|ACVR2B|ADAMTS1|AGPAT4|AJUBA|AKAP12|AKAP6|ALDH1L2|ALDOC|ALPK3|ANK2|ANK3|ANKFN1|ANO9|ANXA2|AP5Z1|APC2|APOC1|ARFGEF1|ARHGEF7|ARID4B|ARID5A|ARL8A|ARMCX3|ARMCX4|ARSA|ARVCF|ATF3|ATP2B2|ATXN1|BACH2|BAIAP2L2|BAZ2B|BHLHE40|BMPR2|BRPF3|BSCL2|BTBD3|CACNB1|CACNG4|CADM3|CAMSAP3|CASP7|CCDC85A|CCNDBP1|CD4|CD46|CD8A|CDH6|CDH9|CDHR1|CELF5|CELF6|C…	0	**

## Sheet: 5E
5E	NB cell viability after various sequential treatment strategies of the PCZ+PIT drug combination and cisplatin
	Viability normalized to control
LUNB1
Replicate	Control	No treatment+Cisplatin	Cisplatin+Cisplatin	Cisplatin+Combination	Combination+Cisplatin
R1	100	95.353	77.2471	61.431	24.2796
R2	100	91.9144	71.9557	NA	24.7444
R3	100	93.3112	75.5689	59.5235	31.6122
R4	100	90.1945	59.2735	46.6863	31.9525
LUNB2
Replicate	Control	No treatment+Cisplatin	Cisplatin+Cisplatin	Cisplatin+Combination	Combination+Cisplatin
R1	100	94.8147	68.4196	45.9291	6.06604
R2	100	94.6304	62.4224	NA	11.86
R3	100	90.1263	69.4224	43.584	9.21507
R4	100	86.1734	48.1585	40.5053	17.1209
