# Supplementary material for: Repurposing statins and phenothiazines to treat chemoresistant neuroblastoma
Source: EMBO Mol Med. 2025 Dec 23;18(2):433–61. doi: 10.1038/s44321-025-00349-6 (PMC12905276; doi:10.1038/s44321-025-00349-6)
Supplement: Supplementary file 7 — Source data Fig. 6 [file 44321_2025_349_MOESM7_ESM.zip]

Archive with 2 entries (1 files):
- Source data Figure 6/
- Source data Figure 6/Data_Fig_6.xlsx
