# Supplementary material for: Repurposing statins and phenothiazines to treat chemoresistant neuroblastoma
Source: EMBO Mol Med. 2025 Dec 23;18(2):433–61. doi: 10.1038/s44321-025-00349-6 (PMC12905276; doi:10.1038/s44321-025-00349-6)
Supplement: Supplementary file 7 — Source data Fig. 6 [file 44321_2025_349_MOESM7_ESM.zip › Source data Figure 6/Data_Fig_6.xlsx]

## Sheet: 6B
6B	Change in tumor volume over time for all groups (mixed effects analysis with Dunnett’s multiple comparison test).
	Control							Combination (PIT+PCZ)							Combination +COJEC
	C1	C2	C3	C4	C5	C6	C7	T1	T2	T3	T4	T5	T6	T7	B1	B2	B3	B4	B5	B6
1	210.053	409.975	267.947	344.813	242.892	278.121	621.947	368.934	281.893	320.867	292.332	283.372	218.225	229.731	344.617	233.099	245.992	215.404	245.125	246.879
3	267.729	582.589	355.423	491.199	541.746	212.067	923.187	436.617	349.709	363.956	368.383	220.829	217.346	255.054	251.533	322.757	369.339	192.583	375.446	344.617
6	455.986	819.473	473.067	659.888	606.374	278.095	570.4	570.433	388.651	498.318	423.395	310.284	275.072	268.952	352.996	119.372	406.41	245.321	373.079	407.37
8	598.057	1158.89	781.613	781.769	757.98	561.262	1251.5	656.638	476.351	766.212	633.233	441.026	343.868	212.84	362.837	124.725	550.383	256.936	455.528	359.458
10	1249.73	1207.04	924.521	1122.65	904.958	NA	1115.4	740.487	518.657	813.419	1065.04	457.954	427.698	346.103	588.034	86.9843	472.658	242.949	152.504	497.094

## Sheet: 6C
6C	RNA-seq and gene set enrichment analysis of 20 tumors (control=7, combination=7, combination + COJEC=6). Significant contrasts in expression between the two treatment groups and control are displayed for Hallmarks
ID	Description	setSize	enrichmentScore	NES	pvalue	p.adjust	qvalue	rank	leading_edge	core_enrichment	Contrast
HALLMARK_TNFA_SIGNALING_VIA_NFKB	HALLMARK_TNFA_SIGNALING_VIA_NFKB	164	0.752802584981243	3.01139712220861	1.60870759870601e-29	8.04353799353007e-28	1.69337641969054e-28	2413	tags=48%, list=11%, signal=43%	CDKN1A/LIF/DRAM1/DUSP5/BTG2/CD44/GADD45A/SLC2A6/SLC2A6/DUSP4/NINJ1/INHBA/SOCS3/HBEGF/TNFAIP2/IER5/CEBPD/SLC16A6/RNF19B/TGIF1/PLEK/FOS/B4GALT1/ZFP36/JUNB/TNFAIP3/SGK1/LITAF/FOSB/NFKB2/SQSTM1/PMEPA1/IRF1/BHLHE40/ABCA1/SNN/PPP1R15A/KLF4/IER2/FOSL2/CCND1/EGR1/CEBPB/CLCF1/EHD1/RELB/B4GALT5/PLK2/PTGER4/TNFAIP8/IRS2/SMAD3/PTPRE/RHOB/TNC/RELA/MYC/TLR2/PDE4B/SDC4/CXCL1/TUBB2A/SPSB1/MCL1/IL7R/PTGS2/GCH1/MA…	COJEC + Combination vs Control
HALLMARK_P53_PATHWAY	HALLMARK_P53_PATHWAY	184	0.655903932458478	2.66052583929562	2.91637891451628e-19	7.29094728629069e-18	1.53493627079804e-18	2542	tags=39%, list=12%, signal=35%	CDKN1A/ZMAT3/PHLDA3/LIF/DDB2/FDXR/DRAM1/BAX/PLK3/BTG2/EPHA2/GADD45A/RAP2B/NINJ1/CCND2/CDKN2B/PDGFA/AEN/HBEGF/CEBPA/IER5/RNF19B/GLS2/FOS/HMOX1/TOB1/TRAF4/AK1/STEAP3/NDRG1/INHBB/ABHD4/CD82/ADA/CYFIP2/HEXIM1/RRAD/PPP1R15A/KLF4/EPHX1/TGFB1/ITGB4/FUCA1/SDC1/RXRA/PLK2/POLH/DEF6/RB1/PTPRE/CCND3/APP/RGS16/WWP1/FAS/PPM1D/CSRNP2/MKNK2/CCNK/RHBDF2/JUN/TAX1BP3/SESN1/CD81/CDH13/SLC3A2/SEC61A1/ZFP36L1/PITPNC1/…	COJEC + Combination vs Control
HALLMARK_EPITHELIAL_MESENCHYMAL_TRANSITION	HALLMARK_EPITHELIAL_MESENCHYMAL_TRANSITION	173	0.628804529685871	2.53045610741929	5.74329016417179e-15	7.17911270521473e-14	1.51139214846626e-14	3450	tags=44%, list=16%, signal=37%	CADM1/CD44/GADD45A/HTRA1/INHBA/BASP1/APLP1/CAPG/TFPI2/SGCB/EMP3/ACTA2/NT5E/VCAM1/TNFAIP3/CAP2/DAB2/SGCD/TGFBI/PMEPA1/VIM/ANPEP/ITGA2/DPYSL3/TPM2/EDIL3/IGFBP4/TGFB1/TPM1/FUCA1/SDC1/ITGA5/SERPINE2/QSOX1/DST/RHOB/TNC/WIPF1/SPOCK1/IGFBP2/SDC4/CXCL1/FBLN1/CRLF1/SLC6A8/CXCL12/FAS/COLGALT1/ENO2/JUN/TGM2/TIMP1/VEGFA/ITGB1/EFEMP2/ITGB5/SGCG/GPC1/NOTCH2/SERPINE1/LOXL2/MYL9/SCG2/PVR/PLOD1/BMP1/FERMT2/BDNF/M…	COJEC + Combination vs Control
HALLMARK_MYOGENESIS	HALLMARK_MYOGENESIS	186	0.61943964801828	2.51485349790666	4.51905735854465e-15	7.17911270521473e-14	1.51139214846626e-14	4313	tags=49%, list=21%, signal=39%	CDKN1A/CRAT/PYGM/EFS/HBEGF/LDB3/SIRT2/SIRT2/HSPB2/CD36/CHRNA1/AK1/SGCD/IGF1/ACHE/KLF5/BHLHE40/FST/GPX3/TPM2/OCEL1/TGFB1/MEF2C/ENO3/SORBS1/ITGB4/ATP2A1/FXYD1/TNNT3/TNNT3/WWTR1/PFKM/NAV2/RB1/MYO1C/MYOM1/SVIL/ACTA1/CKMT2/SORBS3/SCD/HDAC5/PDLIM7/GSN/APP/DES/SLC6A8/MEF2A/ATP6AP1/PSEN2/EPHB3/FHL1/DAPK2/ACTC1/MAPRE3/ITGB1/ITGB5/SGCG/CDH13/TNNC2/TNNT1/RYR1/NOTCH1/HRC/PDE4DIP/ITGA7/MRAS/MYBPH/PTP4A3/TEAD4…	COJEC + Combination vs Control
HALLMARK_MYC_TARGETS_V1	HALLMARK_MYC_TARGETS_V1	216	-0.53595532731627	-2.28858955735367	2.23516696492695e-14	2.23516696492695e-13	4.70561466300412e-14	4547	tags=47%, list=22%, signal=37%	EXOSC7/POLE3/TOMM70/TRA2B/PTGES3/ERH/USP1/SSBP1/H2AZ1/HPRT1/AP3S1/PWP1/YWHAE/RPL22/EIF1AX/CCT2/NHP2/RACK1/UBE2E1/HSPE1/SNRPA1/YWHAE/PSMB3/XPO1/UBA2/MRPL9/DHX15/ACP1/VDAC3/CNBP/ILF2/LSM7/COX5A/CCT4/NOP56/PRPS2/MCM4/SRSF2/CLNS1A/HNRNPC/HSPD1/PRDX3/MRPS18B/PSMD8/NME1/CYC1/PSMA7/MRPL23/MRPL23/SLC25A3/SRSF7/RPL18/COPS5/CBX3/LSM2/LSM2/LSM2/LSM2/PSMA4/SRSF3/PSMB3/PSMA1/IFRD1/SNRPD1/VBP1/C1QBP/PSMC6/EIF4…	COJEC + Combination vs Control
HALLMARK_APOPTOSIS	HALLMARK_APOPTOSIS	136	0.658839346913604	2.56600984572433	2.70095493832624e-14	2.25079578193853e-13	4.73851743566007e-14	2889	tags=40%, list=14%, signal=35%	CDKN1A/FDXR/BAX/BTG2/CD44/GADD45A/CCNA1/CCND2/LGALS3/TIMP2/HMOX1/CAV1/TGFB2/CASP8/SQSTM1/IRF1/SMAD7/CASP9/GPX3/LMNA/BCAP31/CASP7/HSPB1/CCND1/TSPO/PEA15/BCL2L1/PAK1/RHOB/RELA/PPP2R5B/MCL1/GSN/APP/GSTM1/GCH1/PSEN2/FAS/H1-0/ENO2/CDC25B/SLC20A1/SQSTM1/JUN/TIMP1/ANXA1/ANKH/DNAJC3/LEF1/RARA/RETSAT/RNASEL/DAP/MMP2/DNAJA1	COJEC + Combination vs Control
HALLMARK_INFLAMMATORY_RESPONSE	HALLMARK_INFLAMMATORY_RESPONSE	126	0.656634864342841	2.52915843374846	9.41650212024044e-14	6.72607294302889e-13	1.41601535642713e-13	3243	tags=41%, list=15%, signal=35%	CDKN1A/LIF/BTG2/PIK3R5/INHBA/P2RY2/HBEGF/TPBG/LY6E/RHOG/LPAR1/C3AR1/EMP3/SCN1B/CX3CL1/IRF1/ABCA1/LCP2/STAB1/CD82/CYBB/P2RX4/TNFRSF1B/ITGA5/PCDH7/PTGER4/PTPRE/RELA/MYC/TLR2/PDE4B/AXL/IL7R/RGS16/CMKLR1/GCH1/SLC28A2/TIMP1/ADRM1/CHST2/RGS1/CSF1/CALCRL/SERPINE1/TAPBP/PVR/RNF144B/IL10RA/MET/P2RX7/SGMS2/PTGER2	COJEC + Combination vs Control
HALLMARK_IL2_STAT5_SIGNALING	HALLMARK_IL2_STAT5_SIGNALING	162	0.613530473384352	2.44926533428805	1.05625135924636e-12	6.14907912042119e-12	1.29454297272025e-12	3473	tags=44%, list=17%, signal=37%	LIF/ITGA6/CD44/MAPKAPK2/CCND2/APLP1/CAPN3/CAPG/DHRS3/ETV4/ANXA4/NT5E/CTSZ/ABCB1/GABARAPL1/SPRY4/BATF/FURIN/NDRG1/AHNAK/CISH/BHLHE40/P2RX4/ENO3/TNFRSF1B/ADAM19/IRF8/TLR7/BCL2L1/BMPR2/FGL2/CCND3/RHOB/MYC/MYO1C/LRRC8C/PRKCH/SNX9/RGS16/SYT11/MAFF/PHLDA1/SMPDL3A/BCL2/GPR83/TGM2/MYO1E/WLS/CD81/CKAP4/CSF1/SPRED2/XBP1/TNFRSF21/P4HA1/PIM1/NFKBIZ/ENPP1/RHOH/SLC29A2/TRAF1/NCS1/LCLAT1/DCPS/IL10RA/GLIPR2/RRAG…	COJEC + Combination vs Control
HALLMARK_HYPOXIA	HALLMARK_HYPOXIA	181	0.591357900656191	2.39623746033166	1.10683424167581e-12	6.14907912042119e-12	1.29454297272025e-12	2709	tags=33%, list=13%, signal=29%	CDKN1A/PGF/PYGM/P4HA2/TPBG/FOS/HMOX1/ZFP36/ANXA2/CAV1/TNFAIP3/PKLR/ALDOA/TGFBI/NDRG1/BHLHE40/TPD52/HSPA5/PPP1R15A/NR3C1/FOSL2/ENO3/CXCR4/CHST3/STC1/SLC25A1/CAVIN1/SDC2/IRS2/TES/SDC4/PDGFB/EFNA3/ERRFI1/SIAH2/MAFF/MT2A/BCL2/HK1/ENO2/JUN/TGM2/VEGFA/B3GALT6/CHST2/NOCT/GPC1/PKP1/BCAN/KLF7/EXT1/SERPINE1/PFKFB3/P4HA1/PIM1/PFKL/SELENBP1/PHKG1/HDLBP	COJEC + Combination vs Control
HALLMARK_APICAL_JUNCTION	HALLMARK_APICAL_JUNCTION	181	0.566227037949423	2.29440485682439	9.68754764347564e-11	4.84377382173782e-10	1.01974185720796e-10	3799	tags=42%, list=18%, signal=35%	SIRPA/CRAT/NECTIN4/SKAP2/RAC2/NEGR1/B4GALT1/CADM3/VCAM1/NEXN/FYB1/GNAI2/MSN/CX3CL1/TGFBI/LDLRAP1/TMEM8B/ITGA2/ITGB4/VASP/MAP4K2/SYK/STX4/PARVA/ACTN1/MMP9/RRAS/ACTA1/ARHGEF6/SORBS3/VAV2/CNN2/MPZL1/ACTB/PTPRC/CAP1/NF2/ITGA3/PFN1/MAP3K20/JUP/ACTC1/ITGB1/PBX2/PIK3R3/MVD/CD276/ADAMTS5/CLDN11/MYL9/CLDN5/ITGA9/MAPK11/ZYX/ZYX/YWHAH/CD34/BMP1/MMP2/TRAF1/VWF/VCL/NLGN2/NLGN2/TUBG1/NRXN2/AMIGO1/INSIG1/SLC30A…	COJEC + Combination vs Control
HALLMARK_COMPLEMENT	HALLMARK_COMPLEMENT	153	0.601989321186426	2.38479694754428	1.96066065327336e-10	8.91209387851528e-10	1.87623029021374e-10	3010	tags=39%, list=14%, signal=34%	MMP12/MMP13/DUSP5/PIK3R5/GNG2/CTSV/CTSB/DOCK9/LGALS3/RHOG/TFPI2/CTSB/CTSS/PLEK/TIMP2/DUSP6/CD36/TNFAIP3/GNAI2/LGMN/ITGAM/WAS/IRF1/CASP9/LCP2/HSPA5/GNB2/CASP7/PDP1/CEBPB/GRB2/EHD1/STX4/PRKCD/RCE1/F7/CXCL1/PDGFB/CTSH/CALM3/HNF4A/MAFF/GNB4/MSRB1/TIMP1/PFN1/HPCAL4/RNF4/CDH13/SH2B3/SERPINE1/PPP2CB/CTSD/SERPING1/PIM1/CSRP1/DGKG/IRF2/FYN/PLA2G4A	COJEC + Combination vs Control
HALLMARK_INTERFERON_GAMMA_RESPONSE	HALLMARK_INTERFERON_GAMMA_RESPONSE	160	0.568410217122645	2.26448882718636	2.29203358029027e-09	9.55013991787615e-09	2.01055577218445e-09	3435	tags=39%, list=16%, signal=33%	CDKN1A/LGALS3BP/SOCS3/TNFAIP2/LY6E/IRF5/CSF2RB/VCAM1/LATS2/STAT3/TNFAIP3/CASP8/HLA-B/IRF1/LCP2/HLA-B/HLA-B/IFITM2/CASP7/CMPK2/HLA-DQA1/IRF8/HLA-DQA1/MVP/FGL2/CD74/MARCHF1/PDE4B/RSAD2/ISOC1/HLA-G/PTGS2/CMKLR1/GCH1/FAS/MT2A/TDRD7/NOD1/TRIM26/TRIM26/TRIM26/TRIM26/OASL/OAS3/TAPBP/SERPING1/PIM1/SAMHD1/EPSTI1/PML/IRF2/HLA-A/ST3GAL5/IFI35/SAMD9L/PLA2G4A/OGFR/IL10RA/RNF213/IFI27/PFKP/PTPN1/MYD88	COJEC + Combination vs Control
HALLMARK_OXIDATIVE_PHOSPHORYLATION	HALLMARK_OXIDATIVE_PHOSPHORYLATION	219	-0.472927688203316	-2.02152028010918	4.32516451436081e-09	1.6635248132157e-08	3.50215750150673e-09	5199	tags=54%, list=25%, signal=41%	ATP6V1F/ATP6V0E1/NDUFA3/NDUFA3/NDUFA3/NDUFA3/NDUFA3/NDUFA3/NDUFA3/NDUFA3/NDUFA5/DLD/ACAT1/COX6B1/SURF1/SURF1/MTRR/TOMM70/NDUFB8/MPC1/ETFDH/MGST3/ATP6V0B/PHYH/SUPV3L1/ETFA/ECI1/SUCLA2/PDHX/ATP5MC3/NDUFA6/ECHS1/NDUFB2/TIMM50/PDHB/NDUFA7/UQCRFS1/ATP6V1G1/VDAC3/POLR2F/COX5A/ATP5MG/ACAA2/TOMM22/ATP5F1E/COX4I1/UQCRC2/MRPL34/NDUFB6/PRDX3/ATP5PF/UQCR10/CYC1/RHOT1/LRPPRC/NDUFB4/COX11/DECR1/SLC25A3/MRPS12/…	COJEC + Combination vs Control
HALLMARK_KRAS_SIGNALING_UP	HALLMARK_KRAS_SIGNALING_UP	158	0.555020447627792	2.20674480405439	8.3352216164271e-09	2.97686486300968e-08	6.26708392212564e-09	2957	tags=33%, list=14%, signal=28%	SPRY2/LIF/MAFB/ARG1/INHBA/CCND2/KCNN4/HBEGF/LAPTM5/CD37/ETV4/CTSS/C3AR1/TLR8/SCN1B/ABCB1/DUSP6/TNFAIP3/ITGB2/ITGA2/PPP1R15A/KLF4/F13A1/GADD45G/PRDM1/FUCA1/TNFRSF1B/CXCR4/RELN/IRF8/PCSK1N/GNG11/MMP9/MMP11/CPE/IL7R/PTGS2/RGS16/DOCK2/CMKLR1/JUP/ANKH/GFPT2/SOX9/AMMECR1/TMEM176A/TRIB2/ADGRA2/CCSER2/ENG/TRAF1/VWA5A	COJEC + Combination vs Control
HALLMARK_COAGULATION	HALLMARK_COAGULATION	89	0.624993911916561	2.28313935969013	4.65079950773742e-07	1.55026650257914e-06	3.26371895279819e-07	4040	tags=52%, list=19%, signal=42%	HTRA1/CTSV/CTSB/TFPI2/CTSB/PLEK/SIRT2/SIRT2/DUSP6/LGMN/GDA/FURIN/CASP9/ITGA2/GNB2/CAPN2/MMP9/MMP11/RAC1/PDGFB/CTSH/GSN/WDR1/HNF4A/MAFF/TIMP1/ANXA1/LEFTY2/KLF7/SERPINE1/SERPING1/SH2B2/CSRP1/BMP1/MMP2/VWF/FYN/DUSP14/THBS1/LAMP2/MMP10/OLR1/PEF1/PRSS23/SPARC/USP11	COJEC + Combination vs Control
HALLMARK_HEME_METABOLISM	HALLMARK_HEME_METABOLISM	175	0.480238989787007	1.93574837290378	1.12922762767838e-06	3.52883633649493e-06	7.42912912946302e-07	3375	tags=34%, list=16%, signal=29%	BTG2/P4HA2/MOCOS/UCP2/CTSB/ACP5/SDCBP/LMO2/MARCHF8/CTSB/TAL1/LRP10/SMOX/MPP1/MARCHF2/ADIPOR1/ELL2/TMCC2/NR3C1/LPIN2/GCLM/HAGH/SIDT2/PICALM/CCND3/KAT2B/TENT5C/NFE2L1/RAD23A/OPTN/PPP2R5B/RBM38/SLC6A8/ANK1/FBXO34/H1-0/FBXO7/KDM7A/UBAC1/BLVRA/BSG/MFHAS1/MAP2K3/SLC10A3/FN3K/TNS1/KLF1/KHNYN/SELENBP1/ALDH1L1/MKRN1/HDGF/PGLS/E2F2/E2F2/CDR2/TOP1/LAMP2/FOXO3	COJEC + Combination vs Control
HALLMARK_ESTROGEN_RESPONSE_EARLY	HALLMARK_ESTROGEN_RESPONSE_EARLY	174	0.498452532688249	2.00730539898838	1.51888891172746e-06	4.46732032861019e-06	9.40488490233724e-07	3175	tags=30%, list=15%, signal=26%	CD44/AMFR/P2RY2/TPBG/NBL1/DHRS3/FOS/OLFM1/B4GALT1/TOB1/CISH/BHLHE40/INHBB/RAB31/KCNK5/NHERF1/KLF4/IGFBP4/FOXC1/CCND1/PAPSS2/DHCR7/TSKU/NAV2/SYNGR1/MYC/SVIL/TMEM164/SEC14L2/ELF1/SIAH2/SLC1A4/CXCL12/BCL2/WFS1/TTC39A/TGM2/HR/MYOF/GLA/RPS6KA2/RARA/TGIF2/GFRA1/XBP1/CYP26B1/TUBB2B/ELF3/GAB2/ITPK1/ITPK1/SLC39A6/MAPT	COJEC + Combination vs Control
HALLMARK_ALLOGRAFT_REJECTION	HALLMARK_ALLOGRAFT_REJECTION	135	0.524964135958767	2.04456187201035	3.48910086372828e-06	9.69194684368968e-06	2.04040986182941e-06	2313	tags=31%, list=11%, signal=28%	LIF/INHBA/CCND2/CAPG/CTSS/SPI1/ELF4/NCF4/IL16/HCLS1/TGFB2/FYB1/ITGB2/IL12A/WAS/ACHE/LCP2/INHBB/STAB1/CARTPT/TPD52/TGFB1/HLA-DQA1/CSK/IRF8/HLA-DQA1/FGR/CD74/MMP9/CCND3/TLR2/RPL3L/CCR5/HLA-G/PTPRC/FAS/TIMP1/CCR2/IGSF6/SOCS5/AKT1/CSF1	COJEC + Combination vs Control
HALLMARK_ESTROGEN_RESPONSE_LATE	HALLMARK_ESTROGEN_RESPONSE_LATE	174	0.468864044668259	1.88815035842693	2.04642327645058e-05	5.38532441171205e-05	1.13375250772885e-05	2564	tags=24%, list=12%, signal=21%	CHST8/CD44/CCNA1/AMFR/TPBG/NBL1/TFPI2/CXCL14/FOS/OLFM1/ZFP36/TOB1/CAV1/SGK1/BATF/CISH/RAB31/KCNK5/JAK1/NHERF1/KLF4/IGFBP4/FOXC1/CCND1/PAPSS2/DHCR7/ATP2B4/CPE/SERPINA5/SIAH2/SLC1A4/CXCL12/BCL2/WFS1/HR/MYOF/GLA/RPS6KA2/IDH2/XBP1/CDC20/CYP26B1	COJEC + Combination vs Control
HALLMARK_PI3K_AKT_MTOR_SIGNALING	HALLMARK_PI3K_AKT_MTOR_SIGNALING	108	0.527081940621789	1.98978385755257	3.22186222077642e-05	7.95267904297683e-05	1.67424821957407e-05	2508	tags=25%, list=12%, signal=22%	CDKN1A/RPS6KA1/RPS6KA1/SQSTM1/VAV3/DUSP3/GRB2/CXCR4/CALR/RAC1/CFL1/MAPK9/YWHAB/MKNK2/SQSTM1/CSNK2B/NOD1/PFN1/AKT1S1/PIK3R3/AKT1/MAP2K3/AP2M1/ARF1/MAPK1/ACTR3/ARHGDIA	COJEC + Combination vs Control
HALLMARK_UV_RESPONSE_DN	HALLMARK_UV_RESPONSE_DN	148	0.484781431209812	1.90789084905453	3.45785144801364e-05	7.95267904297683e-05	1.67424821957407e-05	5527	tags=42%, list=26%, signal=31%	PTPRM/PIK3CD/CELF2/LPAR1/MGLL/ANXA4/NFIB/ANXA2/CAV1/CAP2/DAB2/IGFBP5/BHLHE40/SMAD7/NR3C1/PEX14/PTGFR/RXRA/ATP2B4/SDC2/SMAD3/MYC/RUNX1/VAV2/PTPN21/PLPP3/PPARG/RBPMS/TGFBR2/PIK3R3/NOTCH2/SERPINE1/CACNA1A/BDNF/FYN/SFMBT1/MET/INSIG1/MAP1B/PIAS3/PMP22/PRDM2/GJA1/ABCC1/NRP1/DYRK1A/EFEMP1/HAS2/MAP2K5/NFKB1/SPOP/DDAH1/CITED2/NR1D2/PDGFRB/SLC7A1/DUSP1/LDLR/ATRN/DBP/INPP4B/APBB2	COJEC + Combination vs Control
HALLMARK_MTORC1_SIGNALING	HALLMARK_MTORC1_SIGNALING	205	0.442402163278626	1.81590622390986	3.4991787789098e-05	7.95267904297683e-05	1.67424821957407e-05	4467	tags=39%, list=21%, signal=31%	CDKN1A/FDXR/TM7SF2/BTG2/SKAP2/LGMN/ITGB2/ALDOA/FKBP2/SQSTM1/IGFBP5/BHLHE40/SDF2L1/MLLT11/HSPA5/NHERF1/PPP1R15A/DHCR24/ACSL3/DHCR7/CXCR4/STC1/CALR/CORO1A/HMGCS1/FGL2/TES/SCD/GOT1/YKT6/SLC1A4/FADS2/G6PD/SQSTM1/PLK1/AURKA/EGLN3/PIK3R3/GLA/MAP2K3/SQLE/XBP1/HMGCR/ACTR3/P4HA1/ARPC5L/STIP1/PFKL/CCNF/CYP51A1/PDAP1/GSK3B/ACTR2/ACLY/STARD4/ADIPOR2/ADIPOR2/TUBG1/NFYC/SSR1/PLOD2/INSIG1/TOMM40/CCNG1/PSMC4/PSM…	COJEC + Combination vs Control
HALLMARK_XENOBIOTIC_METABOLISM	HALLMARK_XENOBIOTIC_METABOLISM	160	0.467422324277324	1.86216327401992	6.95338071606597e-05	0.00015116045034926	3.18232527051074e-05	4324	tags=41%, list=21%, signal=33%	ARG1/EPHA2/NINJ1/SMOX/SLC12A4/HMOX1/CD36/NDRG2/TGFB2/GABARAPL1/IGF1/MAOA/PDK4/PPARD/CYFIP2/EPHX1/IGFBP4/LPIN2/PINK1/PAPSS2/IRF8/ALDH2/DDAH2/DDAH2/DDAH2/DDAH2/ALAS1/GAD1/POR/FBLN1/GCH1/HNF4A/FAS/MT2A/CYP27A1/ECH1/ECH1/TMBIM6/NFS1/JUP/APOE/ACP2/SERPINE1/RETSAT/DDAH2/DDAH2/ACO2/AOX1/GSTT2/UGDH/ETS2/MPP2/DHRS1/DHRS1/GSS/PTGES/CYP1A1/ATP2A2/XDH/MAN1A1/ABCC3/TMEM97/MCCC2/NMT1/TPST1/SPINT2	COJEC + Combination vs Control
HALLMARK_KRAS_SIGNALING_DN	HALLMARK_KRAS_SIGNALING_DN	128	0.473961115909492	1.83076309958922	0.000129277427807048	0.000269327974598016	5.67006262311613e-05	3461	tags=30%, list=16%, signal=25%	GDNF/BTG2/CCNA1/GPR3/EFHD1/SGK1/TGFB2/SNN/SYNPO/DLK2/PTGFR/KCNQ2/HTR1B/TENT5C/MAST3/SNCB/RSAD2/IGFBP2/PDK2/GTF3C5/MYOT/AKR1B10/CNTFR/ACTC1/RYR2/CHST2/PKP1/RYR1/SELENOP/TLX1/CCDC106/DCC/COPZ2/ADRA2C/ARHGDIG/ABCG4/ENTPD7/SLC30A3	COJEC + Combination vs Control
HALLMARK_IL6_JAK_STAT3_SIGNALING	HALLMARK_IL6_JAK_STAT3_SIGNALING	53	0.624079733601183	2.0919237789822	0.000384867506654444	0.000713077011704117	0.000150121476148235	2623	tags=43%, list=12%, signal=38%	CD44/PIK3R5/SOCS3/CSF2RB/HMOX1/STAT3/CD36/PDGFC/IRF1/TGFB1/GRB2/TNFRSF1B/IL17RA/TLR2/CXCL1/ACVRL1/FAS/CNTFR/JUN/IL13RA1/CSF1/TNFRSF21/PIM1	COJEC + Combination vs Control
HALLMARK_INTERFERON_ALPHA_RESPONSE	HALLMARK_INTERFERON_ALPHA_RESPONSE	80	0.549967092915521	1.9820382295311	0.000368715785944183	0.000713077011704117	0.000150121476148235	3185	tags=38%, list=15%, signal=32%	TENT5A/LGALS3BP/GMPR/LY6E/MVB12A/PARP9/CASP8/IRF1/IFITM2/CMPK2/NCOA7/CD74/RSAD2/ELF1/LPAR6/TDRD7/TRIM26/TRIM26/UBA7/TRIM26/TRIM26/CSF1/OASL/CNP/EPSTI1/IRF2/IFI35/SAMD9L/OGFR/IFI27	COJEC + Combination vs Control
HALLMARK_UV_RESPONSE_UP	HALLMARK_UV_RESPONSE_UP	156	0.449602866874695	1.7860363787129	0.000385061586320223	0.000713077011704117	0.000150121476148235	3473	tags=34%, list=17%, signal=29%	BTG2/CDKN2B/CTSV/FOS/OLFM1/HMOX1/ABCB1/JUNB/FOSB/ALDOA/FURIN/MAOA/SQSTM1/GRINA/IRF1/GPX3/RRAD/EPHX1/HTR7/CLTB/PRKCD/CDC34/HSPA2/CCND3/RHOB/NTRK3/ALAS1/IGFBP2/SLC6A8/YKT6/GCH1/PRKACA/NXF1/TMBIM6/ENO2/SQSTM1/ATP6V1C1/SIGMAR1/BSG/NPTXR/H2AX/RAB27A/CNP/STIP1/PDAP1/STARD3/DNAJA1/SPR/AP2S1/BCL2L11/GRPEL1/FEN1/CCNE1	COJEC + Combination vs Control
HALLMARK_CHOLESTEROL_HOMEOSTASIS	HALLMARK_CHOLESTEROL_HOMEOSTASIS	69	0.550601824383493	1.93198228851889	0.000418950919903223	0.000748126642684327	0.000157500345828279	4275	tags=42%, list=20%, signal=34%	TM7SF2/TP53INP1/LGALS3/CPEB2/LGMN/ATF5/DHCR7/HMGCS1/PCYT2/SCD/ERRFI1/FADS2/ECH1/ECH1/PPARG/MVD/SQLE/HMGCR/CYP51A1/PMVK/STARD4/ANTXR2/AVPR1A/MVK/SREBF2/LSS/CHKA/TMEM97/ACSS2	COJEC + Combination vs Control
HALLMARK_GLYCOLYSIS	HALLMARK_GLYCOLYSIS	186	0.400782534524156	1.62713084651989	0.000945607791868385	0.00163035826184204	0.000343233318282535	4001	tags=33%, list=19%, signal=27%	CD44/P4HA2/TPBG/SLC16A3/NT5E/B4GALT1/ALDOA/TGFBI/PKP2/HSPA5/B3GAT3/MERTK/SDC1/CXCR4/STC1/PFKFB1/QSOX1/LHPP/SDC2/IRS2/GOT1/EFNA3/CHPF/G6PD/ENO2/GALK2/AURKA/VEGFA/B3GALT6/EGLN3/CHST2/IL13RA1/GPC1/SOX9/EXT1/B4GALT2/PPP2CB/GOT2/CHST12/P4HA1/HDLBP/PLOD1/PGLS/ELF3/GMPPB/GMPPA/CHST6/MET/RRAGD/XYLT2/PFKP/PLOD2/GYS1/CHPF2/RBCK1/PSMC4/PSMC4/KDELR3/DPYSL4/KIF20A/B4GALT4/LHX9	COJEC + Combination vs Control
HALLMARK_TGF_BETA_SIGNALING	HALLMARK_TGF_BETA_SIGNALING	57	0.553211861383752	1.87697258289872	0.0037058674087234	0.00617644568120566	0.00130030435393803	3291	tags=35%, list=16%, signal=30%	TGIF1/JUNB/FURIN/PMEPA1/NOG/SMAD7/RAB31/PPP1R15A/TGFB1/BMPR2/WWTR1/SMAD3/FKBP1A/SLC20A1/LEFTY2/SMAD1/SERPINE1/ENG/SPTBN1/THBS1	COJEC + Combination vs Control
HALLMARK_ANDROGEN_RESPONSE	HALLMARK_ANDROGEN_RESPONSE	97	0.430757244571191	1.60080960810244	0.00623229461756374	0.0100520880928447	0.00211622907217784	2488	tags=29%, list=12%, signal=26%	B4GALT1/SGK1/NDRG1/PMEPA1/ELL2/TPD52/MAF/CCND1/DHCR24/ACSL3/NKX3-1/MERTK/HMGCS1/ACTN1/TNFAIP8/CCND3/SCD/IQGAP2/PTPN21/H1-0/CDC14B/HERC3/ADRM1/ANKH/STEAP4/AKT1/SELENOP/HMGCR	COJEC + Combination vs Control
HALLMARK_PANCREAS_BETA_CELLS	HALLMARK_PANCREAS_BETA_CELLS	29	0.591685838569318	1.74917742499545	0.00703949941337505	0.0109992178333985	0.00231562480703127	613	tags=21%, list=3%, signal=20%	SST/MAFB/SYT13/LMO2/PKLR/ISL1	COJEC + Combination vs Control
HALLMARK_APICAL_SURFACE	HALLMARK_APICAL_SURFACE	32	0.561717154705452	1.7015429880995	0.00812693498452012	0.0123135378553335	0.00259232375901758	3427	tags=38%, list=16%, signal=31%	SCUBE1/CRYBG1/B4GALT1/CX3CL1/TMEM8B/HSPB1/SULF2/APP/FLOT2/ADIPOR2/ADIPOR2/ADAM10	COJEC + Combination vs Control
HALLMARK_WNT_BETA_CATENIN_SIGNALING	HALLMARK_WNT_BETA_CATENIN_SIGNALING	41	0.529456803602606	1.68095035918692	0.00866718027734977	0.0127458533490438	0.00268333754716711	5239	tags=44%, list=25%, signal=33%	CCND2/PPARD/MYC/FZD1/HDAC5/FRAT1/PSEN2/NCSTN/LEF1/NOTCH1/CSNK1E/TP53/NOTCH4/HDAC11/WNT5B/AXIN1/TCF7/NOTCH4	COJEC + Combination vs Control
HALLMARK_ANGIOGENESIS	HALLMARK_ANGIOGENESIS	28	0.575723795489538	1.68691453581815	0.0121070103495411	0.017295729070773	0.00364120612016274	4173	tags=50%, list=20%, signal=40%	CCND2/PDGFA/STC1/SERPINA5/VAV2/APP/TIMP1/VEGFA/LRPAP1/TNFRSF21/FGFR1/ITGAV/OLR1/NRP1	COJEC + Combination vs Control
HALLMARK_NOTCH_SIGNALING	HALLMARK_NOTCH_SIGNALING	33	0.52228353444871	1.58966888283441	0.0200584225900682	0.0278589202639836	0.00586503584504917	4634	tags=52%, list=22%, signal=40%	DTX4/DTX2/FZD7/PPARD/CCND1/FZD1/APH1A/PSEN2/NOTCH2/NOTCH1/WNT5A/FBXW11/LFNG/TCF7L2/FZD5/MAML2/HEYL	COJEC + Combination vs Control
HALLMARK_HEDGEHOG_SIGNALING	HALLMARK_HEDGEHOG_SIGNALING	34	0.508105164906737	1.55683264371204	0.0251547987616099	0.032249742002064	0.00678941936885558	4963	tags=47%, list=24%, signal=36%	ACHE/RTN1/CNTFR/CRMP1/DPYSL2/VEGFA/TLE3/NRP2/SCG2/PML/ETS2/MYH9/NRP1/CDK5R1/UNC5C/AMOT	COJEC + Combination vs Control
HALLMARK_REACTIVE_OXYGEN_SPECIES_PATHWAY	HALLMARK_REACTIVE_OXYGEN_SPECIES_PATHWAY	55	0.445888179049092	1.50499683682317	0.0249571346923223	0.032249742002064	0.00678941936885558	3265	tags=27%, list=16%, signal=23%	PDLIM1/MBP/JUNB/CDKN2D/GPX3/GCLM/HMOX2/FTL/HMOX2/NDUFS2/G6PD/EGLN2/TXNRD2/PTPA/PFKP	COJEC + Combination vs Control
HALLMARK_PEROXISOME	HALLMARK_PEROXISOME	100	0.382017538455979	1.42606275149181	0.0248868778280543	0.032249742002064	0.00678941936885558	2625	tags=21%, list=13%, signal=18%	CADM1/CRAT/CRABP1/DHRS3/ABCB1/ALDH1A1/ABCD1/DHCR24/PEX14/TSPO/MVP/SLC35B2/ISOC1/STS/RXRG/ECH1/ECH1/ACSL5/IDH2/RETSAT/YWHAH	COJEC + Combination vs Control
HALLMARK_TNFA_SIGNALING_VIA_NFKB	HALLMARK_TNFA_SIGNALING_VIA_NFKB	164	0.752802584981243	3.01139712220861	1.60870759870601e-29	8.04353799353007e-28	1.69337641969054e-28	2413	tags=48%, list=11%, signal=43%	CDKN1A/LIF/DRAM1/DUSP5/BTG2/CD44/GADD45A/SLC2A6/SLC2A6/DUSP4/NINJ1/INHBA/SOCS3/HBEGF/TNFAIP2/IER5/CEBPD/SLC16A6/RNF19B/TGIF1/PLEK/FOS/B4GALT1/ZFP36/JUNB/TNFAIP3/SGK1/LITAF/FOSB/NFKB2/SQSTM1/PMEPA1/IRF1/BHLHE40/ABCA1/SNN/PPP1R15A/KLF4/IER2/FOSL2/CCND1/EGR1/CEBPB/CLCF1/EHD1/RELB/B4GALT5/PLK2/PTGER4/TNFAIP8/IRS2/SMAD3/PTPRE/RHOB/TNC/RELA/MYC/TLR2/PDE4B/SDC4/CXCL1/TUBB2A/SPSB1/MCL1/IL7R/PTGS2/GCH1/MA…	Combination vs Control
HALLMARK_P53_PATHWAY	HALLMARK_P53_PATHWAY	184	0.655903932458478	2.66052583929562	2.91637891451628e-19	7.29094728629069e-18	1.53493627079804e-18	2542	tags=39%, list=12%, signal=35%	CDKN1A/ZMAT3/PHLDA3/LIF/DDB2/FDXR/DRAM1/BAX/PLK3/BTG2/EPHA2/GADD45A/RAP2B/NINJ1/CCND2/CDKN2B/PDGFA/AEN/HBEGF/CEBPA/IER5/RNF19B/GLS2/FOS/HMOX1/TOB1/TRAF4/AK1/STEAP3/NDRG1/INHBB/ABHD4/CD82/ADA/CYFIP2/HEXIM1/RRAD/PPP1R15A/KLF4/EPHX1/TGFB1/ITGB4/FUCA1/SDC1/RXRA/PLK2/POLH/DEF6/RB1/PTPRE/CCND3/APP/RGS16/WWP1/FAS/PPM1D/CSRNP2/MKNK2/CCNK/RHBDF2/JUN/TAX1BP3/SESN1/CD81/CDH13/SLC3A2/SEC61A1/ZFP36L1/PITPNC1/…	Combination vs Control
HALLMARK_EPITHELIAL_MESENCHYMAL_TRANSITION	HALLMARK_EPITHELIAL_MESENCHYMAL_TRANSITION	173	0.628804529685871	2.53045610741929	5.74329016417179e-15	7.17911270521473e-14	1.51139214846626e-14	3450	tags=44%, list=16%, signal=37%	CADM1/CD44/GADD45A/HTRA1/INHBA/BASP1/APLP1/CAPG/TFPI2/SGCB/EMP3/ACTA2/NT5E/VCAM1/TNFAIP3/CAP2/DAB2/SGCD/TGFBI/PMEPA1/VIM/ANPEP/ITGA2/DPYSL3/TPM2/EDIL3/IGFBP4/TGFB1/TPM1/FUCA1/SDC1/ITGA5/SERPINE2/QSOX1/DST/RHOB/TNC/WIPF1/SPOCK1/IGFBP2/SDC4/CXCL1/FBLN1/CRLF1/SLC6A8/CXCL12/FAS/COLGALT1/ENO2/JUN/TGM2/TIMP1/VEGFA/ITGB1/EFEMP2/ITGB5/SGCG/GPC1/NOTCH2/SERPINE1/LOXL2/MYL9/SCG2/PVR/PLOD1/BMP1/FERMT2/BDNF/M…	Combination vs Control
HALLMARK_MYOGENESIS	HALLMARK_MYOGENESIS	186	0.61943964801828	2.51485349790666	4.51905735854465e-15	7.17911270521473e-14	1.51139214846626e-14	4313	tags=49%, list=21%, signal=39%	CDKN1A/CRAT/PYGM/EFS/HBEGF/LDB3/SIRT2/SIRT2/HSPB2/CD36/CHRNA1/AK1/SGCD/IGF1/ACHE/KLF5/BHLHE40/FST/GPX3/TPM2/OCEL1/TGFB1/MEF2C/ENO3/SORBS1/ITGB4/ATP2A1/FXYD1/TNNT3/TNNT3/WWTR1/PFKM/NAV2/RB1/MYO1C/MYOM1/SVIL/ACTA1/CKMT2/SORBS3/SCD/HDAC5/PDLIM7/GSN/APP/DES/SLC6A8/MEF2A/ATP6AP1/PSEN2/EPHB3/FHL1/DAPK2/ACTC1/MAPRE3/ITGB1/ITGB5/SGCG/CDH13/TNNC2/TNNT1/RYR1/NOTCH1/HRC/PDE4DIP/ITGA7/MRAS/MYBPH/PTP4A3/TEAD4…	Combination vs Control
HALLMARK_MYC_TARGETS_V1	HALLMARK_MYC_TARGETS_V1	216	-0.53595532731627	-2.28858955735367	2.23516696492695e-14	2.23516696492695e-13	4.70561466300412e-14	4547	tags=47%, list=22%, signal=37%	EXOSC7/POLE3/TOMM70/TRA2B/PTGES3/ERH/USP1/SSBP1/H2AZ1/HPRT1/AP3S1/PWP1/YWHAE/RPL22/EIF1AX/CCT2/NHP2/RACK1/UBE2E1/HSPE1/SNRPA1/YWHAE/PSMB3/XPO1/UBA2/MRPL9/DHX15/ACP1/VDAC3/CNBP/ILF2/LSM7/COX5A/CCT4/NOP56/PRPS2/MCM4/SRSF2/CLNS1A/HNRNPC/HSPD1/PRDX3/MRPS18B/PSMD8/NME1/CYC1/PSMA7/MRPL23/MRPL23/SLC25A3/SRSF7/RPL18/COPS5/CBX3/LSM2/LSM2/LSM2/LSM2/PSMA4/SRSF3/PSMB3/PSMA1/IFRD1/SNRPD1/VBP1/C1QBP/PSMC6/EIF4…	Combination vs Control
HALLMARK_APOPTOSIS	HALLMARK_APOPTOSIS	136	0.658839346913604	2.56600984572433	2.70095493832624e-14	2.25079578193853e-13	4.73851743566007e-14	2889	tags=40%, list=14%, signal=35%	CDKN1A/FDXR/BAX/BTG2/CD44/GADD45A/CCNA1/CCND2/LGALS3/TIMP2/HMOX1/CAV1/TGFB2/CASP8/SQSTM1/IRF1/SMAD7/CASP9/GPX3/LMNA/BCAP31/CASP7/HSPB1/CCND1/TSPO/PEA15/BCL2L1/PAK1/RHOB/RELA/PPP2R5B/MCL1/GSN/APP/GSTM1/GCH1/PSEN2/FAS/H1-0/ENO2/CDC25B/SLC20A1/SQSTM1/JUN/TIMP1/ANXA1/ANKH/DNAJC3/LEF1/RARA/RETSAT/RNASEL/DAP/MMP2/DNAJA1	Combination vs Control
HALLMARK_INFLAMMATORY_RESPONSE	HALLMARK_INFLAMMATORY_RESPONSE	126	0.656634864342841	2.52915843374846	9.41650212024044e-14	6.72607294302889e-13	1.41601535642713e-13	3243	tags=41%, list=15%, signal=35%	CDKN1A/LIF/BTG2/PIK3R5/INHBA/P2RY2/HBEGF/TPBG/LY6E/RHOG/LPAR1/C3AR1/EMP3/SCN1B/CX3CL1/IRF1/ABCA1/LCP2/STAB1/CD82/CYBB/P2RX4/TNFRSF1B/ITGA5/PCDH7/PTGER4/PTPRE/RELA/MYC/TLR2/PDE4B/AXL/IL7R/RGS16/CMKLR1/GCH1/SLC28A2/TIMP1/ADRM1/CHST2/RGS1/CSF1/CALCRL/SERPINE1/TAPBP/PVR/RNF144B/IL10RA/MET/P2RX7/SGMS2/PTGER2	Combination vs Control
HALLMARK_IL2_STAT5_SIGNALING	HALLMARK_IL2_STAT5_SIGNALING	162	0.613530473384352	2.44926533428805	1.05625135924636e-12	6.14907912042119e-12	1.29454297272025e-12	3473	tags=44%, list=17%, signal=37%	LIF/ITGA6/CD44/MAPKAPK2/CCND2/APLP1/CAPN3/CAPG/DHRS3/ETV4/ANXA4/NT5E/CTSZ/ABCB1/GABARAPL1/SPRY4/BATF/FURIN/NDRG1/AHNAK/CISH/BHLHE40/P2RX4/ENO3/TNFRSF1B/ADAM19/IRF8/TLR7/BCL2L1/BMPR2/FGL2/CCND3/RHOB/MYC/MYO1C/LRRC8C/PRKCH/SNX9/RGS16/SYT11/MAFF/PHLDA1/SMPDL3A/BCL2/GPR83/TGM2/MYO1E/WLS/CD81/CKAP4/CSF1/SPRED2/XBP1/TNFRSF21/P4HA1/PIM1/NFKBIZ/ENPP1/RHOH/SLC29A2/TRAF1/NCS1/LCLAT1/DCPS/IL10RA/GLIPR2/RRAG…	Combination vs Control
HALLMARK_HYPOXIA	HALLMARK_HYPOXIA	181	0.591357900656191	2.39623746033166	1.10683424167581e-12	6.14907912042119e-12	1.29454297272025e-12	2709	tags=33%, list=13%, signal=29%	CDKN1A/PGF/PYGM/P4HA2/TPBG/FOS/HMOX1/ZFP36/ANXA2/CAV1/TNFAIP3/PKLR/ALDOA/TGFBI/NDRG1/BHLHE40/TPD52/HSPA5/PPP1R15A/NR3C1/FOSL2/ENO3/CXCR4/CHST3/STC1/SLC25A1/CAVIN1/SDC2/IRS2/TES/SDC4/PDGFB/EFNA3/ERRFI1/SIAH2/MAFF/MT2A/BCL2/HK1/ENO2/JUN/TGM2/VEGFA/B3GALT6/CHST2/NOCT/GPC1/PKP1/BCAN/KLF7/EXT1/SERPINE1/PFKFB3/P4HA1/PIM1/PFKL/SELENBP1/PHKG1/HDLBP	Combination vs Control
HALLMARK_APICAL_JUNCTION	HALLMARK_APICAL_JUNCTION	181	0.566227037949423	2.29440485682439	9.68754764347564e-11	4.84377382173782e-10	1.01974185720796e-10	3799	tags=42%, list=18%, signal=35%	SIRPA/CRAT/NECTIN4/SKAP2/RAC2/NEGR1/B4GALT1/CADM3/VCAM1/NEXN/FYB1/GNAI2/MSN/CX3CL1/TGFBI/LDLRAP1/TMEM8B/ITGA2/ITGB4/VASP/MAP4K2/SYK/STX4/PARVA/ACTN1/MMP9/RRAS/ACTA1/ARHGEF6/SORBS3/VAV2/CNN2/MPZL1/ACTB/PTPRC/CAP1/NF2/ITGA3/PFN1/MAP3K20/JUP/ACTC1/ITGB1/PBX2/PIK3R3/MVD/CD276/ADAMTS5/CLDN11/MYL9/CLDN5/ITGA9/MAPK11/ZYX/ZYX/YWHAH/CD34/BMP1/MMP2/TRAF1/VWF/VCL/NLGN2/NLGN2/TUBG1/NRXN2/AMIGO1/INSIG1/SLC30A…	Combination vs Control
HALLMARK_COMPLEMENT	HALLMARK_COMPLEMENT	153	0.601989321186426	2.38479694754428	1.96066065327336e-10	8.91209387851528e-10	1.87623029021374e-10	3010	tags=39%, list=14%, signal=34%	MMP12/MMP13/DUSP5/PIK3R5/GNG2/CTSV/CTSB/DOCK9/LGALS3/RHOG/TFPI2/CTSB/CTSS/PLEK/TIMP2/DUSP6/CD36/TNFAIP3/GNAI2/LGMN/ITGAM/WAS/IRF1/CASP9/LCP2/HSPA5/GNB2/CASP7/PDP1/CEBPB/GRB2/EHD1/STX4/PRKCD/RCE1/F7/CXCL1/PDGFB/CTSH/CALM3/HNF4A/MAFF/GNB4/MSRB1/TIMP1/PFN1/HPCAL4/RNF4/CDH13/SH2B3/SERPINE1/PPP2CB/CTSD/SERPING1/PIM1/CSRP1/DGKG/IRF2/FYN/PLA2G4A	Combination vs Control
HALLMARK_INTERFERON_GAMMA_RESPONSE	HALLMARK_INTERFERON_GAMMA_RESPONSE	160	0.568410217122645	2.26448882718636	2.29203358029027e-09	9.55013991787615e-09	2.01055577218445e-09	3435	tags=39%, list=16%, signal=33%	CDKN1A/LGALS3BP/SOCS3/TNFAIP2/LY6E/IRF5/CSF2RB/VCAM1/LATS2/STAT3/TNFAIP3/CASP8/HLA-B/IRF1/LCP2/HLA-B/HLA-B/IFITM2/CASP7/CMPK2/HLA-DQA1/IRF8/HLA-DQA1/MVP/FGL2/CD74/MARCHF1/PDE4B/RSAD2/ISOC1/HLA-G/PTGS2/CMKLR1/GCH1/FAS/MT2A/TDRD7/NOD1/TRIM26/TRIM26/TRIM26/TRIM26/OASL/OAS3/TAPBP/SERPING1/PIM1/SAMHD1/EPSTI1/PML/IRF2/HLA-A/ST3GAL5/IFI35/SAMD9L/PLA2G4A/OGFR/IL10RA/RNF213/IFI27/PFKP/PTPN1/MYD88	Combination vs Control
HALLMARK_OXIDATIVE_PHOSPHORYLATION	HALLMARK_OXIDATIVE_PHOSPHORYLATION	219	-0.472927688203316	-2.02152028010918	4.32516451436081e-09	1.6635248132157e-08	3.50215750150673e-09	5199	tags=54%, list=25%, signal=41%	ATP6V1F/ATP6V0E1/NDUFA3/NDUFA3/NDUFA3/NDUFA3/NDUFA3/NDUFA3/NDUFA3/NDUFA3/NDUFA5/DLD/ACAT1/COX6B1/SURF1/SURF1/MTRR/TOMM70/NDUFB8/MPC1/ETFDH/MGST3/ATP6V0B/PHYH/SUPV3L1/ETFA/ECI1/SUCLA2/PDHX/ATP5MC3/NDUFA6/ECHS1/NDUFB2/TIMM50/PDHB/NDUFA7/UQCRFS1/ATP6V1G1/VDAC3/POLR2F/COX5A/ATP5MG/ACAA2/TOMM22/ATP5F1E/COX4I1/UQCRC2/MRPL34/NDUFB6/PRDX3/ATP5PF/UQCR10/CYC1/RHOT1/LRPPRC/NDUFB4/COX11/DECR1/SLC25A3/MRPS12/…	Combination vs Control
HALLMARK_KRAS_SIGNALING_UP	HALLMARK_KRAS_SIGNALING_UP	158	0.555020447627792	2.20674480405439	8.3352216164271e-09	2.97686486300968e-08	6.26708392212564e-09	2957	tags=33%, list=14%, signal=28%	SPRY2/LIF/MAFB/ARG1/INHBA/CCND2/KCNN4/HBEGF/LAPTM5/CD37/ETV4/CTSS/C3AR1/TLR8/SCN1B/ABCB1/DUSP6/TNFAIP3/ITGB2/ITGA2/PPP1R15A/KLF4/F13A1/GADD45G/PRDM1/FUCA1/TNFRSF1B/CXCR4/RELN/IRF8/PCSK1N/GNG11/MMP9/MMP11/CPE/IL7R/PTGS2/RGS16/DOCK2/CMKLR1/JUP/ANKH/GFPT2/SOX9/AMMECR1/TMEM176A/TRIB2/ADGRA2/CCSER2/ENG/TRAF1/VWA5A	Combination vs Control
HALLMARK_COAGULATION	HALLMARK_COAGULATION	89	0.624993911916561	2.28313935969013	4.65079950773742e-07	1.55026650257914e-06	3.26371895279819e-07	4040	tags=52%, list=19%, signal=42%	HTRA1/CTSV/CTSB/TFPI2/CTSB/PLEK/SIRT2/SIRT2/DUSP6/LGMN/GDA/FURIN/CASP9/ITGA2/GNB2/CAPN2/MMP9/MMP11/RAC1/PDGFB/CTSH/GSN/WDR1/HNF4A/MAFF/TIMP1/ANXA1/LEFTY2/KLF7/SERPINE1/SERPING1/SH2B2/CSRP1/BMP1/MMP2/VWF/FYN/DUSP14/THBS1/LAMP2/MMP10/OLR1/PEF1/PRSS23/SPARC/USP11	Combination vs Control
HALLMARK_HEME_METABOLISM	HALLMARK_HEME_METABOLISM	175	0.480238989787007	1.93574837290378	1.12922762767838e-06	3.52883633649493e-06	7.42912912946302e-07	3375	tags=34%, list=16%, signal=29%	BTG2/P4HA2/MOCOS/UCP2/CTSB/ACP5/SDCBP/LMO2/MARCHF8/CTSB/TAL1/LRP10/SMOX/MPP1/MARCHF2/ADIPOR1/ELL2/TMCC2/NR3C1/LPIN2/GCLM/HAGH/SIDT2/PICALM/CCND3/KAT2B/TENT5C/NFE2L1/RAD23A/OPTN/PPP2R5B/RBM38/SLC6A8/ANK1/FBXO34/H1-0/FBXO7/KDM7A/UBAC1/BLVRA/BSG/MFHAS1/MAP2K3/SLC10A3/FN3K/TNS1/KLF1/KHNYN/SELENBP1/ALDH1L1/MKRN1/HDGF/PGLS/E2F2/E2F2/CDR2/TOP1/LAMP2/FOXO3	Combination vs Control
HALLMARK_ESTROGEN_RESPONSE_EARLY	HALLMARK_ESTROGEN_RESPONSE_EARLY	174	0.498452532688249	2.00730539898838	1.51888891172746e-06	4.46732032861019e-06	9.40488490233724e-07	3175	tags=30%, list=15%, signal=26%	CD44/AMFR/P2RY2/TPBG/NBL1/DHRS3/FOS/OLFM1/B4GALT1/TOB1/CISH/BHLHE40/INHBB/RAB31/KCNK5/NHERF1/KLF4/IGFBP4/FOXC1/CCND1/PAPSS2/DHCR7/TSKU/NAV2/SYNGR1/MYC/SVIL/TMEM164/SEC14L2/ELF1/SIAH2/SLC1A4/CXCL12/BCL2/WFS1/TTC39A/TGM2/HR/MYOF/GLA/RPS6KA2/RARA/TGIF2/GFRA1/XBP1/CYP26B1/TUBB2B/ELF3/GAB2/ITPK1/ITPK1/SLC39A6/MAPT	Combination vs Control
HALLMARK_ALLOGRAFT_REJECTION	HALLMARK_ALLOGRAFT_REJECTION	135	0.524964135958767	2.04456187201035	3.48910086372828e-06	9.69194684368968e-06	2.04040986182941e-06	2313	tags=31%, list=11%, signal=28%	LIF/INHBA/CCND2/CAPG/CTSS/SPI1/ELF4/NCF4/IL16/HCLS1/TGFB2/FYB1/ITGB2/IL12A/WAS/ACHE/LCP2/INHBB/STAB1/CARTPT/TPD52/TGFB1/HLA-DQA1/CSK/IRF8/HLA-DQA1/FGR/CD74/MMP9/CCND3/TLR2/RPL3L/CCR5/HLA-G/PTPRC/FAS/TIMP1/CCR2/IGSF6/SOCS5/AKT1/CSF1	Combination vs Control
HALLMARK_ESTROGEN_RESPONSE_LATE	HALLMARK_ESTROGEN_RESPONSE_LATE	174	0.468864044668259	1.88815035842693	2.04642327645058e-05	5.38532441171205e-05	1.13375250772885e-05	2564	tags=24%, list=12%, signal=21%	CHST8/CD44/CCNA1/AMFR/TPBG/NBL1/TFPI2/CXCL14/FOS/OLFM1/ZFP36/TOB1/CAV1/SGK1/BATF/CISH/RAB31/KCNK5/JAK1/NHERF1/KLF4/IGFBP4/FOXC1/CCND1/PAPSS2/DHCR7/ATP2B4/CPE/SERPINA5/SIAH2/SLC1A4/CXCL12/BCL2/WFS1/HR/MYOF/GLA/RPS6KA2/IDH2/XBP1/CDC20/CYP26B1	Combination vs Control
HALLMARK_PI3K_AKT_MTOR_SIGNALING	HALLMARK_PI3K_AKT_MTOR_SIGNALING	108	0.527081940621789	1.98978385755257	3.22186222077642e-05	7.95267904297683e-05	1.67424821957407e-05	2508	tags=25%, list=12%, signal=22%	CDKN1A/RPS6KA1/RPS6KA1/SQSTM1/VAV3/DUSP3/GRB2/CXCR4/CALR/RAC1/CFL1/MAPK9/YWHAB/MKNK2/SQSTM1/CSNK2B/NOD1/PFN1/AKT1S1/PIK3R3/AKT1/MAP2K3/AP2M1/ARF1/MAPK1/ACTR3/ARHGDIA	Combination vs Control
HALLMARK_UV_RESPONSE_DN	HALLMARK_UV_RESPONSE_DN	148	0.484781431209812	1.90789084905453	3.45785144801364e-05	7.95267904297683e-05	1.67424821957407e-05	5527	tags=42%, list=26%, signal=31%	PTPRM/PIK3CD/CELF2/LPAR1/MGLL/ANXA4/NFIB/ANXA2/CAV1/CAP2/DAB2/IGFBP5/BHLHE40/SMAD7/NR3C1/PEX14/PTGFR/RXRA/ATP2B4/SDC2/SMAD3/MYC/RUNX1/VAV2/PTPN21/PLPP3/PPARG/RBPMS/TGFBR2/PIK3R3/NOTCH2/SERPINE1/CACNA1A/BDNF/FYN/SFMBT1/MET/INSIG1/MAP1B/PIAS3/PMP22/PRDM2/GJA1/ABCC1/NRP1/DYRK1A/EFEMP1/HAS2/MAP2K5/NFKB1/SPOP/DDAH1/CITED2/NR1D2/PDGFRB/SLC7A1/DUSP1/LDLR/ATRN/DBP/INPP4B/APBB2	Combination vs Control
HALLMARK_MTORC1_SIGNALING	HALLMARK_MTORC1_SIGNALING	205	0.442402163278626	1.81590622390986	3.4991787789098e-05	7.95267904297683e-05	1.67424821957407e-05	4467	tags=39%, list=21%, signal=31%	CDKN1A/FDXR/TM7SF2/BTG2/SKAP2/LGMN/ITGB2/ALDOA/FKBP2/SQSTM1/IGFBP5/BHLHE40/SDF2L1/MLLT11/HSPA5/NHERF1/PPP1R15A/DHCR24/ACSL3/DHCR7/CXCR4/STC1/CALR/CORO1A/HMGCS1/FGL2/TES/SCD/GOT1/YKT6/SLC1A4/FADS2/G6PD/SQSTM1/PLK1/AURKA/EGLN3/PIK3R3/GLA/MAP2K3/SQLE/XBP1/HMGCR/ACTR3/P4HA1/ARPC5L/STIP1/PFKL/CCNF/CYP51A1/PDAP1/GSK3B/ACTR2/ACLY/STARD4/ADIPOR2/ADIPOR2/TUBG1/NFYC/SSR1/PLOD2/INSIG1/TOMM40/CCNG1/PSMC4/PSM…	Combination vs Control
HALLMARK_XENOBIOTIC_METABOLISM	HALLMARK_XENOBIOTIC_METABOLISM	160	0.467422324277324	1.86216327401992	6.95338071606597e-05	0.00015116045034926	3.18232527051074e-05	4324	tags=41%, list=21%, signal=33%	ARG1/EPHA2/NINJ1/SMOX/SLC12A4/HMOX1/CD36/NDRG2/TGFB2/GABARAPL1/IGF1/MAOA/PDK4/PPARD/CYFIP2/EPHX1/IGFBP4/LPIN2/PINK1/PAPSS2/IRF8/ALDH2/DDAH2/DDAH2/DDAH2/DDAH2/ALAS1/GAD1/POR/FBLN1/GCH1/HNF4A/FAS/MT2A/CYP27A1/ECH1/ECH1/TMBIM6/NFS1/JUP/APOE/ACP2/SERPINE1/RETSAT/DDAH2/DDAH2/ACO2/AOX1/GSTT2/UGDH/ETS2/MPP2/DHRS1/DHRS1/GSS/PTGES/CYP1A1/ATP2A2/XDH/MAN1A1/ABCC3/TMEM97/MCCC2/NMT1/TPST1/SPINT2	Combination vs Control
HALLMARK_KRAS_SIGNALING_DN	HALLMARK_KRAS_SIGNALING_DN	128	0.473961115909492	1.83076309958922	0.000129277427807048	0.000269327974598016	5.67006262311613e-05	3461	tags=30%, list=16%, signal=25%	GDNF/BTG2/CCNA1/GPR3/EFHD1/SGK1/TGFB2/SNN/SYNPO/DLK2/PTGFR/KCNQ2/HTR1B/TENT5C/MAST3/SNCB/RSAD2/IGFBP2/PDK2/GTF3C5/MYOT/AKR1B10/CNTFR/ACTC1/RYR2/CHST2/PKP1/RYR1/SELENOP/TLX1/CCDC106/DCC/COPZ2/ADRA2C/ARHGDIG/ABCG4/ENTPD7/SLC30A3	Combination vs Control
HALLMARK_IL6_JAK_STAT3_SIGNALING	HALLMARK_IL6_JAK_STAT3_SIGNALING	53	0.624079733601183	2.0919237789822	0.000384867506654444	0.000713077011704117	0.000150121476148235	2623	tags=43%, list=12%, signal=38%	CD44/PIK3R5/SOCS3/CSF2RB/HMOX1/STAT3/CD36/PDGFC/IRF1/TGFB1/GRB2/TNFRSF1B/IL17RA/TLR2/CXCL1/ACVRL1/FAS/CNTFR/JUN/IL13RA1/CSF1/TNFRSF21/PIM1	Combination vs Control
HALLMARK_INTERFERON_ALPHA_RESPONSE	HALLMARK_INTERFERON_ALPHA_RESPONSE	80	0.549967092915521	1.9820382295311	0.000368715785944183	0.000713077011704117	0.000150121476148235	3185	tags=38%, list=15%, signal=32%	TENT5A/LGALS3BP/GMPR/LY6E/MVB12A/PARP9/CASP8/IRF1/IFITM2/CMPK2/NCOA7/CD74/RSAD2/ELF1/LPAR6/TDRD7/TRIM26/TRIM26/UBA7/TRIM26/TRIM26/CSF1/OASL/CNP/EPSTI1/IRF2/IFI35/SAMD9L/OGFR/IFI27	Combination vs Control
HALLMARK_UV_RESPONSE_UP	HALLMARK_UV_RESPONSE_UP	156	0.449602866874695	1.7860363787129	0.000385061586320223	0.000713077011704117	0.000150121476148235	3473	tags=34%, list=17%, signal=29%	BTG2/CDKN2B/CTSV/FOS/OLFM1/HMOX1/ABCB1/JUNB/FOSB/ALDOA/FURIN/MAOA/SQSTM1/GRINA/IRF1/GPX3/RRAD/EPHX1/HTR7/CLTB/PRKCD/CDC34/HSPA2/CCND3/RHOB/NTRK3/ALAS1/IGFBP2/SLC6A8/YKT6/GCH1/PRKACA/NXF1/TMBIM6/ENO2/SQSTM1/ATP6V1C1/SIGMAR1/BSG/NPTXR/H2AX/RAB27A/CNP/STIP1/PDAP1/STARD3/DNAJA1/SPR/AP2S1/BCL2L11/GRPEL1/FEN1/CCNE1	Combination vs Control
HALLMARK_CHOLESTEROL_HOMEOSTASIS	HALLMARK_CHOLESTEROL_HOMEOSTASIS	69	0.550601824383493	1.93198228851889	0.000418950919903223	0.000748126642684327	0.000157500345828279	4275	tags=42%, list=20%, signal=34%	TM7SF2/TP53INP1/LGALS3/CPEB2/LGMN/ATF5/DHCR7/HMGCS1/PCYT2/SCD/ERRFI1/FADS2/ECH1/ECH1/PPARG/MVD/SQLE/HMGCR/CYP51A1/PMVK/STARD4/ANTXR2/AVPR1A/MVK/SREBF2/LSS/CHKA/TMEM97/ACSS2	Combination vs Control
HALLMARK_GLYCOLYSIS	HALLMARK_GLYCOLYSIS	186	0.400782534524156	1.62713084651989	0.000945607791868385	0.00163035826184204	0.000343233318282535	4001	tags=33%, list=19%, signal=27%	CD44/P4HA2/TPBG/SLC16A3/NT5E/B4GALT1/ALDOA/TGFBI/PKP2/HSPA5/B3GAT3/MERTK/SDC1/CXCR4/STC1/PFKFB1/QSOX1/LHPP/SDC2/IRS2/GOT1/EFNA3/CHPF/G6PD/ENO2/GALK2/AURKA/VEGFA/B3GALT6/EGLN3/CHST2/IL13RA1/GPC1/SOX9/EXT1/B4GALT2/PPP2CB/GOT2/CHST12/P4HA1/HDLBP/PLOD1/PGLS/ELF3/GMPPB/GMPPA/CHST6/MET/RRAGD/XYLT2/PFKP/PLOD2/GYS1/CHPF2/RBCK1/PSMC4/PSMC4/KDELR3/DPYSL4/KIF20A/B4GALT4/LHX9	Combination vs Control
HALLMARK_TGF_BETA_SIGNALING	HALLMARK_TGF_BETA_SIGNALING	57	0.553211861383752	1.87697258289872	0.0037058674087234	0.00617644568120566	0.00130030435393803	3291	tags=35%, list=16%, signal=30%	TGIF1/JUNB/FURIN/PMEPA1/NOG/SMAD7/RAB31/PPP1R15A/TGFB1/BMPR2/WWTR1/SMAD3/FKBP1A/SLC20A1/LEFTY2/SMAD1/SERPINE1/ENG/SPTBN1/THBS1	Combination vs Control
HALLMARK_ANDROGEN_RESPONSE	HALLMARK_ANDROGEN_RESPONSE	97	0.430757244571191	1.60080960810244	0.00623229461756374	0.0100520880928447	0.00211622907217784	2488	tags=29%, list=12%, signal=26%	B4GALT1/SGK1/NDRG1/PMEPA1/ELL2/TPD52/MAF/CCND1/DHCR24/ACSL3/NKX3-1/MERTK/HMGCS1/ACTN1/TNFAIP8/CCND3/SCD/IQGAP2/PTPN21/H1-0/CDC14B/HERC3/ADRM1/ANKH/STEAP4/AKT1/SELENOP/HMGCR	Combination vs Control
HALLMARK_PANCREAS_BETA_CELLS	HALLMARK_PANCREAS_BETA_CELLS	29	0.591685838569318	1.74917742499545	0.00703949941337505	0.0109992178333985	0.00231562480703127	613	tags=21%, list=3%, signal=20%	SST/MAFB/SYT13/LMO2/PKLR/ISL1	Combination vs Control
HALLMARK_APICAL_SURFACE	HALLMARK_APICAL_SURFACE	32	0.561717154705452	1.7015429880995	0.00812693498452012	0.0123135378553335	0.00259232375901758	3427	tags=38%, list=16%, signal=31%	SCUBE1/CRYBG1/B4GALT1/CX3CL1/TMEM8B/HSPB1/SULF2/APP/FLOT2/ADIPOR2/ADIPOR2/ADAM10	Combination vs Control
HALLMARK_WNT_BETA_CATENIN_SIGNALING	HALLMARK_WNT_BETA_CATENIN_SIGNALING	41	0.529456803602606	1.68095035918692	0.00866718027734977	0.0127458533490438	0.00268333754716711	5239	tags=44%, list=25%, signal=33%	CCND2/PPARD/MYC/FZD1/HDAC5/FRAT1/PSEN2/NCSTN/LEF1/NOTCH1/CSNK1E/TP53/NOTCH4/HDAC11/WNT5B/AXIN1/TCF7/NOTCH4	Combination vs Control
HALLMARK_ANGIOGENESIS	HALLMARK_ANGIOGENESIS	28	0.575723795489538	1.68691453581815	0.0121070103495411	0.017295729070773	0.00364120612016274	4173	tags=50%, list=20%, signal=40%	CCND2/PDGFA/STC1/SERPINA5/VAV2/APP/TIMP1/VEGFA/LRPAP1/TNFRSF21/FGFR1/ITGAV/OLR1/NRP1	Combination vs Control
HALLMARK_NOTCH_SIGNALING	HALLMARK_NOTCH_SIGNALING	33	0.52228353444871	1.58966888283441	0.0200584225900682	0.0278589202639836	0.00586503584504917	4634	tags=52%, list=22%, signal=40%	DTX4/DTX2/FZD7/PPARD/CCND1/FZD1/APH1A/PSEN2/NOTCH2/NOTCH1/WNT5A/FBXW11/LFNG/TCF7L2/FZD5/MAML2/HEYL	Combination vs Control
HALLMARK_HEDGEHOG_SIGNALING	HALLMARK_HEDGEHOG_SIGNALING	34	0.508105164906737	1.55683264371204	0.0251547987616099	0.032249742002064	0.00678941936885558	4963	tags=47%, list=24%, signal=36%	ACHE/RTN1/CNTFR/CRMP1/DPYSL2/VEGFA/TLE3/NRP2/SCG2/PML/ETS2/MYH9/NRP1/CDK5R1/UNC5C/AMOT	Combination vs Control
HALLMARK_REACTIVE_OXYGEN_SPECIES_PATHWAY	HALLMARK_REACTIVE_OXYGEN_SPECIES_PATHWAY	55	0.445888179049092	1.50499683682317	0.0249571346923223	0.032249742002064	0.00678941936885558	3265	tags=27%, list=16%, signal=23%	PDLIM1/MBP/JUNB/CDKN2D/GPX3/GCLM/HMOX2/FTL/HMOX2/NDUFS2/G6PD/EGLN2/TXNRD2/PTPA/PFKP	Combination vs Control
HALLMARK_PEROXISOME	HALLMARK_PEROXISOME	100	0.382017538455979	1.42606275149181	0.0248868778280543	0.032249742002064	0.00678941936885558	2625	tags=21%, list=13%, signal=18%	CADM1/CRAT/CRABP1/DHRS3/ABCB1/ALDH1A1/ABCD1/DHCR24/PEX14/TSPO/MVP/SLC35B2/ISOC1/STS/RXRG/ECH1/ECH1/ACSL5/IDH2/RETSAT/YWHAH	Combination vs Control

## Sheet: 6D
6D	Enrichment of MES- and ADR-like gene signatures after in vivo treatment
															List of tested genes from different signatures
ID	Description	setSize	enrichmentScore	NES	pvalue	p.adjust	qvalue	rank	leading_edge	core_enrichment	Contrast				Signature	Gene.stable.ID
MES_van.Groningen	MES_van.Groningen	472	0.540945850589046	2.4026575206033	2.11674967887023e-24	6.13857406872366e-23	2.6737890680466e-23	4099	tags=41%, list=20%, signal=34%	ENSG00000174307/ENSG00000143545/ENSG00000130513/ENSG00000107438/ENSG00000178695/ENSG00000138166/ENSG00000026508/ENSG00000166033/ENSG00000112773/ENSG00000185070/ENSG00000285132/ENSG00000146242/ENSG00000185483/ENSG00000185112/ENSG00000111961/ENSG00000137575/ENSG00000164733/ENSG00000197324/ENSG00000107796/ENSG00000165424/ENSG00000182718/ENSG00000139318/ENSG00000150457/ENSG00000168610/ENSG00000118515…	COJEC + Comb vs Controll				ADR_MaÃ±as	ENSG00000173210
nC6_Bedoya	nC6_Bedoya	273	0.617121726670657	2.60637353485827	1.22858100375333e-22	1.78144245544232e-21	7.75945897107363e-22	3816	tags=49%, list=18%, signal=41%	ENSG00000204103/ENSG00000141506/ENSG00000181467/ENSG00000116701/ENSG00000285132/ENSG00000162511/ENSG00000185215/ENSG00000160883/ENSG00000092068/ENSG00000102575/ENSG00000128604/ENSG00000141526/ENSG00000108932/ENSG00000149781/ENSG00000131981/ENSG00000177426/ENSG00000048740/ENSG00000164733/ENSG00000163131/ENSG00000100599/ENSG00000074416/ENSG00000066336/ENSG00000135838/ENSG00000115956/ENSG00000100365…	COJEC + Comb vs Controll				ADR_MaÃ±as	ENSG00000087085
MES_Patel	MES_Patel	227	0.647161805664886	2.67540274348148	3.3642036508215e-22	3.25206352912745e-21	1.41650680034589e-21	2953	tags=43%, list=14%, signal=37%	ENSG00000204103/ENSG00000107438/ENSG00000178695/ENSG00000116991/ENSG00000122641/ENSG00000285132/ENSG00000162511/ENSG00000151702/ENSG00000221869/ENSG00000168918/ENSG00000281614/ENSG00000111961/ENSG00000103187/ENSG00000142669/ENSG00000164733/ENSG00000107796/ENSG00000084207/ENSG00000100292/ENSG00000128016/ENSG00000182718/ENSG00000162692/ENSG00000105974/ENSG00000118503/ENSG00000082074/ENSG00000153721…	COJEC + Comb vs Controll				ADR_MaÃ±as	ENSG00000097021
nC4_Bedoya	nC4_Bedoya	280	0.56460623077223	2.3908515283398	3.38329664473232e-16	2.45289006743093e-15	1.06840946675757e-15	2848	tags=32%, list=14%, signal=28%	ENSG00000124762/ENSG00000120889/ENSG00000143545/ENSG00000107438/ENSG00000178695/ENSG00000138166/ENSG00000142627/ENSG00000184557/ENSG00000111961/ENSG00000116514/ENSG00000135363/ENSG00000197324/ENSG00000182718/ENSG00000139318/ENSG00000105974/ENSG00000157554/ENSG00000114353/ENSG00000153721/ENSG00000147065/ENSG00000111145/ENSG00000141905/ENSG00000104419/ENSG00000124942/ENSG00000118946/ENSG00000103966…	COJEC + Comb vs Controll				ADR_MaÃ±as	ENSG00000135439
ADRN_Patel	ADRN_Patel	627	0.39186736430448	1.78118473736909	7.07724751093831e-10	4.10480355634422e-09	1.78793621328968e-09	2735	tags=25%, list=13%, signal=22%	ENSG00000124762/ENSG00000204103/ENSG00000124766/ENSG00000132872/ENSG00000248905/ENSG00000159388/ENSG00000026508/ENSG00000173482/ENSG00000116717/ENSG00000158258/ENSG00000112773/ENSG00000176788/ENSG00000139174/ENSG00000184557/ENSG00000285132/ENSG00000175344/ENSG00000108551/ENSG00000162783/ENSG00000221869/ENSG00000198840/ENSG00000005108/ENSG00000188107/ENSG00000164733/ENSG00000172260/ENSG00000163032…	COJEC + Comb vs Controll				ADR_MaÃ±as	ENSG00000151320
ADR_MaÃ±as	ADR_MaÃ±as	311	0.447999313567744	1.91568774012089	5.71764188834493e-08	2.76352691270005e-07	1.20371408175683e-07	4539	tags=39%, list=22%, signal=31%	ENSG00000182985/ENSG00000248905/ENSG00000026508/ENSG00000173482/ENSG00000157168/ENSG00000176788/ENSG00000100433/ENSG00000019505/ENSG00000005108/ENSG00000048740/ENSG00000135406/ENSG00000162706/ENSG00000148219/ENSG00000112561/ENSG00000213626/ENSG00000104419/ENSG00000087085/ENSG00000166793/ENSG00000213190/ENSG00000153823/ENSG00000101460/ENSG00000055163/ENSG00000113657/ENSG00000110092/ENSG00000125355…	COJEC + Comb vs Controll				ADR_MaÃ±as	ENSG00000170017
MES_Yuan	MES_Yuan	125	0.489283461151801	1.87533501420093	0.000185625006281579	0.000769017883166543	0.000334962417350219	4372	tags=39%, list=21%, signal=31%	ENSG00000107438/ENSG00000160932/ENSG00000142227/ENSG00000182718/ENSG00000105974/ENSG00000124942/ENSG00000115461/ENSG00000166482/ENSG00000026025/ENSG00000211445/ENSG00000141338/ENSG00000008056/ENSG00000143819/ENSG00000141753/ENSG00000185201/ENSG00000087086/ENSG00000140545/ENSG00000266964/ENSG00000168938/ENSG00000077942/ENSG00000132386/ENSG00000148180/ENSG00000064666/ENSG00000107562/ENSG00000100979…	COJEC + Comb vs Controll				ADR_MaÃ±as	ENSG00000136383
ADRN_Gartlgruber	ADRN_Gartlgruber	41	0.688888089382601	2.1856698544869	0.000377915662473334	0.00134762849595753	0.000586988818565893	3488	tags=46%, list=17%, signal=39%	ENSG00000204103/ENSG00000165606/ENSG00000147862/ENSG00000168610/ENSG00000167157/ENSG00000102935/ENSG00000109132/ENSG00000020633/ENSG00000082641/ENSG00000164330/ENSG00000111249/ENSG00000110693/ENSG00000118263/ENSG00000125398/ENSG00000131759/ENSG00000198517/ENSG00000146592/ENSG00000196482/ENSG00000198911	COJEC + Comb vs Controll				ADR_MaÃ±as	ENSG00000029534
nC9_Bedoya	nC9_Bedoya	347	-0.325490361179415	-1.45782295785602	0.000418229533228199	0.00134762849595753	0.000586988818565893	3180	tags=26%, list=15%, signal=23%	ENSG00000117707/ENSG00000114127/ENSG00000070087/ENSG00000116030/ENSG00000065548/ENSG00000284548/ENSG00000115484/ENSG00000100216/ENSG00000136536/ENSG00000274646/ENSG00000198242/ENSG00000254999/ENSG00000136546/ENSG00000034713/ENSG00000138399/ENSG00000173114/ENSG00000077616/ENSG00000285516/ENSG00000198189/ENSG00000169567/ENSG00000081154/ENSG00000083720/ENSG00000071794/ENSG00000127184/ENSG00000232112…	COJEC + Comb vs Controll				ADR_MaÃ±as	ENSG00000151150
nC8_Bedoya	nC8_Bedoya	201	0.396433780328967	1.61558914828728	0.00114289006530739	0.00331438118939142	0.00144365060880933	3873	tags=32%, list=18%, signal=27%	ENSG00000171617/ENSG00000172159/ENSG00000176788/ENSG00000108001/ENSG00000166426/ENSG00000166736/ENSG00000005108/ENSG00000275917/ENSG00000163032/ENSG00000171159/ENSG00000147862/ENSG00000130558/ENSG00000022840/ENSG00000260257/ENSG00000179456/ENSG00000139998/ENSG00000188229/ENSG00000135919/ENSG00000104833/ENSG00000102109/ENSG00000110900/ENSG00000280951/ENSG00000148248/ENSG00000112541/ENSG00000108671…	COJEC + Comb vs Controll				ADR_MaÃ±as	ENSG00000101745
nC3_Bedoya	nC3_Bedoya	498	-0.288922781254383	-1.33761579165319	0.00288706827354097	0.00761136181206255	0.00331529371124322	5384	tags=31%, list=26%, signal=24%	ENSG00000172339/ENSG00000172146/ENSG00000150637/ENSG00000051341/ENSG00000006747/ENSG00000142892/ENSG00000237870/ENSG00000158560/ENSG00000118307/ENSG00000141384/ENSG00000234444/ENSG00000183765/ENSG00000172461/ENSG00000183117/ENSG00000119685/ENSG00000134376/ENSG00000276077/ENSG00000177054/ENSG00000184949/ENSG00000197653/ENSG00000106804/ENSG00000185046/ENSG00000279442/ENSG00000117114/ENSG00000135913…	COJEC + Comb vs Controll				ADR_MaÃ±as	ENSG00000186106
MES_Thirant	MES_Thirant	32	0.627790135625848	1.89569494636368	0.00330482115085537	0.00798665111456713	0.00347875910616354	6303	tags=75%, list=30%, signal=53%	ENSG00000151702/ENSG00000125347/ENSG00000113580/ENSG00000075426/ENSG00000018408/ENSG00000166949/ENSG00000159216/ENSG00000123095/ENSG00000185022/ENSG00000185650/ENSG00000125398/ENSG00000134250/ENSG00000168310/ENSG00000179388/ENSG00000116604/ENSG00000291761/ENSG00000116132/ENSG00000184384/ENSG00000124813/ENSG00000126456/ENSG00000106624/ENSG00000126778/ENSG00000112837/ENSG00000100625	COJEC + Comb vs Controll				ADR_MaÃ±as	ENSG00000064999
nC1_Bedoya	nC1_Bedoya	77	0.518815233870495	1.846364710989	0.00410588495933407	0.00915928183236062	0.00398952384712622	3969	tags=32%, list=19%, signal=26%	ENSG00000136158/ENSG00000128342/ENSG00000183779/ENSG00000122641/ENSG00000112773/ENSG00000105559/ENSG00000198467/ENSG00000174807/ENSG00000167601/ENSG00000116285/ENSG00000164620/ENSG00000071282/ENSG00000103495/ENSG00000131459/ENSG00000101098/ENSG00000106366/ENSG00000101335/ENSG00000137801/ENSG00000077782/ENSG00000122786/ENSG00000260331/ENSG00000272576/ENSG00000267868/ENSG00000157654/ENSG00000123358	COJEC + Comb vs Controll				ADR_MaÃ±as	ENSG00000276495
MES_Gartlgruber	MES_Gartlgruber	24	0.646960680499136	1.82525896009407	0.00510905875417567	0.0098775135914063	0.00430236526667425	3901	tags=58%, list=19%, signal=48%	ENSG00000077150/ENSG00000143842/ENSG00000113580/ENSG00000136826/ENSG00000075426/ENSG00000140968/ENSG00000166949/ENSG00000136997/ENSG00000159216/ENSG00000197905/ENSG00000118689/ENSG00000157557/ENSG00000139083/ENSG00000148737	COJEC + Comb vs Controll				ADR_MaÃ±as	ENSG00000034053
MES_Boeva	MES_Boeva	15	0.720240445472903	1.81867808193514	0.00494462025316456	0.0098775135914063	0.00430236526667425	4197	tags=73%, list=20%, signal=59%	ENSG00000151702/ENSG00000125347/ENSG00000113580/ENSG00000075426/ENSG00000159216/ENSG00000123095/ENSG00000185022/ENSG00000168310/ENSG00000116604/ENSG00000291761/ENSG00000116132	COJEC + Comb vs Controll				ADR_MaÃ±as	ENSG00000115266
ADR_Yuan	ADR_Yuan	139	0.376030655133704	1.46058375372479	0.0156279069767442	0.0283255813953488	0.0123378212974296	4948	tags=37%, list=24%, signal=29%	ENSG00000182985/ENSG00000159307/ENSG00000177875/ENSG00000147381/ENSG00000141232/ENSG00000198576/ENSG00000189221/ENSG00000016082/ENSG00000078804/ENSG00000213190/ENSG00000109132/ENSG00000015592/ENSG00000220205/ENSG00000139970/ENSG00000197622/ENSG00000132718/ENSG00000005882/ENSG00000171724/ENSG00000111674/ENSG00000203879/ENSG00000171951/ENSG00000137726/ENSG00000128245/ENSG00000185559/ENSG00000135472…	COJEC + Comb vs Controll				ADR_MaÃ±as	ENSG00000101474
MES_Patel	MES_Patel	239	0.351058555650601	1.85443796625498	6.38874099059239e-10	1.5971852476481e-08	8.06998861969565e-09	3872	tags=33%, list=17%, signal=27%	ENSG00000118503/ENSG00000105974/ENSG00000285132/ENSG00000128016/ENSG00000122641/ENSG00000107796/ENSG00000149257/ENSG00000151702/ENSG00000142669/ENSG00000153721/ENSG00000116117/ENSG00000106366/ENSG00000164733/ENSG00000115461/ENSG00000107438/ENSG00000177469/ENSG00000019582/ENSG00000116991/ENSG00000111961/ENSG00000116132/ENSG00000141753/ENSG00000132334/ENSG00000115165/ENSG00000172985/ENSG00000106078…	Combination vs Control				ADR_MaÃ±as	ENSG00000147256
ADRN_Gartlgruber	ADRN_Gartlgruber	41	0.667928463128051	2.63863924274396	2.12604613018276e-08	2.65755766272845e-07	1.34276597695753e-07	4726	tags=63%, list=21%, signal=50%	ENSG00000164107/ENSG00000109132/ENSG00000131759/ENSG00000165462/ENSG00000167157/ENSG00000111249/ENSG00000165606/ENSG00000179348/ENSG00000187079/ENSG00000020633/ENSG00000198911/ENSG00000107485/ENSG00000102935/ENSG00000196628/ENSG00000082641/ENSG00000081059/ENSG00000198517/ENSG00000204103/ENSG00000118263/ENSG00000134138/ENSG00000198815/ENSG00000134323/ENSG00000121068/ENSG00000164330/ENSG00000168610…	Combination vs Control				ADR_MaÃ±as	ENSG00000074964
nC9_Bedoya	nC9_Bedoya	352	-0.465632551951591	-1.47648933678186	1.32623270419688e-06	1.10519392016406e-05	5.58413770188158e-06	3722	tags=30%, list=16%, signal=25%	ENSG00000133134/ENSG00000274005/ENSG00000274626/ENSG00000275323/ENSG00000277079/ENSG00000277359/ENSG00000278081/ENSG00000151835/ENSG00000139117/ENSG00000136536/ENSG00000277614/ENSG00000065548/ENSG00000136546/ENSG00000139505/ENSG00000284548/ENSG00000197006/ENSG00000139684/ENSG00000115392/ENSG00000274950/ENSG00000070087/ENSG00000151923/ENSG00000144320/ENSG00000170017/ENSG00000278270/ENSG00000140905…	Combination vs Control				ADR_MaÃ±as	ENSG00000132694
MES_Boeva	MES_Boeva	15	0.78322052797819	2.34809298967347	7.24099836198965e-06	4.25502818523603e-05	2.14990897780347e-05	2455	tags=73%, list=11%, signal=65%	ENSG00000126456/ENSG00000151702/ENSG00000125347/ENSG00000075426/ENSG00000116132/ENSG00000168310/ENSG00000185022/ENSG00000113580/ENSG00000116604/ENSG00000291761/ENSG00000159216	Combination vs Control				ADR_MaÃ±as	ENSG00000102606
MES_Thirant	MES_Thirant	32	0.625474325766957	2.30296963110549	9.7576062814713e-06	4.25502818523603e-05	2.14990897780347e-05	2493	tags=47%, list=11%, signal=42%	ENSG00000179388/ENSG00000125968/ENSG00000126456/ENSG00000151702/ENSG00000125347/ENSG00000075426/ENSG00000116132/ENSG00000168310/ENSG00000185022/ENSG00000113580/ENSG00000116604/ENSG00000291761/ENSG00000018408/ENSG00000159216/ENSG00000166949	Combination vs Control				ADR_MaÃ±as	ENSG00000172995
nC3_Bedoya	nC3_Bedoya	540	-0.42349208128377	-1.35206936407476	1.02120676445665e-05	4.25502818523603e-05	2.14990897780347e-05	7131	tags=38%, list=31%, signal=27%	ENSG00000248483/ENSG00000265808/ENSG00000234899/ENSG00000164946/ENSG00000111666/ENSG00000170927/ENSG00000176273/ENSG00000132554/ENSG00000186952/ENSG00000274008/ENSG00000184949/ENSG00000021826/ENSG00000153292/ENSG00000084453/ENSG00000039139/ENSG00000153933/ENSG00000106258/ENSG00000006747/ENSG00000197410/ENSG00000284227/ENSG00000273540/ENSG00000231304/ENSG00000128578/ENSG00000155158/ENSG00000123473…	Combination vs Control				ADR_MaÃ±as	ENSG00000152092
MES_Gartlgruber	MES_Gartlgruber	24	0.618746590848966	2.10368924254757	0.000173859253369725	0.000620925904891876	0.000313730983524316	4128	tags=62%, list=18%, signal=51%	ENSG00000143842/ENSG00000075426/ENSG00000197905/ENSG00000113580/ENSG00000136826/ENSG00000157557/ENSG00000077150/ENSG00000118689/ENSG00000159216/ENSG00000166949/ENSG00000136997/ENSG00000148516/ENSG00000139083/ENSG00000148737/ENSG00000124813	Combination vs Control				ADR_MaÃ±as	ENSG00000148219
NORA_Boeva	NORA_Boeva	7	0.836482271678545	1.91358336310494	0.00154379699587658	0.00482436561211432	0.00243757420401566	3259	tags=86%, list=14%, signal=73%	ENSG00000113196/ENSG00000164107/ENSG00000109132/ENSG00000165462/ENSG00000107485/ENSG00000118263	Combination vs Control				ADR_MaÃ±as	ENSG00000137343
ADR_Yuan	ADR_Yuan	139	0.292573295055116	1.43643769517298	0.00174158468850825	0.00483773524585624	0.00244432938737999	5222	tags=40%, list=23%, signal=31%	ENSG00000198576/ENSG00000102003/ENSG00000137726/ENSG00000177875/ENSG00000164107/ENSG00000109132/ENSG00000015592/ENSG00000123454/ENSG00000171951/ENSG00000053438/ENSG00000179604/ENSG00000197622/ENSG00000171724/ENSG00000185559/ENSG00000137285/ENSG00000108309/ENSG00000203879/ENSG00000213190/ENSG00000107485/ENSG00000174938/ENSG00000147256/ENSG00000165443/ENSG00000135472/ENSG00000168546/ENSG00000110492…	Combination vs Control				ADR_MaÃ±as	ENSG00000229061
NOR_Thirant	NOR_Thirant	20	0.599649842223432	1.95835413088247	0.00245901634453169	0.00614754086132923	0.00310612590888214	3259	tags=55%, list=14%, signal=47%	ENSG00000113196/ENSG00000164107/ENSG00000109132/ENSG00000167081/ENSG00000165462/ENSG00000179348/ENSG00000138083/ENSG00000107485/ENSG00000275746/ENSG00000139352/ENSG00000118263	Combination vs Control				ADR_MaÃ±as	ENSG00000206488
nC1_Bedoya	nC1_Bedoya	80	0.320031476587527	1.45057686912794	0.00889716411518831	0.0202208275345189	0.0102168391753359	5679	tags=45%, list=25%, signal=34%	ENSG00000183779/ENSG00000123358/ENSG00000103495/ENSG00000116285/ENSG00000136158/ENSG00000122641/ENSG00000106366/ENSG00000274334/ENSG00000174807/ENSG00000116132/ENSG00000101098/ENSG00000267811/ENSG00000241697/ENSG00000164620/ENSG00000071282/ENSG00000128342/ENSG00000137801/ENSG00000198467/ENSG00000167601/ENSG00000101335/ENSG00000130635/ENSG00000105559/ENSG00000122786/ENSG00000267868/ENSG00000112773…	Combination vs Control				ADR_MaÃ±as	ENSG00000223752
															ADR_MaÃ±as	ENSG00000231257
															ADR_MaÃ±as	ENSG00000235658
															ADR_MaÃ±as	ENSG00000234549
															ADR_MaÃ±as	ENSG00000143153
															ADR_MaÃ±as	ENSG00000033627
															ADR_MaÃ±as	ENSG00000147416
															ADR_MaÃ±as	ENSG00000054793
															ADR_MaÃ±as	ENSG00000158321
															ADR_MaÃ±as	ENSG00000176788
															ADR_MaÃ±as	ENSG00000171791
															ADR_MaÃ±as	ENSG00000151746
															ADR_MaÃ±as	ENSG00000164619
															ADR_MaÃ±as	ENSG00000176720
															ADR_MaÃ±as	ENSG00000291428
															ADR_MaÃ±as	ENSG00000174672
															ADR_MaÃ±as	ENSG00000145861
															ADR_MaÃ±as	ENSG00000154040
															ADR_MaÃ±as	ENSG00000157445
															ADR_MaÃ±as	ENSG00000075461
															ADR_MaÃ±as	ENSG00000182985
															ADR_MaÃ±as	ENSG00000162706
															ADR_MaÃ±as	ENSG00000163618
															ADR_MaÃ±as	ENSG00000012822
															ADR_MaÃ±as	ENSG00000058404
															ADR_MaÃ±as	ENSG00000164305
															ADR_MaÃ±as	ENSG00000110092
															ADR_MaÃ±as	ENSG00000091972
															ADR_MaÃ±as	ENSG00000026508
															ADR_MaÃ±as	ENSG00000048740
															ADR_MaÃ±as	ENSG00000101489
															ADR_MaÃ±as	ENSG00000161082
															ADR_MaÃ±as	ENSG00000116254
															ADR_MaÃ±as	ENSG00000080644
															ADR_MaÃ±as	ENSG00000163539
															ADR_MaÃ±as	ENSG00000106665
															ADR_MaÃ±as	ENSG00000149970
															ADR_MaÃ±as	ENSG00000162852
															ADR_MaÃ±as	ENSG00000018236
															ADR_MaÃ±as	ENSG00000278728
															ADR_MaÃ±as	ENSG00000174469
															ADR_MaÃ±as	ENSG00000113742
															ADR_MaÃ±as	ENSG00000196353
															ADR_MaÃ±as	ENSG00000072832
															ADR_MaÃ±as	ENSG00000066032
															ADR_MaÃ±as	ENSG00000169862
															ADR_MaÃ±as	ENSG00000008283
															ADR_MaÃ±as	ENSG00000055163
															ADR_MaÃ±as	ENSG00000108669
															ADR_MaÃ±as	ENSG00000196730
															ADR_MaÃ±as	ENSG00000123454
															ADR_MaÃ±as	ENSG00000187323
															ADR_MaÃ±as	ENSG00000133083
															ADR_MaÃ±as	ENSG00000132437
															ADR_MaÃ±as	ENSG00000165023
															ADR_MaÃ±as	ENSG00000050165
															ADR_MaÃ±as	ENSG00000135924
															ADR_MaÃ±as	ENSG00000187957
															ADR_MaÃ±as	ENSG00000106976
															ADR_MaÃ±as	ENSG00000272670
															ADR_MaÃ±as	ENSG00000272636
															ADR_MaÃ±as	ENSG00000130226
															ADR_MaÃ±as	ENSG00000092964
															ADR_MaÃ±as	ENSG00000113657
															ADR_MaÃ±as	ENSG00000262102
															ADR_MaÃ±as	ENSG00000171451
															ADR_MaÃ±as	ENSG00000164330
															ADR_MaÃ±as	ENSG00000184349
															ADR_MaÃ±as	ENSG00000114784
															ADR_MaÃ±as	ENSG00000107105
															ADR_MaÃ±as	ENSG00000196361
															ADR_MaÃ±as	ENSG00000111674
															ADR_MaÃ±as	ENSG00000145242
															ADR_MaÃ±as	ENSG00000187672
															ADR_MaÃ±as	ENSG00000131558
															ADR_MaÃ±as	ENSG00000275333
															ADR_MaÃ±as	ENSG00000112584
															ADR_MaÃ±as	ENSG00000159784
															ADR_MaÃ±as	ENSG00000144369
															ADR_MaÃ±as	ENSG00000185442
															ADR_MaÃ±as	ENSG00000111879
															ADR_MaÃ±as	ENSG00000196937
															ADR_MaÃ±as	ENSG00000119782
															ADR_MaÃ±as	ENSG00000248905
															ADR_MaÃ±as	ENSG00000073910
															ADR_MaÃ±as	ENSG00000104290
															ADR_MaÃ±as	ENSG00000206511
															ADR_MaÃ±as	ENSG00000237051
															ADR_MaÃ±as	ENSG00000232569
															ADR_MaÃ±as	ENSG00000204681
															ADR_MaÃ±as	ENSG00000237112
															ADR_MaÃ±as	ENSG00000206466
															ADR_MaÃ±as	ENSG00000232632
															ADR_MaÃ±as	ENSG00000172020
															ADR_MaÃ±as	ENSG00000288269
															ADR_MaÃ±as	ENSG00000215644
															ADR_MaÃ±as	ENSG00000131979
															ADR_MaÃ±as	ENSG00000203879
															ADR_MaÃ±as	ENSG00000158555
															ADR_MaÃ±as	ENSG00000146013
															ADR_MaÃ±as	ENSG00000090863
															ADR_MaÃ±as	ENSG00000087258
															ADR_MaÃ±as	ENSG00000078369
															ADR_MaÃ±as	ENSG00000151025
															ADR_MaÃ±as	ENSG00000106070
															ADR_MaÃ±as	ENSG00000120251
															ADR_MaÃ±as	ENSG00000173064
															ADR_MaÃ±as	ENSG00000167861
															ADR_MaÃ±as	ENSG00000215612
															ADR_MaÃ±as	ENSG00000288204
															ADR_MaÃ±as	ENSG00000116983
															ADR_MaÃ±as	ENSG00000135116
															ADR_MaÃ±as	ENSG00000185352
															ADR_MaÃ±as	ENSG00000148798
															ADR_MaÃ±as	ENSG00000111653
															ADR_MaÃ±as	ENSG00000143473
															ADR_MaÃ±as	ENSG00000100433
															ADR_MaÃ±as	ENSG00000156113
															ADR_MaÃ±as	ENSG00000134504
															ADR_MaÃ±as	ENSG00000100364
															ADR_MaÃ±as	ENSG00000134313
															ADR_MaÃ±as	ENSG00000155980
															ADR_MaÃ±as	ENSG00000276734
															ADR_MaÃ±as	ENSG00000168280
															ADR_MaÃ±as	ENSG00000149571
															ADR_MaÃ±as	ENSG00000126214
															ADR_MaÃ±as	ENSG00000169926
															ADR_MaÃ±as	ENSG00000275746
															ADR_MaÃ±as	ENSG00000162873
															ADR_MaÃ±as	ENSG00000119771
															ADR_MaÃ±as	ENSG00000171345
															ADR_MaÃ±as	ENSG00000198910
															ADR_MaÃ±as	ENSG00000213626
															ADR_MaÃ±as	ENSG00000156959
															ADR_MaÃ±as	ENSG00000113594
															ADR_MaÃ±as	ENSG00000166407
															ADR_MaÃ±as	ENSG00000170500
															ADR_MaÃ±as	ENSG00000128594
															ADR_MaÃ±as	ENSG00000185090
															ADR_MaÃ±as	ENSG00000131711
															ADR_MaÃ±as	ENSG00000101460
															ADR_MaÃ±as	ENSG00000140941
															ADR_MaÃ±as	ENSG00000171533
															ADR_MaÃ±as	ENSG00000282110
															ADR_MaÃ±as	ENSG00000141639
															ADR_MaÃ±as	ENSG00000008735
															ADR_MaÃ±as	ENSG00000277956
															ADR_MaÃ±as	ENSG00000186868
															ADR_MaÃ±as	ENSG00000276155
															ADR_MaÃ±as	ENSG00000076706
															ADR_MaÃ±as	ENSG00000126217
															ADR_MaÃ±as	ENSG00000112139
															ADR_MaÃ±as	ENSG00000163875
															ADR_MaÃ±as	ENSG00000213190
															ADR_MaÃ±as	ENSG00000102996
															ADR_MaÃ±as	ENSG00000170873
															ADR_MaÃ±as	ENSG00000136997
															ADR_MaÃ±as	ENSG00000197535
															ADR_MaÃ±as	ENSG00000186487
															ADR_MaÃ±as	ENSG00000102452
															ADR_MaÃ±as	ENSG00000204442
															ADR_MaÃ±as	ENSG00000149294
															ADR_MaÃ±as	ENSG00000111912
															ADR_MaÃ±as	ENSG00000104419
															ADR_MaÃ±as	ENSG00000103034
															ADR_MaÃ±as	ENSG00000091129
															ADR_MaÃ±as	ENSG00000157168
															ADR_MaÃ±as	ENSG00000165312
															ADR_MaÃ±as	ENSG00000077264
															ADR_MaÃ±as	ENSG00000145730
															ADR_MaÃ±as	ENSG00000186472
															ADR_MaÃ±as	ENSG00000175426
															ADR_MaÃ±as	ENSG00000102109
															ADR_MaÃ±as	ENSG00000125851
															ADR_MaÃ±as	ENSG00000198300
															ADR_MaÃ±as	ENSG00000165434
															ADR_MaÃ±as	ENSG00000165443
															ADR_MaÃ±as	ENSG00000153823
															ADR_MaÃ±as	ENSG00000145675
															ADR_MaÃ±as	ENSG00000171033
															ADR_MaÃ±as	ENSG00000136040
															ADR_MaÃ±as	ENSG00000109099
															ADR_MaÃ±as	ENSG00000240694
															ADR_MaÃ±as	ENSG00000151615
															ADR_MaÃ±as	ENSG00000077157
															ADR_MaÃ±as	ENSG00000156475
															ADR_MaÃ±as	ENSG00000166501
															ADR_MaÃ±as	ENSG00000135406
															ADR_MaÃ±as	ENSG00000146005
															ADR_MaÃ±as	ENSG00000117569
															ADR_MaÃ±as	ENSG00000165186
															ADR_MaÃ±as	ENSG00000087494
															ADR_MaÃ±as	ENSG00000153707
															ADR_MaÃ±as	ENSG00000080031
															ADR_MaÃ±as	ENSG00000173482
															ADR_MaÃ±as	ENSG00000282185
															ADR_MaÃ±as	ENSG00000155093
															ADR_MaÃ±as	ENSG00000150787
															ADR_MaÃ±as	ENSG00000179912
															ADR_MaÃ±as	ENSG00000131242
															ADR_MaÃ±as	ENSG00000154917
															ADR_MaÃ±as	ENSG00000185379
															ADR_MaÃ±as	ENSG00000144642
															ADR_MaÃ±as	ENSG00000068615
															ADR_MaÃ±as	ENSG00000142599
															ADR_MaÃ±as	ENSG00000091844
															ADR_MaÃ±as	ENSG00000182901
															ADR_MaÃ±as	ENSG00000116574
															ADR_MaÃ±as	ENSG00000284984
															ADR_MaÃ±as	ENSG00000117016
															ADR_MaÃ±as	ENSG00000115963
															ADR_MaÃ±as	ENSG00000013561
															ADR_MaÃ±as	ENSG00000176641
															ADR_MaÃ±as	ENSG00000018189
															ADR_MaÃ±as	ENSG00000171951
															ADR_MaÃ±as	ENSG00000104112
															ADR_MaÃ±as	ENSG00000153253
															ADR_MaÃ±as	ENSG00000166257
															ADR_MaÃ±as	ENSG00000146555
															ADR_MaÃ±as	ENSG00000143434
															ADR_MaÃ±as	ENSG00000149212
															ADR_MaÃ±as	ENSG00000118473
															ADR_MaÃ±as	ENSG00000161681
															ADR_MaÃ±as	ENSG00000129946
															ADR_MaÃ±as	ENSG00000160190
															ADR_MaÃ±as	ENSG00000178235
															ADR_MaÃ±as	ENSG00000132639
															ADR_MaÃ±as	ENSG00000065609
															ADR_MaÃ±as	ENSG00000112320
															ADR_MaÃ±as	ENSG00000154556
															ADR_MaÃ±as	ENSG00000108018
															ADR_MaÃ±as	ENSG00000153820
															ADR_MaÃ±as	ENSG00000107742
															ADR_MaÃ±as	ENSG00000196104
															ADR_MaÃ±as	ENSG00000203772
															ADR_MaÃ±as	ENSG00000197694
															ADR_MaÃ±as	ENSG00000196220
															ADR_MaÃ±as	ENSG00000177679
															ADR_MaÃ±as	ENSG00000139767
															ADR_MaÃ±as	ENSG00000104435
															ADR_MaÃ±as	ENSG00000015592
															ADR_MaÃ±as	ENSG00000143093
															ADR_MaÃ±as	ENSG00000136854
															ADR_MaÃ±as	ENSG00000166111
															ADR_MaÃ±as	ENSG00000185666
															ADR_MaÃ±as	ENSG00000100321
															ADR_MaÃ±as	ENSG00000291941
															ADR_MaÃ±as	ENSG00000127561
															ADR_MaÃ±as	ENSG00000132718
															ADR_MaÃ±as	ENSG00000019505
															ADR_MaÃ±as	ENSG00000103528
															ADR_MaÃ±as	ENSG00000143858
															ADR_MaÃ±as	ENSG00000106052
															ADR_MaÃ±as	ENSG00000162065
															ADR_MaÃ±as	ENSG00000109436
															ADR_MaÃ±as	ENSG00000008196
															ADR_MaÃ±as	ENSG00000112561
															ADR_MaÃ±as	ENSG00000180176
															ADR_MaÃ±as	ENSG00000005108
															ADR_MaÃ±as	ENSG00000171914
															ADR_MaÃ±as	ENSG00000166448
															ADR_MaÃ±as	ENSG00000181234
															ADR_MaÃ±as	ENSG00000178233
															ADR_MaÃ±as	ENSG00000125355
															ADR_MaÃ±as	ENSG00000105696
															ADR_MaÃ±as	ENSG00000205542
															ADR_MaÃ±as	ENSG00000049249
															ADR_MaÃ±as	ENSG00000171368
															ADR_MaÃ±as	ENSG00000152503
															ADR_MaÃ±as	ENSG00000116525
															ADR_MaÃ±as	ENSG00000182463
															ADR_MaÃ±as	ENSG00000106537
															ADR_MaÃ±as	ENSG00000085831
															ADR_MaÃ±as	ENSG00000133985
															ADR_MaÃ±as	ENSG00000166402
															ADR_MaÃ±as	ENSG00000167552
															ADR_MaÃ±as	ENSG00000127824
															ADR_MaÃ±as	ENSG00000137267
															ADR_MaÃ±as	ENSG00000137285
															ADR_MaÃ±as	ENSG00000104833
															ADR_MaÃ±as	ENSG00000113763
															ADR_MaÃ±as	ENSG00000220205
															ADR_MaÃ±as	ENSG00000108828
															ADR_MaÃ±as	ENSG00000171724
															ADR_MaÃ±as	ENSG00000048707
															ADR_MaÃ±as	ENSG00000170419
															ADR_MaÃ±as	ENSG00000132821
															ADR_MaÃ±as	ENSG00000171475
															ADR_MaÃ±as	ENSG00000166793
															ADR_MaÃ±as	ENSG00000174460
															ADR_MaÃ±as	ENSG00000140836
															ADR_MaÃ±as	ENSG00000169946
															ADR_MaÃ±as	ENSG00000168916
															ADR_MaÃ±as	ENSG00000167232
															ADR_MaÃ±as	ENSG00000130449
															ADR_Olsen	ENSG00000133169
															ADR_Olsen	ENSG00000272398
															ADR_Olsen	ENSG00000168036
															ADR_Olsen	ENSG00000123454
															ADR_Olsen	ENSG00000162374
															ADR_Olsen	ENSG00000106462
															ADR_Olsen	ENSG00000172020
															ADR_Olsen	ENSG00000016082
															ADR_Olsen	ENSG00000131711
															ADR_Olsen	ENSG00000148773
															ADR_Olsen	ENSG00000213190
															ADR_Olsen	ENSG00000157168
															ADR_Olsen	ENSG00000198400
															ADR_Olsen	ENSG00000135406
															ADR_Olsen	ENSG00000143248
															ADR_Olsen	ENSG00000139970
															ADR_Olsen	ENSG00000176887
															ADR_Olsen	ENSG00000104435
															ADR_Olsen	ENSG00000180176
															ADR_Olsen	ENSG00000154277
															ADR_van.Groningen	ENSG00000167972
															ADR_van.Groningen	ENSG00000085563
															ADR_van.Groningen	ENSG00000099204
															ADR_van.Groningen	ENSG00000097021
															ADR_van.Groningen	ENSG00000077080
															ADR_van.Groningen	ENSG00000135503
															ADR_van.Groningen	ENSG00000008277
															ADR_van.Groningen	ENSG00000078549
															ADR_van.Groningen	ENSG00000135298
															ADR_van.Groningen	ENSG00000135049
															ADR_van.Groningen	ENSG00000100591
															ADR_van.Groningen	ENSG00000121057
															ADR_van.Groningen	ENSG00000131016
															ADR_van.Groningen	ENSG00000171094
															ADR_van.Groningen	ENSG00000145362
															ADR_van.Groningen	ENSG00000186106
															ADR_van.Groningen	ENSG00000140350
															ADR_van.Groningen	ENSG00000182287
															ADR_van.Groningen	ENSG00000102606
															ADR_van.Groningen	ENSG00000170540
															ADR_van.Groningen	ENSG00000139352
															ADR_van.Groningen	ENSG00000162174
															ADR_van.Groningen	ENSG00000167654
															ADR_van.Groningen	ENSG00000198513
															ADR_van.Groningen	ENSG00000171130
															ADR_van.Groningen	ENSG00000147416
															ADR_van.Groningen	ENSG00000158321
															ADR_van.Groningen	ENSG00000188848
															ADR_van.Groningen	ENSG00000133169
															ADR_van.Groningen	ENSG00000133134
															ADR_van.Groningen	ENSG00000089685
															ADR_van.Groningen	ENSG00000101144
															ADR_van.Groningen	ENSG00000138696
															ADR_van.Groningen	ENSG00000227051
															ADR_van.Groningen	ENSG00000114405
															ADR_van.Groningen	ENSG00000243449
															ADR_van.Groningen	ENSG00000148408
															ADR_van.Groningen	ENSG00000007402
															ADR_van.Groningen	ENSG00000182985
															ADR_van.Groningen	ENSG00000130559
															ADR_van.Groningen	ENSG00000198937
															ADR_van.Groningen	ENSG00000110092
															ADR_van.Groningen	ENSG00000118816
															ADR_van.Groningen	ENSG00000103540
															ADR_van.Groningen	ENSG00000154429
															ADR_van.Groningen	ENSG00000091972
															ADR_van.Groningen	ENSG00000163171
															ADR_van.Groningen	ENSG00000146670
															ADR_van.Groningen	ENSG00000123080
															ADR_van.Groningen	ENSG00000100526
															ADR_van.Groningen	ENSG00000048740
															ADR_van.Groningen	ENSG00000151725
															ADR_van.Groningen	ENSG00000166582
															ADR_van.Groningen	ENSG00000164118
															ADR_van.Groningen	ENSG00000100422
															ADR_van.Groningen	ENSG00000153140
															ADR_van.Groningen	ENSG00000276781
															ADR_van.Groningen	ENSG00000100604
															ADR_van.Groningen	ENSG00000089199
															ADR_van.Groningen	ENSG00000203668
															ADR_van.Groningen	ENSG00000203668
															ADR_van.Groningen	ENSG00000080644
															ADR_van.Groningen	ENSG00000166165
															ADR_van.Groningen	ENSG00000163539
															ADR_van.Groningen	ENSG00000153132
															ADR_van.Groningen	ENSG00000109265
															ADR_van.Groningen	ENSG00000147571
															ADR_van.Groningen	ENSG00000072832
															ADR_van.Groningen	ENSG00000124207
															ADR_van.Groningen	ENSG00000154639
															ADR_van.Groningen	ENSG00000121966
															ADR_van.Groningen	ENSG00000055163
															ADR_van.Groningen	ENSG00000161544
															ADR_van.Groningen	ENSG00000276644
															ADR_van.Groningen	ENSG00000196730
															ADR_van.Groningen	ENSG00000123454
															ADR_van.Groningen	ENSG00000077279
															ADR_van.Groningen	ENSG00000132437
															ADR_van.Groningen	ENSG00000123136
															ADR_van.Groningen	ENSG00000184047
															ADR_van.Groningen	ENSG00000107984
															ADR_van.Groningen	ENSG00000185559
															ADR_van.Groningen	ENSG00000132002
															ADR_van.Groningen	ENSG00000116675
															ADR_van.Groningen	ENSG00000213551
															ADR_van.Groningen	ENSG00000187957
															ADR_van.Groningen	ENSG00000092964
															ADR_van.Groningen	ENSG00000113657
															ADR_van.Groningen	ENSG00000157851
															ADR_van.Groningen	ENSG00000125821
															ADR_van.Groningen	ENSG00000120875
															ADR_van.Groningen	ENSG00000101210
															ADR_van.Groningen	ENSG00000114784
															ADR_van.Groningen	ENSG00000107105
															ADR_van.Groningen	ENSG00000196361
															ADR_van.Groningen	ENSG00000162374
															ADR_van.Groningen	ENSG00000143924
															ADR_van.Groningen	ENSG00000214595
															ADR_van.Groningen	ENSG00000167136
															ADR_van.Groningen	ENSG00000111674
															ADR_van.Groningen	ENSG00000224032
															ADR_van.Groningen	ENSG00000196482
															ADR_van.Groningen	ENSG00000196405
															ADR_van.Groningen	ENSG00000070367
															ADR_van.Groningen	ENSG00000104313
															ADR_van.Groningen	ENSG00000170231
															ADR_van.Groningen	ENSG00000065809
															ADR_van.Groningen	ENSG00000143340
															ADR_van.Groningen	ENSG00000292288
															ADR_van.Groningen	ENSG00000154319
															ADR_van.Groningen	ENSG00000198780
															ADR_van.Groningen	ENSG00000144369
															ADR_van.Groningen	ENSG00000146267
															ADR_van.Groningen	ENSG00000188573
															ADR_van.Groningen	ENSG00000164117
															ADR_van.Groningen	ENSG00000163497
															ADR_van.Groningen	ENSG00000134775
															ADR_van.Groningen	ENSG00000132436
															ADR_van.Groningen	ENSG00000119782
															ADR_van.Groningen	ENSG00000004478
															ADR_van.Groningen	ENSG00000164898
															ADR_van.Groningen	ENSG00000111206
															ADR_van.Groningen	ENSG00000118689
															ADR_van.Groningen	ENSG00000105255
															ADR_van.Groningen	ENSG00000104290
															ADR_van.Groningen	ENSG00000166206
															ADR_van.Groningen	ENSG00000069482
															ADR_van.Groningen	ENSG00000172020
															ADR_van.Groningen	ENSG00000179348
															ADR_van.Groningen	ENSG00000107485
															ADR_van.Groningen	ENSG00000131979
															ADR_van.Groningen	ENSG00000104381
															ADR_van.Groningen	ENSG00000124194
															ADR_van.Groningen	ENSG00000203879
															ADR_van.Groningen	ENSG00000153982
															ADR_van.Groningen	ENSG00000006625
															ADR_van.Groningen	ENSG00000137563
															ADR_van.Groningen	ENSG00000106415
															ADR_van.Groningen	ENSG00000178445
															ADR_van.Groningen	ENSG00000173221
															ADR_van.Groningen	ENSG00000112312
															ADR_van.Groningen	ENSG00000078369
															ADR_van.Groningen	ENSG00000168243
															ADR_van.Groningen	ENSG00000172209
															ADR_van.Groningen	ENSG00000283812
															ADR_van.Groningen	ENSG00000170837
															ADR_van.Groningen	ENSG00000106070
															ADR_van.Groningen	ENSG00000120251
															ADR_van.Groningen	ENSG00000100077
															ADR_van.Groningen	ENSG00000184897
															ADR_van.Groningen	ENSG00000113196
															ADR_van.Groningen	ENSG00000237125
															ADR_van.Groningen	ENSG00000144485
															ADR_van.Groningen	ENSG00000164683
															ADR_van.Groningen	ENSG00000159399
															ADR_van.Groningen	ENSG00000137309
															ADR_van.Groningen	ENSG00000177733
															ADR_van.Groningen	ENSG00000171004
															ADR_van.Groningen	ENSG00000003147
															ADR_van.Groningen	ENSG00000137142
															ADR_van.Groningen	ENSG00000143061
															ADR_van.Groningen	ENSG00000148798
															ADR_van.Groningen	ENSG00000153391
															ADR_van.Groningen	ENSG00000173404
															ADR_van.Groningen	ENSG00000168348
															ADR_van.Groningen	ENSG00000185950
															ADR_van.Groningen	ENSG00000016082
															ADR_van.Groningen	ENSG00000189159
															ADR_van.Groningen	ENSG00000004487
															ADR_van.Groningen	ENSG00000134313
															ADR_van.Groningen	ENSG00000163808
															ADR_van.Groningen	ENSG00000280610
															ADR_van.Groningen	ENSG00000130294
															ADR_van.Groningen	ENSG00000139116
															ADR_van.Groningen	ENSG00000068796
															ADR_van.Groningen	ENSG00000276734
															ADR_van.Groningen	ENSG00000168280
															ADR_van.Groningen	ENSG00000126214
															ADR_van.Groningen	ENSG00000169926
															ADR_van.Groningen	ENSG00000275746
															ADR_van.Groningen	ENSG00000118263
															ADR_van.Groningen	ENSG00000003096
															ADR_van.Groningen	ENSG00000213160
															ADR_van.Groningen	ENSG00000213160
															ADR_van.Groningen	ENSG00000128944
															ADR_van.Groningen	ENSG00000198910
															ADR_van.Groningen	ENSG00000104660
															ADR_van.Groningen	ENSG00000187772
															ADR_van.Groningen	ENSG00000240024
															ADR_van.Groningen	ENSG00000291106
															ADR_van.Groningen	ENSG00000048540
															ADR_van.Groningen	ENSG00000146006
															ADR_van.Groningen	ENSG00000170860
															ADR_van.Groningen	ENSG00000130520
															ADR_van.Groningen	ENSG00000254087
															ADR_van.Groningen	ENSG00000081026
															ADR_van.Groningen	ENSG00000185090
															ADR_van.Groningen	ENSG00000131711
															ADR_van.Groningen	ENSG00000078018
															ADR_van.Groningen	ENSG00000171533
															ADR_van.Groningen	ENSG00000107643
															ADR_van.Groningen	ENSG00000277956
															ADR_van.Groningen	ENSG00000186868
															ADR_van.Groningen	ENSG00000276155
															ADR_van.Groningen	ENSG00000183654
															ADR_van.Groningen	ENSG00000073111
															ADR_van.Groningen	ENSG00000076003
															ADR_van.Groningen	ENSG00000166508
															ADR_van.Groningen	ENSG00000225783
															ADR_van.Groningen	ENSG00000108960
															ADR_van.Groningen	ENSG00000175581
															ADR_van.Groningen	ENSG00000116062
															ADR_van.Groningen	ENSG00000153944
															ADR_van.Groningen	ENSG00000168502
															ADR_van.Groningen	ENSG00000119950
															ADR_van.Groningen	ENSG00000101057
															ADR_van.Groningen	ENSG00000104177
															ADR_van.Groningen	ENSG00000197535
															ADR_van.Groningen	ENSG00000170011
															ADR_van.Groningen	ENSG00000204442
															ADR_van.Groningen	ENSG00000188613
															ADR_van.Groningen	ENSG00000177432
															ADR_van.Groningen	ENSG00000125814
															ADR_van.Groningen	ENSG00000137513
															ADR_van.Groningen	ENSG00000172915
															ADR_van.Groningen	ENSG00000149294
															ADR_van.Groningen	ENSG00000130287
															ADR_van.Groningen	ENSG00000111912
															ADR_van.Groningen	ENSG00000107130
															ADR_van.Groningen	ENSG00000277586
															ADR_van.Groningen	ENSG00000104722
															ADR_van.Groningen	ENSG00000101158
															ADR_van.Groningen	ENSG00000184613
															ADR_van.Groningen	ENSG00000173848
															ADR_van.Groningen	ENSG00000165030
															ADR_van.Groningen	ENSG00000182768
															ADR_van.Groningen	ENSG00000157064
															ADR_van.Groningen	ENSG00000053438
															ADR_van.Groningen	ENSG00000101746
															ADR_van.Groningen	ENSG00000106236
															ADR_van.Groningen	ENSG00000122585
															ADR_van.Groningen	ENSG00000091129
															ADR_van.Groningen	ENSG00000152954
															ADR_van.Groningen	ENSG00000168824
															ADR_van.Groningen	ENSG00000170091
															ADR_van.Groningen	ENSG00000196368
															ADR_van.Groningen	ENSG00000143228
															ADR_van.Groningen	ENSG00000137804
															ADR_van.Groningen	ENSG00000138430
															ADR_van.Groningen	ENSG00000130558
															ADR_van.Groningen	ENSG00000137817
															ADR_van.Groningen	ENSG00000168078
															ADR_van.Groningen	ENSG00000167081
															ADR_van.Groningen	ENSG00000152256
															ADR_van.Groningen	ENSG00000198300
															ADR_van.Groningen	ENSG00000056487
															ADR_van.Groningen	ENSG00000165462
															ADR_van.Groningen	ENSG00000109132
															ADR_van.Groningen	ENSG00000054148
															ADR_van.Groningen	ENSG00000165443
															ADR_van.Groningen	ENSG00000145675
															ADR_van.Groningen	ENSG00000171033
															ADR_van.Groningen	ENSG00000117598
															ADR_van.Groningen	ENSG00000240694
															ADR_van.Groningen	ENSG00000070501
															ADR_van.Groningen	ENSG00000132429
															ADR_van.Groningen	ENSG00000175175
															ADR_van.Groningen	ENSG00000158528
															ADR_van.Groningen	ENSG00000092020
															ADR_van.Groningen	ENSG00000198901
															ADR_van.Groningen	ENSG00000214140
															ADR_van.Groningen	ENSG00000198056
															ADR_van.Groningen	ENSG00000135406
															ADR_van.Groningen	ENSG00000164099
															ADR_van.Groningen	ENSG00000010438
															ADR_van.Groningen	ENSG00000150787
															ADR_van.Groningen	ENSG00000151552
															ADR_van.Groningen	ENSG00000134594
															ADR_van.Groningen	ENSG00000154917
															ADR_van.Groningen	ENSG00000160271
															ADR_van.Groningen	ENSG00000099901
															ADR_van.Groningen	ENSG00000101773
															ADR_van.Groningen	ENSG00000144642
															ADR_van.Groningen	ENSG00000114115
															ADR_van.Groningen	ENSG00000285007
															ADR_van.Groningen	ENSG00000100918
															ADR_van.Groningen	ENSG00000068615
															ADR_van.Groningen	ENSG00000165731
															ADR_van.Groningen	ENSG00000163918
															ADR_van.Groningen	ENSG00000091844
															ADR_van.Groningen	ENSG00000143248
															ADR_van.Groningen	ENSG00000060709
															ADR_van.Groningen	ENSG00000117016
															ADR_van.Groningen	ENSG00000151692
															ADR_van.Groningen	ENSG00000170153
															ADR_van.Groningen	ENSG00000141576
															ADR_van.Groningen	ENSG00000135119
															ADR_van.Groningen	ENSG00000071242
															ADR_van.Groningen	ENSG00000171848
															ADR_van.Groningen	ENSG00000139970
															ADR_van.Groningen	ENSG00000125744
															ADR_van.Groningen	ENSG00000018189
															ADR_van.Groningen	ENSG00000108309
															ADR_van.Groningen	ENSG00000105784
															ADR_van.Groningen	ENSG00000182568
															ADR_van.Groningen	ENSG00000188322
															ADR_van.Groningen	ENSG00000198794
															ADR_van.Groningen	ENSG00000171951
															ADR_van.Groningen	ENSG00000104112
															ADR_van.Groningen	ENSG00000153253
															ADR_van.Groningen	ENSG00000166562
															ADR_van.Groningen	ENSG00000100167
															ADR_van.Groningen	ENSG00000125354
															ADR_van.Groningen	ENSG00000151778
															ADR_van.Groningen	ENSG00000145391
															ADR_van.Groningen	ENSG00000148082
															ADR_van.Groningen	ENSG00000105251
															ADR_van.Groningen	ENSG00000276371
															ADR_van.Groningen	ENSG00000139146
															ADR_van.Groningen	ENSG00000138083
															ADR_van.Groningen	ENSG00000145248
															ADR_van.Groningen	ENSG00000168917
															ADR_van.Groningen	ENSG00000187122
															ADR_van.Groningen	ENSG00000184347
															ADR_van.Groningen	ENSG00000132639
															ADR_van.Groningen	ENSG00000065609
															ADR_van.Groningen	ENSG00000176887
															ADR_van.Groningen	ENSG00000064225
															ADR_van.Groningen	ENSG00000104435
															ADR_van.Groningen	ENSG00000015592
															ADR_van.Groningen	ENSG00000137868
															ADR_van.Groningen	ENSG00000288257
															ADR_van.Groningen	ENSG00000136854
															ADR_van.Groningen	ENSG00000122012
															ADR_van.Groningen	ENSG00000172403
															ADR_van.Groningen	ENSG00000067715
															ADR_van.Groningen	ENSG00000132872
															ADR_van.Groningen	ENSG00000138162
															ADR_van.Groningen	ENSG00000144834
															ADR_van.Groningen	ENSG00000111490
															ADR_van.Groningen	ENSG00000028839
															ADR_van.Groningen	ENSG00000182916
															ADR_van.Groningen	ENSG00000139372
															ADR_van.Groningen	ENSG00000149256
															ADR_van.Groningen	ENSG00000008196
															ADR_van.Groningen	ENSG00000180176
															ADR_van.Groningen	ENSG00000005108
															ADR_van.Groningen	ENSG00000156299
															ADR_van.Groningen	ENSG00000144868
															ADR_van.Groningen	ENSG00000261115
															ADR_van.Groningen	ENSG00000109084
															ADR_van.Groningen	ENSG00000136842
															ADR_van.Groningen	ENSG00000128872
															ADR_van.Groningen	ENSG00000125247
															ADR_van.Groningen	ENSG00000124191
															ADR_van.Groningen	ENSG00000126602
															ADR_van.Groningen	ENSG00000106537
															ADR_van.Groningen	ENSG00000156298
															ADR_van.Groningen	ENSG00000165533
															ADR_van.Groningen	ENSG00000166402
															ADR_van.Groningen	ENSG00000137267
															ADR_van.Groningen	ENSG00000137285
															ADR_van.Groningen	ENSG00000258947
															ADR_van.Groningen	ENSG00000188229
															ADR_van.Groningen	ENSG00000175063
															ADR_van.Groningen	ENSG00000077152
															ADR_van.Groningen	ENSG00000175567
															ADR_van.Groningen	ENSG00000133958
															ADR_van.Groningen	ENSG00000276416
															ADR_van.Groningen	ENSG00000100749
															ADR_van.Groningen	ENSG00000188070
															ADR_van.Groningen	ENSG00000005801
															ADR_van.Groningen	ENSG00000165512
															ADR_van.Groningen	ENSG00000172466
															ADR_van.Groningen	ENSG00000243943
															ADR_van.Groningen	ENSG00000198597
															ADR_van.Groningen	ENSG00000164684
															ADR_van.Groningen	ENSG00000147180
															ADR_van.Groningen	ENSG00000172687
															ADR_van.Groningen	ENSG00000167232
															ADR_van.Groningen	ENSG00000174442
															ADR_van.Groningen	ENSG00000141622
															ADR_Yuan	ENSG00000198576
															ADR_Yuan	ENSG00000147256
															ADR_Yuan	ENSG00000099889
															ADR_Yuan	ENSG00000137343
															ADR_Yuan	ENSG00000229061
															ADR_Yuan	ENSG00000206488
															ADR_Yuan	ENSG00000223752
															ADR_Yuan	ENSG00000231257
															ADR_Yuan	ENSG00000235658
															ADR_Yuan	ENSG00000234549
															ADR_Yuan	ENSG00000143153
															ADR_Yuan	ENSG00000133169
															ADR_Yuan	ENSG00000133134
															ADR_Yuan	ENSG00000166619
															ADR_Yuan	ENSG00000138696
															ADR_Yuan	ENSG00000189195
															ADR_Yuan	ENSG00000227051
															ADR_Yuan	ENSG00000182985
															ADR_Yuan	ENSG00000152495
															ADR_Yuan	ENSG00000141570
															ADR_Yuan	ENSG00000177875
															ADR_Yuan	ENSG00000179604
															ADR_Yuan	ENSG00000197622
															ADR_Yuan	ENSG00000276781
															ADR_Yuan	ENSG00000100604
															ADR_Yuan	ENSG00000089199
															ADR_Yuan	ENSG00000080644
															ADR_Yuan	ENSG00000162129
															ADR_Yuan	ENSG00000070729
															ADR_Yuan	ENSG00000182809
															ADR_Yuan	ENSG00000008283
															ADR_Yuan	ENSG00000123454
															ADR_Yuan	ENSG00000225756
															ADR_Yuan	ENSG00000132437
															ADR_Yuan	ENSG00000185559
															ADR_Yuan	ENSG00000272670
															ADR_Yuan	ENSG00000272636
															ADR_Yuan	ENSG00000130226
															ADR_Yuan	ENSG00000162374
															ADR_Yuan	ENSG00000173818
															ADR_Yuan	ENSG00000111674
															ADR_Yuan	ENSG00000135472
															ADR_Yuan	ENSG00000132436
															ADR_Yuan	ENSG00000137726
															ADR_Yuan	ENSG00000255245
															ADR_Yuan	ENSG00000107485
															ADR_Yuan	ENSG00000203879
															ADR_Yuan	ENSG00000168546
															ADR_Yuan	ENSG00000106415
															ADR_Yuan	ENSG00000132475
															ADR_Yuan	ENSG00000164107
															ADR_Yuan	ENSG00000237125
															ADR_Yuan	ENSG00000167861
															ADR_Yuan	ENSG00000135116
															ADR_Yuan	ENSG00000003147
															ADR_Yuan	ENSG00000010404
															ADR_Yuan	ENSG00000016082
															ADR_Yuan	ENSG00000155980
															ADR_Yuan	ENSG00000245870
															ADR_Yuan	ENSG00000148948
															ADR_Yuan	ENSG00000108848
															ADR_Yuan	ENSG00000180660
															ADR_Yuan	ENSG00000124260
															ADR_Yuan	ENSG00000147381
															ADR_Yuan	ENSG00000267978
															ADR_Yuan	ENSG00000251562
															ADR_Yuan	ENSG00000189221
															ADR_Yuan	ENSG00000131711
															ADR_Yuan	ENSG00000110492
															ADR_Yuan	ENSG00000214548
															ADR_Yuan	ENSG00000225783
															ADR_Yuan	ENSG00000213190
															ADR_Yuan	ENSG00000278268
															ADR_Yuan	ENSG00000165943
															ADR_Yuan	ENSG00000103034
															ADR_Yuan	ENSG00000182768
															ADR_Yuan	ENSG00000189134
															ADR_Yuan	ENSG00000053438
															ADR_Yuan	ENSG00000197183
															ADR_Yuan	ENSG00000122585
															ADR_Yuan	ENSG00000122584
															ADR_Yuan	ENSG00000234068
															ADR_Yuan	ENSG00000158639
															ADR_Yuan	ENSG00000005882
															ADR_Yuan	ENSG00000198300
															ADR_Yuan	ENSG00000109132
															ADR_Yuan	ENSG00000165443
															ADR_Yuan	ENSG00000028277
															ADR_Yuan	ENSG00000185686
															ADR_Yuan	ENSG00000275013
															ADR_Yuan	ENSG00000214140
															ADR_Yuan	ENSG00000054356
															ADR_Yuan	ENSG00000282185
															ADR_Yuan	ENSG00000155093
															ADR_Yuan	ENSG00000152932
															ADR_Yuan	ENSG00000132329
															ADR_Yuan	ENSG00000117152
															ADR_Yuan	ENSG00000143248
															ADR_Yuan	ENSG00000060709
															ADR_Yuan	ENSG00000117016
															ADR_Yuan	ENSG00000139970
															ADR_Yuan	ENSG00000108309
															ADR_Yuan	ENSG00000133872
															ADR_Yuan	ENSG00000171951
															ADR_Yuan	ENSG00000281931
															ADR_Yuan	ENSG00000277614
															ADR_Yuan	ENSG00000166922
															ADR_Yuan	ENSG00000159307
															ADR_Yuan	ENSG00000174938
															ADR_Yuan	ENSG00000181045
															ADR_Yuan	ENSG00000132639
															ADR_Yuan	ENSG00000227906
															ADR_Yuan	ENSG00000154556
															ADR_Yuan	ENSG00000104435
															ADR_Yuan	ENSG00000015592
															ADR_Yuan	ENSG00000102003
															ADR_Yuan	ENSG00000067715
															ADR_Yuan	ENSG00000132718
															ADR_Yuan	ENSG00000129990
															ADR_Yuan	ENSG00000146221
															ADR_Yuan	ENSG00000008196
															ADR_Yuan	ENSG00000042832
															ADR_Yuan	ENSG00000180176
															ADR_Yuan	ENSG00000166448
															ADR_Yuan	ENSG00000178233
															ADR_Yuan	ENSG00000116147
															ADR_Yuan	ENSG00000141232
															ADR_Yuan	ENSG00000078804
															ADR_Yuan	ENSG00000102804
															ADR_Yuan	ENSG00000156298
															ADR_Yuan	ENSG00000258992
															ADR_Yuan	ENSG00000258992
															ADR_Yuan	ENSG00000258992
															ADR_Yuan	ENSG00000258992
															ADR_Yuan	ENSG00000258992
															ADR_Yuan	ENSG00000258992
															ADR_Yuan	ENSG00000258992
															ADR_Yuan	ENSG00000258992
															ADR_Yuan	ENSG00000258992
															ADR_Yuan	ENSG00000258992
															ADR_Yuan	ENSG00000258992
															ADR_Yuan	ENSG00000258992
															ADR_Yuan	ENSG00000258992
															ADR_Yuan	ENSG00000258992
															ADR_Yuan	ENSG00000258992
															ADR_Yuan	ENSG00000258992
															ADR_Yuan	ENSG00000258992
															ADR_Yuan	ENSG00000258992
															ADR_Yuan	ENSG00000258992
															ADR_Yuan	ENSG00000258992
															ADR_Yuan	ENSG00000258992
															ADR_Yuan	ENSG00000258992
															ADR_Yuan	ENSG00000258992
															ADR_Yuan	ENSG00000258992
															ADR_Yuan	ENSG00000258992
															ADR_Yuan	ENSG00000258992
															ADR_Yuan	ENSG00000258992
															ADR_Yuan	ENSG00000258992
															ADR_Yuan	ENSG00000129696
															ADR_Yuan	ENSG00000137285
															ADR_Yuan	ENSG00000102226
															ADR_Yuan	ENSG00000220205
															ADR_Yuan	ENSG00000171724
															ADR_Yuan	ENSG00000170419
															ADR_Yuan	ENSG00000128245
															ADR_Yuan	ENSG00000109906
															ADR_Yuan	ENSG00000140836
															ADR_Yuan	ENSG00000269699
															ADR_Yuan	ENSG00000106261
															ADR_Yuan	ENSG00000164684
															MES_Boeva	ENSG00000123095
															MES_Boeva	ENSG00000151702
															MES_Boeva	ENSG00000175592
															MES_Boeva	ENSG00000075426
															MES_Boeva	ENSG00000107249
															MES_Boeva	ENSG00000125347
															MES_Boeva	ENSG00000168310
															MES_Boeva	ENSG00000126456
															MES_Boeva	ENSG00000185022
															MES_Boeva	ENSG00000116604
															MES_Boeva	ENSG00000291761
															MES_Boeva	ENSG00000113580
															MES_Boeva	ENSG00000116132
															MES_Boeva	ENSG00000159216
															MES_Boeva	ENSG00000159216
															MES_Boeva	ENSG00000124813
															MES_Boeva	ENSG00000112837
															MES_MaÃ±as	ENSG00000125257
															MES_MaÃ±as	ENSG00000005187
															MES_MaÃ±as	ENSG00000173157
															MES_MaÃ±as	ENSG00000156140
															MES_MaÃ±as	ENSG00000153107
															MES_MaÃ±as	ENSG00000183831
															MES_MaÃ±as	ENSG00000163297
															MES_MaÃ±as	ENSG00000165309
															MES_MaÃ±as	ENSG00000135931
															MES_MaÃ±as	ENSG00000066279
															MES_MaÃ±as	ENSG00000156802
															MES_MaÃ±as	ENSG00000070961
															MES_MaÃ±as	ENSG00000162885
															MES_MaÃ±as	ENSG00000282880
															MES_MaÃ±as	ENSG00000198604
															MES_MaÃ±as	ENSG00000112175
															MES_MaÃ±as	ENSG00000165733
															MES_MaÃ±as	ENSG00000012048
															MES_MaÃ±as	ENSG00000139618
															MES_MaÃ±as	ENSG00000136492
															MES_MaÃ±as	ENSG00000169679
															MES_MaÃ±as	ENSG00000134508
															MES_MaÃ±as	ENSG00000144395
															MES_MaÃ±as	ENSG00000138778
															MES_MaÃ±as	ENSG00000291348
															MES_MaÃ±as	ENSG00000188312
															MES_MaÃ±as	ENSG00000103995
															MES_MaÃ±as	ENSG00000114656
															MES_MaÃ±as	ENSG00000183765
															MES_MaÃ±as	ENSG00000103121
															MES_MaÃ±as	ENSG00000291948
															MES_MaÃ±as	ENSG00000060718
															MES_MaÃ±as	ENSG00000165934
															MES_MaÃ±as	ENSG00000166426
															MES_MaÃ±as	ENSG00000143320
															MES_MaÃ±as	ENSG00000134376
															MES_MaÃ±as	ENSG00000170275
															MES_MaÃ±as	ENSG00000175183
															MES_MaÃ±as	ENSG00000064703
															MES_MaÃ±as	ENSG00000024526
															MES_MaÃ±as	ENSG00000121644
															MES_MaÃ±as	ENSG00000105877
															MES_MaÃ±as	ENSG00000185842
															MES_MaÃ±as	ENSG00000118997
															MES_MaÃ±as	ENSG00000178904
															MES_MaÃ±as	ENSG00000143486
															MES_MaÃ±as	ENSG00000106263
															MES_MaÃ±as	ENSG00000107566
															MES_MaÃ±as	ENSG00000171320
															MES_MaÃ±as	ENSG00000175832
															MES_MaÃ±as	ENSG00000048828
															MES_MaÃ±as	ENSG00000138640
															MES_MaÃ±as	ENSG00000144554
															MES_MaÃ±as	ENSG00000140525
															MES_MaÃ±as	ENSG00000187790
															MES_MaÃ±as	ENSG00000077782
															MES_MaÃ±as	ENSG00000128591
															MES_MaÃ±as	ENSG00000054598
															MES_MaÃ±as	ENSG00000092140
															MES_MaÃ±as	ENSG00000143641
															MES_MaÃ±as	ENSG00000082516
															MES_MaÃ±as	ENSG00000141034
															MES_MaÃ±as	ENSG00000101003
															MES_MaÃ±as	ENSG00000178445
															MES_MaÃ±as	ENSG00000109519
															MES_MaÃ±as	ENSG00000144366
															MES_MaÃ±as	ENSG00000119912
															MES_MaÃ±as	ENSG00000108506
															MES_MaÃ±as	ENSG00000164066
															MES_MaÃ±as	ENSG00000086200
															MES_MaÃ±as	ENSG00000166086
															MES_MaÃ±as	ENSG00000136240
															MES_MaÃ±as	ENSG00000100578
															MES_MaÃ±as	ENSG00000118193
															MES_MaÃ±as	ENSG00000163808
															MES_MaÃ±as	ENSG00000280610
															MES_MaÃ±as	ENSG00000164627
															MES_MaÃ±as	ENSG00000184445
															MES_MaÃ±as	ENSG00000087299
															MES_MaÃ±as	ENSG00000198945
															MES_MaÃ±as	ENSG00000139292
															MES_MaÃ±as	ENSG00000128342
															MES_MaÃ±as	ENSG00000074695
															MES_MaÃ±as	ENSG00000048540
															MES_MaÃ±as	ENSG00000181541
															MES_MaÃ±as	ENSG00000145050
															MES_MaÃ±as	ENSG00000131844
															MES_MaÃ±as	ENSG00000281742
															MES_MaÃ±as	ENSG00000275300
															MES_MaÃ±as	ENSG00000144893
															MES_MaÃ±as	ENSG00000144401
															MES_MaÃ±as	ENSG00000168389
															MES_MaÃ±as	ENSG00000118513
															MES_MaÃ±as	ENSG00000139350
															MES_MaÃ±as	ENSG00000148053
															MES_MaÃ±as	ENSG00000151413
															MES_MaÃ±as	ENSG00000113569
															MES_MaÃ±as	ENSG00000075188
															MES_MaÃ±as	ENSG00000102900
															MES_MaÃ±as	ENSG00000198856
															MES_MaÃ±as	ENSG00000155719
															MES_MaÃ±as	ENSG00000122884
															MES_MaÃ±as	ENSG00000134853
															MES_MaÃ±as	ENSG00000143870
															MES_MaÃ±as	ENSG00000170525
															MES_MaÃ±as	ENSG00000078043
															MES_MaÃ±as	ENSG00000254093
															MES_MaÃ±as	ENSG00000284764
															MES_MaÃ±as	ENSG00000258724
															MES_MaÃ±as	ENSG00000152952
															MES_MaÃ±as	ENSG00000051341
															MES_MaÃ±as	ENSG00000128059
															MES_MaÃ±as	ENSG00000108179
															MES_MaÃ±as	ENSG00000138738
															MES_MaÃ±as	ENSG00000123131
															MES_MaÃ±as	ENSG00000117592
															MES_MaÃ±as	ENSG00000146143
															MES_MaÃ±as	ENSG00000164244
															MES_MaÃ±as	ENSG00000007038
															MES_MaÃ±as	ENSG00000011304
															MES_MaÃ±as	ENSG00000134247
															MES_MaÃ±as	ENSG00000163629
															MES_MaÃ±as	ENSG00000184924
															MES_MaÃ±as	ENSG00000182185
															MES_MaÃ±as	ENSG00000101773
															MES_MaÃ±as	ENSG00000165731
															MES_MaÃ±as	ENSG00000133119
															MES_MaÃ±as	ENSG00000136104
															MES_MaÃ±as	ENSG00000162244
															MES_MaÃ±as	ENSG00000130255
															MES_MaÃ±as	ENSG00000165502
															MES_MaÃ±as	ENSG00000073060
															MES_MaÃ±as	ENSG00000168356
															MES_MaÃ±as	ENSG00000112902
															MES_MaÃ±as	ENSG00000132386
															MES_MaÃ±as	ENSG00000282307
															MES_MaÃ±as	ENSG00000284320
															MES_MaÃ±as	ENSG00000176974
															MES_MaÃ±as	ENSG00000144736
															MES_MaÃ±as	ENSG00000138771
															MES_MaÃ±as	ENSG00000100625
															MES_MaÃ±as	ENSG00000173638
															MES_MaÃ±as	ENSG00000166949
															MES_MaÃ±as	ENSG00000128602
															MES_MaÃ±as	ENSG00000125398
															MES_MaÃ±as	ENSG00000128487
															MES_MaÃ±as	ENSG00000124783
															MES_MaÃ±as	ENSG00000114850
															MES_MaÃ±as	ENSG00000128578
															MES_MaÃ±as	ENSG00000121068
															MES_MaÃ±as	ENSG00000118707
															MES_MaÃ±as	ENSG00000119685
															MES_MaÃ±as	ENSG00000120800
															MES_MaÃ±as	ENSG00000198554
															MES_MaÃ±as	ENSG00000065183
															MES_MaÃ±as	ENSG00000118965
															MES_MaÃ±as	ENSG00000165392
															MES_MaÃ±as	ENSG00000196236
															MES_MaÃ±as	ENSG00000175322
															MES_Olsen	ENSG00000182492
															MES_Olsen	ENSG00000122786
															MES_Olsen	ENSG00000108821
															MES_Olsen	ENSG00000164692
															MES_Olsen	ENSG00000291748
															MES_Olsen	ENSG00000168542
															MES_Olsen	ENSG00000142173
															MES_Olsen	ENSG00000011465
															MES_Olsen	ENSG00000116678
															MES_Olsen	ENSG00000139329
															MES_Olsen	ENSG00000111341
															MES_Olsen	ENSG00000134853
															MES_Olsen	ENSG00000116132
															MES_Olsen	ENSG00000113140
															MES_Thirant	ENSG00000106624
															MES_Thirant	ENSG00000123095
															MES_Thirant	ENSG00000067955
															MES_Thirant	ENSG00000143162
															MES_Thirant	ENSG00000143164
															MES_Thirant	ENSG00000179388
															MES_Thirant	ENSG00000158711
															MES_Thirant	ENSG00000151702
															MES_Thirant	ENSG00000175592
															MES_Thirant	ENSG00000075426
															MES_Thirant	ENSG00000107249
															MES_Thirant	ENSG00000125968
															MES_Thirant	ENSG00000163565
															MES_Thirant	ENSG00000125347
															MES_Thirant	ENSG00000168310
															MES_Thirant	ENSG00000126456
															MES_Thirant	ENSG00000185022
															MES_Thirant	ENSG00000184384
															MES_Thirant	ENSG00000116604
															MES_Thirant	ENSG00000291761
															MES_Thirant	ENSG00000005102
															MES_Thirant	ENSG00000106511
															MES_Thirant	ENSG00000134250
															MES_Thirant	ENSG00000113580
															MES_Thirant	ENSG00000116132
															MES_Thirant	ENSG00000159216
															MES_Thirant	ENSG00000159216
															MES_Thirant	ENSG00000124813
															MES_Thirant	ENSG00000126778
															MES_Thirant	ENSG00000100625
															MES_Thirant	ENSG00000166949
															MES_Thirant	ENSG00000125398
															MES_Thirant	ENSG00000112837
															MES_Thirant	ENSG00000018408
															MES_Thirant	ENSG00000185650
															MES_Thirant	ENSG00000171940
															MES_van.Groningen	ENSG00000175899
															MES_van.Groningen	ENSG00000146386
															MES_van.Groningen	ENSG00000072778
															MES_van.Groningen	ENSG00000114331
															MES_van.Groningen	ENSG00000107796
															MES_van.Groningen	ENSG00000072110
															MES_van.Groningen	ENSG00000135074
															MES_van.Groningen	ENSG00000282230
															MES_van.Groningen	ENSG00000168615
															MES_van.Groningen	ENSG00000154736
															MES_van.Groningen	ENSG00000123146
															MES_van.Groningen	ENSG00000112414
															MES_van.Groningen	ENSG00000106624
															MES_van.Groningen	ENSG00000129474
															MES_van.Groningen	ENSG00000184254
															MES_van.Groningen	ENSG00000101935
															MES_van.Groningen	ENSG00000169604
															MES_van.Groningen	ENSG00000135046
															MES_van.Groningen	ENSG00000182718
															MES_van.Groningen	ENSG00000164111
															MES_van.Groningen	ENSG00000197043
															MES_van.Groningen	ENSG00000130203
															MES_van.Groningen	ENSG00000142192
															MES_van.Groningen	ENSG00000175220
															MES_van.Groningen	ENSG00000165801
															MES_van.Groningen	ENSG00000120805
															MES_van.Groningen	ENSG00000122644
															MES_van.Groningen	ENSG00000184867
															MES_van.Groningen	ENSG00000130429
															MES_van.Groningen	ENSG00000198363
															MES_van.Groningen	ENSG00000145246
															MES_van.Groningen	ENSG00000143153
															MES_van.Groningen	ENSG00000070961
															MES_van.Groningen	ENSG00000058668
															MES_van.Groningen	ENSG00000113732
															MES_van.Groningen	ENSG00000143515
															MES_van.Groningen	ENSG00000124788
															MES_van.Groningen	ENSG00000166710
															MES_van.Groningen	ENSG00000273686
															MES_van.Groningen	ENSG00000151929
															MES_van.Groningen	ENSG00000182492
															MES_van.Groningen	ENSG00000112175
															MES_van.Groningen	ENSG00000173068
															MES_van.Groningen	ENSG00000144857
															MES_van.Groningen	ENSG00000186470
															MES_van.Groningen	ENSG00000119280
															MES_van.Groningen	ENSG00000118292
															MES_van.Groningen	ENSG00000185127
															MES_van.Groningen	ENSG00000122786
															MES_van.Groningen	ENSG00000128595
															MES_van.Groningen	ENSG00000162909
															MES_van.Groningen	ENSG00000077274
															MES_van.Groningen	ENSG00000177469
															MES_van.Groningen	ENSG00000067955
															MES_van.Groningen	ENSG00000114423
															MES_van.Groningen	ENSG00000091986
															MES_van.Groningen	ENSG00000142871
															MES_van.Groningen	ENSG00000135535
															MES_van.Groningen	ENSG00000026508
															MES_van.Groningen	ENSG00000085063
															MES_van.Groningen	ENSG00000135404
															MES_van.Groningen	ENSG00000140937
															MES_van.Groningen	ENSG00000147400
															MES_van.Groningen	ENSG00000292191
															MES_van.Groningen	ENSG00000000971
															MES_van.Groningen	ENSG00000205403
															MES_van.Groningen	ENSG00000138615
															MES_van.Groningen	ENSG00000136026
															MES_van.Groningen	ENSG00000169504
															MES_van.Groningen	ENSG00000140931
															MES_van.Groningen	ENSG00000091317
															MES_van.Groningen	ENSG00000117519
															MES_van.Groningen	ENSG00000060718
															MES_van.Groningen	ENSG00000111799
															MES_van.Groningen	ENSG00000108821
															MES_van.Groningen	ENSG00000196739
															MES_van.Groningen	ENSG00000291748
															MES_van.Groningen	ENSG00000168542
															MES_van.Groningen	ENSG00000187498
															MES_van.Groningen	ENSG00000134871
															MES_van.Groningen	ENSG00000130635
															MES_van.Groningen	ENSG00000204262
															MES_van.Groningen	ENSG00000142156
															MES_van.Groningen	ENSG00000142173
															MES_van.Groningen	ENSG00000163359
															MES_van.Groningen	ENSG00000122218
															MES_van.Groningen	ENSG00000106034
															MES_van.Groningen	ENSG00000021826
															MES_van.Groningen	ENSG00000143320
															MES_van.Groningen	ENSG00000182158
															MES_van.Groningen	ENSG00000143162
															MES_van.Groningen	ENSG00000184164
															MES_van.Groningen	ENSG00000121005
															MES_van.Groningen	ENSG00000170275
															MES_van.Groningen	ENSG00000159176
															MES_van.Groningen	ENSG00000175215
															MES_van.Groningen	ENSG00000044115
															MES_van.Groningen	ENSG00000285132
															MES_van.Groningen	ENSG00000164733
															MES_van.Groningen	ENSG00000109861
															MES_van.Groningen	ENSG00000256043
															MES_van.Groningen	ENSG00000263238
															MES_van.Groningen	ENSG00000107562
															MES_van.Groningen	ENSG00000071967
															MES_van.Groningen	ENSG00000273749
															MES_van.Groningen	ENSG00000288461
															MES_van.Groningen	ENSG00000280618
															MES_van.Groningen	ENSG00000095596
															MES_van.Groningen	ENSG00000143164
															MES_van.Groningen	ENSG00000244038
															MES_van.Groningen	ENSG00000162733
															MES_van.Groningen	ENSG00000121644
															MES_van.Groningen	ENSG00000050165
															MES_van.Groningen	ENSG00000288673
															MES_van.Groningen	ENSG00000164741
															MES_van.Groningen	ENSG00000144355
															MES_van.Groningen	ENSG00000292098
															MES_van.Groningen	ENSG00000115844
															MES_van.Groningen	ENSG00000198947
															MES_van.Groningen	ENSG00000136770
															MES_van.Groningen	ENSG00000077232
															MES_van.Groningen	ENSG00000102580
															MES_van.Groningen	ENSG00000230630
															MES_van.Groningen	ENSG00000173852
															MES_van.Groningen	ENSG00000111817
															MES_van.Groningen	ENSG00000275932
															MES_van.Groningen	ENSG00000276023
															MES_van.Groningen	ENSG00000138166
															MES_van.Groningen	ENSG00000139318
															MES_van.Groningen	ENSG00000134109
															MES_van.Groningen	ENSG00000151617
															MES_van.Groningen	ENSG00000162636
															MES_van.Groningen	ENSG00000172638
															MES_van.Groningen	ENSG00000146648
															MES_van.Groningen	ENSG00000120738
															MES_van.Groningen	ENSG00000179388
															MES_van.Groningen	ENSG00000024422
															MES_van.Groningen	ENSG00000066044
															MES_van.Groningen	ENSG00000120690
															MES_van.Groningen	ENSG00000111145
															MES_van.Groningen	ENSG00000158711
															MES_van.Groningen	ENSG00000138080
															MES_van.Groningen	ENSG00000134531
															MES_van.Groningen	ENSG00000154380
															MES_van.Groningen	ENSG00000044524
															MES_van.Groningen	ENSG00000151491
															MES_van.Groningen	ENSG00000112851
															MES_van.Groningen	ENSG00000107566
															MES_van.Groningen	ENSG00000116285
															MES_van.Groningen	ENSG00000134954
															MES_van.Groningen	ENSG00000115363
															MES_van.Groningen	ENSG00000182197
															MES_van.Groningen	ENSG00000162694
															MES_van.Groningen	ENSG00000181104
															MES_van.Groningen	ENSG00000164220
															MES_van.Groningen	ENSG00000197712
															MES_van.Groningen	ENSG00000048828
															MES_van.Groningen	ENSG00000174749
															MES_van.Groningen	ENSG00000196937
															MES_van.Groningen	ENSG00000185112
															MES_van.Groningen	ENSG00000083857
															MES_van.Groningen	ENSG00000166147
															MES_van.Groningen	ENSG00000138829
															MES_van.Groningen	ENSG00000077782
															MES_van.Groningen	ENSG00000176971
															MES_van.Groningen	ENSG00000168386
															MES_van.Groningen	ENSG00000106080
															MES_van.Groningen	ENSG00000196924
															MES_van.Groningen	ENSG00000185070
															MES_van.Groningen	ENSG00000185070
															MES_van.Groningen	ENSG00000122176
															MES_van.Groningen	ENSG00000115414
															MES_van.Groningen	ENSG00000075420
															MES_van.Groningen	ENSG00000163430
															MES_van.Groningen	ENSG00000001036
															MES_van.Groningen	ENSG00000157240
															MES_van.Groningen	ENSG00000180340
															MES_van.Groningen	ENSG00000155760
															MES_van.Groningen	ENSG00000146276
															MES_van.Groningen	ENSG00000164574
															MES_van.Groningen	ENSG00000180447
															MES_van.Groningen	ENSG00000148935
															MES_van.Groningen	ENSG00000130513
															MES_van.Groningen	ENSG00000152661
															MES_van.Groningen	ENSG00000127955
															MES_van.Groningen	ENSG00000172380
															MES_van.Groningen	ENSG00000135677
															MES_van.Groningen	ENSG00000120370
															MES_van.Groningen	ENSG00000183098
															MES_van.Groningen	ENSG00000077585
															MES_van.Groningen	ENSG00000164294
															MES_van.Groningen	ENSG00000030582
															MES_van.Groningen	ENSG00000148180
															MES_van.Groningen	ENSG00000180573
															MES_van.Groningen	ENSG00000197903
															MES_van.Groningen	ENSG00000114315
															MES_van.Groningen	ENSG00000049860
															MES_van.Groningen	ENSG00000106049
															MES_van.Groningen	ENSG00000110422
															MES_van.Groningen	ENSG00000235657
															MES_van.Groningen	ENSG00000229215
															MES_van.Groningen	ENSG00000224320
															MES_van.Groningen	ENSG00000206505
															MES_van.Groningen	ENSG00000231834
															MES_van.Groningen	ENSG00000206503
															MES_van.Groningen	ENSG00000223980
															MES_van.Groningen	ENSG00000227715
															MES_van.Groningen	ENSG00000223532
															MES_van.Groningen	ENSG00000206450
															MES_van.Groningen	ENSG00000224608
															MES_van.Groningen	ENSG00000232126
															MES_van.Groningen	ENSG00000234745
															MES_van.Groningen	ENSG00000228964
															MES_van.Groningen	ENSG00000204525
															MES_van.Groningen	ENSG00000225691
															MES_van.Groningen	ENSG00000206452
															MES_van.Groningen	ENSG00000237022
															MES_van.Groningen	ENSG00000233841
															MES_van.Groningen	ENSG00000228299
															MES_van.Groningen	ENSG00000206435
															MES_van.Groningen	ENSG00000237508
															MES_van.Groningen	ENSG00000229698
															MES_van.Groningen	ENSG00000235220
															MES_van.Groningen	ENSG00000206509
															MES_van.Groningen	ENSG00000137403
															MES_van.Groningen	ENSG00000204642
															MES_van.Groningen	ENSG00000234487
															MES_van.Groningen	ENSG00000136630
															MES_van.Groningen	ENSG00000150540
															MES_van.Groningen	ENSG00000152413
															MES_van.Groningen	ENSG00000153976
															MES_van.Groningen	ENSG00000166598
															MES_van.Groningen	ENSG00000044574
															MES_van.Groningen	ENSG00000106211
															MES_van.Groningen	ENSG00000166033
															MES_van.Groningen	ENSG00000149428
															MES_van.Groningen	ENSG00000280682
															MES_van.Groningen	ENSG00000125968
															MES_van.Groningen	ENSG00000283060
															MES_van.Groningen	ENSG00000117318
															MES_van.Groningen	ENSG00000163565
															MES_van.Groningen	ENSG00000185201
															MES_van.Groningen	ENSG00000142089
															MES_van.Groningen	ENSG00000197081
															MES_van.Groningen	ENSG00000115461
															MES_van.Groningen	ENSG00000167779
															MES_van.Groningen	ENSG00000131724
															MES_van.Groningen	ENSG00000134352
															MES_van.Groningen	ENSG00000186480
															MES_van.Groningen	ENSG00000145703
															MES_van.Groningen	ENSG00000143127
															MES_van.Groningen	ENSG00000115232
															MES_van.Groningen	ENSG00000138448
															MES_van.Groningen	ENSG00000150093
															MES_van.Groningen	ENSG00000136156
															MES_van.Groningen	ENSG00000135916
															MES_van.Groningen	ENSG00000150995
															MES_van.Groningen	ENSG00000205730
															MES_van.Groningen	ENSG00000162434
															MES_van.Groningen	ENSG00000166086
															MES_van.Groningen	ENSG00000165757
															MES_van.Groningen	ENSG00000197256
															MES_van.Groningen	ENSG00000082482
															MES_van.Groningen	ENSG00000178695
															MES_van.Groningen	ENSG00000136240
															MES_van.Groningen	ENSG00000100196
															MES_van.Groningen	ENSG00000117139
															MES_van.Groningen	ENSG00000137177
															MES_van.Groningen	ENSG00000183853
															MES_van.Groningen	ENSG00000155090
															MES_van.Groningen	ENSG00000136826
															MES_van.Groningen	ENSG00000067082
															MES_van.Groningen	ENSG00000126790
															MES_van.Groningen	ENSG00000091136
															MES_van.Groningen	ENSG00000135862
															MES_van.Groningen	ENSG00000185896
															MES_van.Groningen	ENSG00000068697
															MES_van.Groningen	ENSG00000002834
															MES_van.Groningen	ENSG00000150457
															MES_van.Groningen	ENSG00000213625
															MES_van.Groningen	ENSG00000100097
															MES_van.Groningen	ENSG00000183722
															MES_van.Groningen	ENSG00000162624
															MES_van.Groningen	ENSG00000113594
															MES_van.Groningen	ENSG00000107798
															MES_van.Groningen	ENSG00000189067
															MES_van.Groningen	ENSG00000271601
															MES_van.Groningen	ENSG00000074695
															MES_van.Groningen	ENSG00000160789
															MES_van.Groningen	ENSG00000134013
															MES_van.Groningen	ENSG00000145012
															MES_van.Groningen	ENSG00000197324
															MES_van.Groningen	ENSG00000128606
															MES_van.Groningen	ENSG00000171488
															MES_van.Groningen	ENSG00000049323
															MES_van.Groningen	ENSG00000169641
															MES_van.Groningen	ENSG00000102158
															MES_van.Groningen	ENSG00000184384
															MES_van.Groningen	ENSG00000112893
															MES_van.Groningen	ENSG00000145050
															MES_van.Groningen	ENSG00000134046
															MES_van.Groningen	ENSG00000152601
															MES_van.Groningen	ENSG00000140943
															MES_van.Groningen	ENSG00000005102
															MES_van.Groningen	ENSG00000106511
															MES_van.Groningen	ENSG00000106484
															MES_van.Groningen	ENSG00000168282
															MES_van.Groningen	ENSG00000111341
															MES_van.Groningen	ENSG00000008394
															MES_van.Groningen	ENSG00000133816
															MES_van.Groningen	ENSG00000087245
															MES_van.Groningen	ENSG00000114978
															MES_van.Groningen	ENSG00000011028
															MES_van.Groningen	ENSG00000101825
															MES_van.Groningen	ENSG00000179820
															MES_van.Groningen	ENSG00000074842
															MES_van.Groningen	ENSG00000101608
															MES_van.Groningen	ENSG00000118680
															MES_van.Groningen	ENSG00000007944
															MES_van.Groningen	ENSG00000095380
															MES_van.Groningen	ENSG00000188554
															MES_van.Groningen	ENSG00000151414
															MES_van.Groningen	ENSG00000132688
															MES_van.Groningen	ENSG00000162599
															MES_van.Groningen	ENSG00000141905
															MES_van.Groningen	ENSG00000135842
															MES_van.Groningen	ENSG00000116962
															MES_van.Groningen	ENSG00000087303
															MES_van.Groningen	ENSG00000134250
															MES_van.Groningen	ENSG00000264343
															MES_van.Groningen	ENSG00000119655
															MES_van.Groningen	ENSG00000156642
															MES_van.Groningen	ENSG00000181019
															MES_van.Groningen	ENSG00000113580
															MES_van.Groningen	ENSG00000099250
															MES_van.Groningen	ENSG00000119900
															MES_van.Groningen	ENSG00000185585
															MES_van.Groningen	ENSG00000162745
															MES_van.Groningen	ENSG00000116774
															MES_van.Groningen	ENSG00000198856
															MES_van.Groningen	ENSG00000122884
															MES_van.Groningen	ENSG00000129116
															MES_van.Groningen	ENSG00000198682
															MES_van.Groningen	ENSG00000189184
															MES_van.Groningen	ENSG00000163710
															MES_van.Groningen	ENSG00000099139
															MES_van.Groningen	ENSG00000172572
															MES_van.Groningen	ENSG00000171408
															MES_van.Groningen	ENSG00000145431
															MES_van.Groningen	ENSG00000167004
															MES_van.Groningen	ENSG00000155660
															MES_van.Groningen	ENSG00000143870
															MES_van.Groningen	ENSG00000107438
															MES_van.Groningen	ENSG00000162734
															MES_van.Groningen	ENSG00000173517
															MES_van.Groningen	ENSG00000174307
															MES_van.Groningen	ENSG00000144824
															MES_van.Groningen	ENSG00000006576
															MES_van.Groningen	ENSG00000131788
															MES_van.Groningen	ENSG00000118495
															MES_van.Groningen	ENSG00000169499
															MES_van.Groningen	ENSG00000152527
															MES_van.Groningen	ENSG00000145632
															MES_van.Groningen	ENSG00000152952
															MES_van.Groningen	ENSG00000106397
															MES_van.Groningen	ENSG00000067113
															MES_van.Groningen	ENSG00000102024
															MES_van.Groningen	ENSG00000188313
															MES_van.Groningen	ENSG00000114698
															MES_van.Groningen	ENSG00000120594
															MES_van.Groningen	ENSG00000178202
															MES_van.Groningen	ENSG00000177700
															MES_van.Groningen	ENSG00000105854
															MES_van.Groningen	ENSG00000133110
															MES_van.Groningen	ENSG00000166794
															MES_van.Groningen	ENSG00000168938
															MES_van.Groningen	ENSG00000131238
															MES_van.Groningen	ENSG00000137509
															MES_van.Groningen	ENSG00000061455
															MES_van.Groningen	ENSG00000123131
															MES_van.Groningen	ENSG00000117592
															MES_van.Groningen	ENSG00000007062
															MES_van.Groningen	ENSG00000116132
															MES_van.Groningen	ENSG00000011304
															MES_van.Groningen	ENSG00000171522
															MES_van.Groningen	ENSG00000134247
															MES_van.Groningen	ENSG00000105894
															MES_van.Groningen	ENSG00000152104
															MES_van.Groningen	ENSG00000144724
															MES_van.Groningen	ENSG00000273993
															MES_van.Groningen	ENSG00000152894
															MES_van.Groningen	ENSG00000168994
															MES_van.Groningen	ENSG00000130508
															MES_van.Groningen	ENSG00000100504
															MES_van.Groningen	ENSG00000112531
															MES_van.Groningen	ENSG00000116260
															MES_van.Groningen	ENSG00000143545
															MES_van.Groningen	ENSG00000117280
															MES_van.Groningen	ENSG00000168461
															MES_van.Groningen	ENSG00000116473
															MES_van.Groningen	ENSG00000127314
															MES_van.Groningen	ENSG00000153250
															MES_van.Groningen	ENSG00000049449
															MES_van.Groningen	ENSG00000122707
															MES_van.Groningen	ENSG00000084093
															MES_van.Groningen	ENSG00000143344
															MES_van.Groningen	ENSG00000148908
															MES_van.Groningen	ENSG00000138835
															MES_van.Groningen	ENSG00000155366
															MES_van.Groningen	ENSG00000126785
															MES_van.Groningen	ENSG00000132669
															MES_van.Groningen	ENSG00000143622
															MES_van.Groningen	ENSG00000189050
															MES_van.Groningen	ENSG00000023191
															MES_van.Groningen	ENSG00000276230
															MES_van.Groningen	ENSG00000169855
															MES_van.Groningen	ENSG00000185483
															MES_van.Groningen	ENSG00000125844
															MES_van.Groningen	ENSG00000213694
															MES_van.Groningen	ENSG00000111961
															MES_van.Groningen	ENSG00000121064
															MES_van.Groningen	ENSG00000164106
															MES_van.Groningen	ENSG00000169439
															MES_van.Groningen	ENSG00000124145
															MES_van.Groningen	ENSG00000137575
															MES_van.Groningen	ENSG00000078808
															MES_van.Groningen	ENSG00000129657
															MES_van.Groningen	ENSG00000091490
															MES_van.Groningen	ENSG00000075223
															MES_van.Groningen	ENSG00000001617
															MES_van.Groningen	ENSG00000186522
															MES_van.Groningen	ENSG00000135919
															MES_van.Groningen	ENSG00000149257
															MES_van.Groningen	ENSG00000198818
															MES_van.Groningen	ENSG00000213064
															MES_van.Groningen	ENSG00000118515
															MES_van.Groningen	ENSG00000131171
															MES_van.Groningen	ENSG00000160691
															MES_van.Groningen	ENSG00000138771
															MES_van.Groningen	ENSG00000126778
															MES_van.Groningen	ENSG00000100625
															MES_van.Groningen	ENSG00000136603
															MES_van.Groningen	ENSG00000168679
															MES_van.Groningen	ENSG00000170385
															MES_van.Groningen	ENSG00000162695
															MES_van.Groningen	ENSG00000115084
															MES_van.Groningen	ENSG00000134294
															MES_van.Groningen	ENSG00000139974
															MES_van.Groningen	ENSG00000104635
															MES_van.Groningen	ENSG00000166949
															MES_van.Groningen	ENSG00000019549
															MES_van.Groningen	ENSG00000092531
															MES_van.Groningen	ENSG00000171243
															MES_van.Groningen	ENSG00000125398
															MES_van.Groningen	ENSG00000113140
															MES_van.Groningen	ENSG00000152583
															MES_van.Groningen	ENSG00000006282
															MES_van.Groningen	ENSG00000129128
															MES_van.Groningen	ENSG00000166068
															MES_van.Groningen	ENSG00000164056
															MES_van.Groningen	ENSG00000187678
															MES_van.Groningen	ENSG00000284099
															MES_van.Groningen	ENSG00000161011
															MES_van.Groningen	ENSG00000101955
															MES_van.Groningen	ENSG00000130511
															MES_van.Groningen	ENSG00000124783
															MES_van.Groningen	ENSG00000114850
															MES_van.Groningen	ENSG00000115415
															MES_van.Groningen	ENSG00000168610
															MES_van.Groningen	ENSG00000164647
															MES_van.Groningen	ENSG00000211455
															MES_van.Groningen	ENSG00000172340
															MES_van.Groningen	ENSG00000148248
															MES_van.Groningen	ENSG00000280951
															MES_van.Groningen	ENSG00000197321
															MES_van.Groningen	ENSG00000105137
															MES_van.Groningen	ENSG00000078269
															MES_van.Groningen	ENSG00000008282
															MES_van.Groningen	ENSG00000148737
															MES_van.Groningen	ENSG00000112773
															MES_van.Groningen	ENSG00000068323
															MES_van.Groningen	ENSG00000292217
															MES_van.Groningen	ENSG00000003436
															MES_van.Groningen	ENSG00000140682
															MES_van.Groningen	ENSG00000163513
															MES_van.Groningen	ENSG00000137801
															MES_van.Groningen	ENSG00000102265
															MES_van.Groningen	ENSG00000277401
															MES_van.Groningen	ENSG00000104067
															MES_van.Groningen	ENSG00000169908
															MES_van.Groningen	ENSG00000125304
															MES_van.Groningen	ENSG00000155957
															MES_van.Groningen	ENSG00000184840
															MES_van.Groningen	ENSG00000144339
															MES_van.Groningen	ENSG00000151135
															MES_van.Groningen	ENSG00000183726
															MES_van.Groningen	ENSG00000153214
															MES_van.Groningen	ENSG00000041982
															MES_van.Groningen	ENSG00000006327
															MES_van.Groningen	ENSG00000067182
															MES_van.Groningen	ENSG00000000005
															MES_van.Groningen	ENSG00000079308
															MES_van.Groningen	ENSG00000143337
															MES_van.Groningen	ENSG00000146242
															MES_van.Groningen	ENSG00000283085
															MES_van.Groningen	ENSG00000140416
															MES_van.Groningen	ENSG00000198467
															MES_van.Groningen	ENSG00000067167
															MES_van.Groningen	ENSG00000065308
															MES_van.Groningen	ENSG00000255690
															MES_van.Groningen	ENSG00000132256
															MES_van.Groningen	ENSG00000196428
															MES_van.Groningen	ENSG00000157514
															MES_van.Groningen	ENSG00000214063
															MES_van.Groningen	ENSG00000176014
															MES_van.Groningen	ENSG00000128791
															MES_van.Groningen	ENSG00000117862
															MES_van.Groningen	ENSG00000117143
															MES_van.Groningen	ENSG00000109814
															MES_van.Groningen	ENSG00000035403
															MES_van.Groningen	ENSG00000026025
															MES_van.Groningen	ENSG00000070540
															MES_van.Groningen	ENSG00000116729
															MES_van.Groningen	ENSG00000114251
															MES_van.Groningen	ENSG00000018408
															MES_van.Groningen	ENSG00000137693
															MES_van.Groningen	ENSG00000165424
															MES_van.Groningen	ENSG00000185650
															MES_van.Groningen	ENSG00000171940
															MES_Yuan	ENSG00000154262
															MES_Yuan	ENSG00000141338
															MES_Yuan	ENSG00000106624
															MES_Yuan	ENSG00000124942
															MES_Yuan	ENSG00000135046
															MES_Yuan	ENSG00000182718
															MES_Yuan	ENSG00000164111
															MES_Yuan	ENSG00000182993
															MES_Yuan	ENSG00000288512
															MES_Yuan	ENSG00000159403
															MES_Yuan	ENSG00000182326
															MES_Yuan	ENSG00000125730
															MES_Yuan	ENSG00000122786
															MES_Yuan	ENSG00000105974
															MES_Yuan	ENSG00000170955
															MES_Yuan	ENSG00000198865
															MES_Yuan	ENSG00000091986
															MES_Yuan	ENSG00000142871
															MES_Yuan	ENSG00000174059
															MES_Yuan	ENSG00000135404
															MES_Yuan	ENSG00000292348
															MES_Yuan	ENSG00000002586
															MES_Yuan	ENSG00000291348
															MES_Yuan	ENSG00000188312
															MES_Yuan	ENSG00000197766
															MES_Yuan	ENSG00000274619
															MES_Yuan	ENSG00000101938
															MES_Yuan	ENSG00000163815
															MES_Yuan	ENSG00000064666
															MES_Yuan	ENSG00000187955
															MES_Yuan	ENSG00000108821
															MES_Yuan	ENSG00000164692
															MES_Yuan	ENSG00000291748
															MES_Yuan	ENSG00000168542
															MES_Yuan	ENSG00000130635
															MES_Yuan	ENSG00000142156
															MES_Yuan	ENSG00000142173
															MES_Yuan	ENSG00000163359
															MES_Yuan	ENSG00000170275
															MES_Yuan	ENSG00000109861
															MES_Yuan	ENSG00000107562
															MES_Yuan	ENSG00000071967
															MES_Yuan	ENSG00000231852
															MES_Yuan	ENSG00000232414
															MES_Yuan	ENSG00000233151
															MES_Yuan	ENSG00000235134
															MES_Yuan	ENSG00000198457
															MES_Yuan	ENSG00000206338
															MES_Yuan	ENSG00000011465
															MES_Yuan	ENSG00000221818
															MES_Yuan	ENSG00000104529
															MES_Yuan	ENSG00000273594
															MES_Yuan	ENSG00000115380
															MES_Yuan	ENSG00000134531
															MES_Yuan	ENSG00000142227
															MES_Yuan	ENSG00000079819
															MES_Yuan	ENSG00000143819
															MES_Yuan	ENSG00000075914
															MES_Yuan	ENSG00000077942
															MES_Yuan	ENSG00000163520
															MES_Yuan	ENSG00000140092
															MES_Yuan	ENSG00000166147
															MES_Yuan	ENSG00000115414
															MES_Yuan	ENSG00000163430
															MES_Yuan	ENSG00000087086
															MES_Yuan	ENSG00000266964
															MES_Yuan	ENSG00000099860
															MES_Yuan	ENSG00000131459
															MES_Yuan	ENSG00000147257
															MES_Yuan	ENSG00000136235
															MES_Yuan	ENSG00000211445
															MES_Yuan	ENSG00000167468
															MES_Yuan	ENSG00000148180
															MES_Yuan	ENSG00000136732
															MES_Yuan	ENSG00000004776
															MES_Yuan	ENSG00000142798
															MES_Yuan	ENSG00000283060
															MES_Yuan	ENSG00000117318
															MES_Yuan	ENSG00000185885
															MES_Yuan	ENSG00000185201
															MES_Yuan	ENSG00000142089
															MES_Yuan	ENSG00000146674
															MES_Yuan	ENSG00000141753
															MES_Yuan	ENSG00000115461
															MES_Yuan	ENSG00000167779
															MES_Yuan	ENSG00000288508
															MES_Yuan	ENSG00000129009
															MES_Yuan	ENSG00000078596
															MES_Yuan	ENSG00000112769
															MES_Yuan	ENSG00000172037
															MES_Yuan	ENSG00000135862
															MES_Yuan	ENSG00000068697
															MES_Yuan	ENSG00000187942
															MES_Yuan	ENSG00000100097
															MES_Yuan	ENSG00000139329
															MES_Yuan	ENSG00000278032
															MES_Yuan	ENSG00000160932
															MES_Yuan	ENSG00000166482
															MES_Yuan	ENSG00000197614
															MES_Yuan	ENSG00000140545
															MES_Yuan	ENSG00000111341
															MES_Yuan	ENSG00000008394
															MES_Yuan	ENSG00000087245
															MES_Yuan	ENSG00000011028
															MES_Yuan	ENSG00000125148
															MES_Yuan	ENSG00000101608
															MES_Yuan	ENSG00000101335
															MES_Yuan	ENSG00000119655
															MES_Yuan	ENSG00000176046
															MES_Yuan	ENSG00000291350
															MES_Yuan	ENSG00000106809
															MES_Yuan	ENSG00000116774
															MES_Yuan	ENSG00000104213
															MES_Yuan	ENSG00000107438
															MES_Yuan	ENSG00000162493
															MES_Yuan	ENSG00000189129
															MES_Yuan	ENSG00000162407
															MES_Yuan	ENSG00000102024
															MES_Yuan	ENSG00000100979
															MES_Yuan	ENSG00000174348
															MES_Yuan	ENSG00000133110
															MES_Yuan	ENSG00000168938
															MES_Yuan	ENSG00000150687
															MES_Yuan	ENSG00000106538
															MES_Yuan	ENSG00000076043
															MES_Yuan	ENSG00000258818
															MES_Yuan	ENSG00000197747
															MES_Yuan	ENSG00000163191
															MES_Yuan	ENSG00000189171
															MES_Yuan	ENSG00000196154
															MES_Yuan	ENSG00000168079
															MES_Yuan	ENSG00000250722
															MES_Yuan	ENSG00000132386
															MES_Yuan	ENSG00000282307
															MES_Yuan	ENSG00000149131
															MES_Yuan	ENSG00000149257
															MES_Yuan	ENSG00000145423
															MES_Yuan	ENSG00000292165
															MES_Yuan	ENSG00000109686
															MES_Yuan	ENSG00000059804
															MES_Yuan	ENSG00000113140
															MES_Yuan	ENSG00000164056
															MES_Yuan	ENSG00000101955
															MES_Yuan	ENSG00000165124
															MES_Yuan	ENSG00000008056
															MES_Yuan	ENSG00000149591
															MES_Yuan	ENSG00000186340
															MES_Yuan	ENSG00000102265
															MES_Yuan	ENSG00000205542
															MES_Yuan	ENSG00000233323
															MES_Yuan	ENSG00000229353
															MES_Yuan	ENSG00000236221
															MES_Yuan	ENSG00000236236
															MES_Yuan	ENSG00000229341
															MES_Yuan	ENSG00000231608
															MES_Yuan	ENSG00000168477
															MES_Yuan	ENSG00000206258
															MES_Yuan	ENSG00000214063
															MES_Yuan	ENSG00000026025
															MES_Yuan	ENSG00000185650
															MES_Yuan	ENSG00000234588
															Mevalonate_Path	ENSG00000160179
															Mevalonate_Path	ENSG00000275176
															Mevalonate_Path	ENSG00000278540
															Mevalonate_Path	ENSG00000076555
															Mevalonate_Path	ENSG00000120437
															Mevalonate_Path	ENSG00000084674
															Mevalonate_Path	ENSG00000291544
															Mevalonate_Path	ENSG00000130203
															Mevalonate_Path	ENSG00000173409
															Mevalonate_Path	ENSG00000173085
															Mevalonate_Path	ENSG00000167113
															Mevalonate_Path	ENSG00000119723
															Mevalonate_Path	ENSG00000163050
															Mevalonate_Path	ENSG00000123815
															Mevalonate_Path	ENSG00000088682
															Mevalonate_Path	ENSG00000001630
															Mevalonate_Path	ENSG00000116133
															Mevalonate_Path	ENSG00000172893
															Mevalonate_Path	ENSG00000147155
															Mevalonate_Path	ENSG00000170522
															Mevalonate_Path	ENSG00000107566
															Mevalonate_Path	ENSG00000147475
															Mevalonate_Path	ENSG00000169710
															Mevalonate_Path	ENSG00000284967
															Mevalonate_Path	ENSG00000079459
															Mevalonate_Path	ENSG00000160752
															Mevalonate_Path	ENSG00000113578
															Mevalonate_Path	ENSG00000152904
															Mevalonate_Path	ENSG00000119927
															Mevalonate_Path	ENSG00000113161
															Mevalonate_Path	ENSG00000112972
															Mevalonate_Path	ENSG00000132196
															Mevalonate_Path	ENSG00000067064
															Mevalonate_Path	ENSG00000108424
															Mevalonate_Path	ENSG00000143815
															Mevalonate_Path	ENSG00000281289
															Mevalonate_Path	ENSG00000160285
															Mevalonate_Path	ENSG00000140943
															Mevalonate_Path	ENSG00000012174
															Mevalonate_Path	ENSG00000207990
															Mevalonate_Path	ENSG00000207691
															Mevalonate_Path	ENSG00000208023
															Mevalonate_Path	ENSG00000207962
															Mevalonate_Path	ENSG00000199094
															Mevalonate_Path	ENSG00000221263
															Mevalonate_Path	ENSG00000199158
															Mevalonate_Path	ENSG00000052802
															Mevalonate_Path	ENSG00000167508
															Mevalonate_Path	ENSG00000110921
															Mevalonate_Path	ENSG00000001167
															Mevalonate_Path	ENSG00000120837
															Mevalonate_Path	ENSG00000066136
															Mevalonate_Path	ENSG00000292192
															Mevalonate_Path	ENSG00000147383
															Mevalonate_Path	ENSG00000148459
															Mevalonate_Path	ENSG00000164494
															Mevalonate_Path	ENSG00000205808
															Mevalonate_Path	ENSG00000163344
															Mevalonate_Path	ENSG00000127948
															Mevalonate_Path	ENSG00000132356
															Mevalonate_Path	ENSG00000132341
															Mevalonate_Path	ENSG00000109929
															Mevalonate_Path	ENSG00000114650
															Mevalonate_Path	ENSG00000099194
															Mevalonate_Path	ENSG00000100003
															Mevalonate_Path	ENSG00000142168
															Mevalonate_Path	ENSG00000185591
															Mevalonate_Path	ENSG00000104549
															Mevalonate_Path	ENSG00000072310
															Mevalonate_Path	ENSG00000198911
															Mevalonate_Path	ENSG00000149809
															nC1_Bedoya	ENSG00000149451
															nC1_Bedoya	ENSG00000106624
															nC1_Bedoya	ENSG00000184254
															nC1_Bedoya	ENSG00000102931
															nC1_Bedoya	ENSG00000167601
															nC1_Bedoya	ENSG00000187479
															nC1_Bedoya	ENSG00000141428
															nC1_Bedoya	ENSG00000288512
															nC1_Bedoya	ENSG00000159403
															nC1_Bedoya	ENSG00000182326
															nC1_Bedoya	ENSG00000122786
															nC1_Bedoya	ENSG00000104415
															nC1_Bedoya	ENSG00000174807
															nC1_Bedoya	ENSG00000244414
															nC1_Bedoya	ENSG00000084636
															nC1_Bedoya	ENSG00000164692
															nC1_Bedoya	ENSG00000196739
															nC1_Bedoya	ENSG00000130635
															nC1_Bedoya	ENSG00000142173
															nC1_Bedoya	ENSG00000163359
															nC1_Bedoya	ENSG00000103196
															nC1_Bedoya	ENSG00000163499
															nC1_Bedoya	ENSG00000222041
															nC1_Bedoya	ENSG00000116285
															nC1_Bedoya	ENSG00000117525
															nC1_Bedoya	ENSG00000077782
															nC1_Bedoya	ENSG00000115414
															nC1_Bedoya	ENSG00000070404
															nC1_Bedoya	ENSG00000164949
															nC1_Bedoya	ENSG00000131459
															nC1_Bedoya	ENSG00000128714
															nC1_Bedoya	ENSG00000172201
															nC1_Bedoya	ENSG00000122641
															nC1_Bedoya	ENSG00000128342
															nC1_Bedoya	ENSG00000050405
															nC1_Bedoya	ENSG00000071282
															nC1_Bedoya	ENSG00000292189
															nC1_Bedoya	ENSG00000213401
															nC1_Bedoya	ENSG00000251562
															nC1_Bedoya	ENSG00000103495
															nC1_Bedoya	ENSG00000164877
															nC1_Bedoya	ENSG00000265917
															nC1_Bedoya	ENSG00000266180
															nC1_Bedoya	ENSG00000011028
															nC1_Bedoya	ENSG00000169715
															nC1_Bedoya	ENSG00000101335
															nC1_Bedoya	ENSG00000100968
															nC1_Bedoya	ENSG00000285485
															nC1_Bedoya	ENSG00000074181
															nC1_Bedoya	ENSG00000123358
															nC1_Bedoya	ENSG00000197706
															nC1_Bedoya	ENSG00000157654
															nC1_Bedoya	ENSG00000113721
															nC1_Bedoya	ENSG00000162878
															nC1_Bedoya	ENSG00000105559
															nC1_Bedoya	ENSG00000116132
															nC1_Bedoya	ENSG00000160013
															nC1_Bedoya	ENSG00000109113
															nC1_Bedoya	ENSG00000214842
															nC1_Bedoya	ENSG00000164620
															nC1_Bedoya	ENSG00000101098
															nC1_Bedoya	ENSG00000223088
															nC1_Bedoya	ENSG00000252854
															nC1_Bedoya	ENSG00000266059
															nC1_Bedoya	ENSG00000240347
															nC1_Bedoya	ENSG00000212336
															nC1_Bedoya	ENSG00000252942
															nC1_Bedoya	ENSG00000199953
															nC1_Bedoya	ENSG00000202160
															nC1_Bedoya	ENSG00000252091
															nC1_Bedoya	ENSG00000206715
															nC1_Bedoya	ENSG00000252861
															nC1_Bedoya	ENSG00000222791
															nC1_Bedoya	ENSG00000106366
															nC1_Bedoya	ENSG00000019549
															nC1_Bedoya	ENSG00000264994
															nC1_Bedoya	ENSG00000136158
															nC1_Bedoya	ENSG00000112773
															nC1_Bedoya	ENSG00000137801
															nC1_Bedoya	ENSG00000186340
															nC1_Bedoya	ENSG00000271092
															nC1_Bedoya	ENSG00000241697
															nC1_Bedoya	ENSG00000198467
															nC1_Bedoya	ENSG00000211777
															nC1_Bedoya	ENSG00000282730
															nC1_Bedoya	ENSG00000211750
															nC1_Bedoya	ENSG00000117143
															nC1_Bedoya	ENSG00000274334
															nC1_Bedoya	ENSG00000168140
															nC1_Bedoya	ENSG00000038427
															nC1_Bedoya	ENSG00000176428
															nC1_Bedoya	ENSG00000183779
															nC1_Bedoya	ENSG00000221571
															nC1_Bedoya	ENSG00000224128
															nC1_Bedoya	ENSG00000226017
															nC1_Bedoya	ENSG00000226238
															nC1_Bedoya	ENSG00000227540
															nC1_Bedoya	ENSG00000231098
															nC1_Bedoya	ENSG00000231477
															nC1_Bedoya	ENSG00000231604
															nC1_Bedoya	ENSG00000231992
															nC1_Bedoya	ENSG00000233482
															nC1_Bedoya	ENSG00000234459
															nC1_Bedoya	ENSG00000237402
															nC1_Bedoya	ENSG00000248112
															nC1_Bedoya	ENSG00000248256
															nC1_Bedoya	ENSG00000255201
															nC1_Bedoya	ENSG00000255565
															nC1_Bedoya	ENSG00000257230
															nC1_Bedoya	ENSG00000257955
															nC1_Bedoya	ENSG00000258520
															nC1_Bedoya	ENSG00000260171
															nC1_Bedoya	ENSG00000260331
															nC1_Bedoya	ENSG00000260992
															nC1_Bedoya	ENSG00000261186
															nC1_Bedoya	ENSG00000262837
															nC1_Bedoya	ENSG00000263050
[truncated: 4,967 more rows]

## Sheet: 6E
NUMBER OF NCAM+ CELLS DETECTED
CONTROL (C)
	Tot Num Cells	Num NCAM
C1_2	3631	465
C1_3	2068	67
C3_3	4481	1162
C3_2	7468	952
C3_1	6839	1065
COMBINATION (T)
	Tot Num Cells	Num NCAM
T5_2	2770	839
T5_3	2793	1207
T5_1	4537	1544
T7_2	5101	1635
T7_3	3198	1062
T7_1	5087	2159
COMBINATION + COJEC (COMB)
	Tot Num Cells	Num NCAM
Comb5_3	2495	443
Comb5_2	2996	365
Comb5_1	3699	736
Comb6_2	3471	1077
Comb6_3	5245	658
Comb6_1	2656	639
NUMBER OF CELLS WITH DIFFERENT MARKER COMBINATION
Annotation	NCAM	NCAM: PHOX2B	NCAM: TH	NCAM: TH: PHOX2B	PHOX2B	SOX9	SOX9: NCAM	SOX9: NCAM: PHOX2B	SOX9: NCAM: TH	SOX9: NCAM: TH: PHOX2B	SOX9: PHOX2B	SOX9: TH	SOX9: TH: PHOX2B	TH	TH: PHOX2B
T7_2	1635	1891	73	31	222	17	113	426	6	5	60	0	0	11	4
T7_3	1062	718	119	48	103	35	179	330	14	35	40	0	0	20	1
T7_1	2159	1601	97	25	95	19	129	279	5	2	13	0	0	21	0
T5_2	839	602	24	11	138	4	14	189	0	9	27	0	2	7	3
T5_3	1207	156	123	24	56	15	14	16	1	4	1	1	0	51	2
T5_1	1544	454	33	21	141	127	340	444	15	50	104	4	0	14	7
C1_2	465	37	142	30	154	116	18	21	9	19	91	16	16	397	35
C1_3	67	7	3	0	106	4	0	2	0	0	7	0	1	23	1
C3_3	1162	50	51	6	13	3	37	20	7	5	3	0	0	45	1
C3_2	952	35	155	22	26	27	27	17	10	22	17	8	4	133	6
C3_1	1065	318	700	312	136	9	11	76	2	29	16	3	6	727	96
Comb5_3	443	599	29	25	193	15	41	448	6	37	83	0	3	19	1
Comb5_2	365	1023	22	9	239	5	33	704	3	9	108	1	1	1	1
Comb5_1	736	640	191	260	180	20	40	259	14	186	42	0	18	126	39
Comb6_2	1077	419	321	79	178	12	25	165	9	43	45	5	16	219	37
Comb6_3	658	366	938	268	257	1	4	27	9	32	10	3	9	1321	149
Comb6_1	639	40	400	55	10	4	4	17	19	14	3	3	3	482	12
FRACTION OF CELLS IN EACH GROUP
	Number				%
	NCAM + (ALL)	PHOX2B+	TH+	SOX9+	NCAM +	PHOX2B+	TH+	SOX9+
T7_2	4180	2353	115	550	100	56.2919	2.7512	13.1579
T7_3	2505	1131	216	558	100	45.1497	8.62275	22.2754
T7_1	4297	1907	129	415	100	44.3798	3.00209	9.6579
T5_2	1688	811	44	212	100	48.045	2.60664	12.5592
T5_3	1545	200	152	35	100	12.945	9.83819	2.26537
T5_1	2901	969	119	849	100	33.4023	4.10203	29.2658
C1_2	741	107	200	67	100	14.4399	26.9906	9.04184
C1_3	79	9	3	2	100	11.3924	3.79747	2.53165
C3_3	1338	81	69	69	100	6.05381	5.15695	5.15695
C3_2	1240	96	209	76	100	7.74194	16.8548	6.12903
C3_1	2513	735	1043	118	100	29.2479	41.5042	4.69558
Comb5_3	1628	1109	97	532	100	68.1204	5.95823	32.6781
Comb5_2	2168	1745	43	749	100	80.4889	1.98339	34.548
Comb5_1	2326	1345	651	499	100	57.8246	27.988	21.4531
Comb6_2	2138	706	452	242	100	33.0215	21.1413	11.319
Comb6_3	2302	693	1247	72	100	30.1043	54.1703	3.12772
Comb6_1	1188	126	488	54	100	10.6061	41.0774	4.54545
					%

## Sheet: 6H
6H	Day 17 (last day of all mice alive) single mouse results showing % of tumor size change from baseline
Tumor size normalized to Day 1
Control	COJEC	Combination (PIT+PCZ)	Combination +COJEC
4.8396	2.43557	1.74949	-0.18992
3.00356	-0.50397	0.661538	-0.92962
-1	-0.36622	1.11524	-0.48599
3.55621	-0.24204	-0.35723	-1
1.54566	-1	0.006047	-0.51318
0.492711	0.965096		-0.55425
			-0.12358

## Sheet: 6I
6I	Summary of day 17 tumor volume (Tukey’s multiple comparison test of all groups).
	Control	COJEC	Combination(PIT+PCZ)	Combination +COJEC
1	2033.31	1310.22	567.948	150.456
2	882.917	105.63	381.51	14.13
3	0	157.399	505.37	87.0696
4	1078.46	124.725	130.858	0
5	682.1	0	150.456	107.482
6	267.947	352.741		87.0696
7				281.673

## Sheet: 6J
6J	Kaplan-Meier survival graph showing survival of mice treated with combination + COJEC compared with control (log-rank test p=0.006) or standard-of-care (log-rank test p=0.0272).
Survival
	Control	COJEC	Combination(PCZ+PIT)	Combination +COJEC
17	1
22	1
24	1
26	1
33	1
55	1
19		1
48		1
57		1
68		1
70		1
96		1
26			1
29			1
46			1
52			1
63			1
52				1
81				1
85				1
85				1
127				1
210				0
103				1
