# Supplementary material for: Repurposing statins and phenothiazines to treat chemoresistant neuroblastoma
Source: EMBO Mol Med. 2025 Dec 23;18(2):433–61. doi: 10.1038/s44321-025-00349-6 (PMC12905276; doi:10.1038/s44321-025-00349-6)
Supplement: Supplementary file 8 — Figure EV1 Source Data [file 44321_2025_349_MOESM8_ESM.zip]

Archive with 2 entries (2 files):
- Fig_EV1.xlsx
- __MACOSX/._Fig_EV1.xlsx
