# Supplementary material for: Repurposing statins and phenothiazines to treat chemoresistant neuroblastoma
Source: EMBO Mol Med. 2025 Dec 23;18(2):433–61. doi: 10.1038/s44321-025-00349-6 (PMC12905276; doi:10.1038/s44321-025-00349-6)
Supplement: Supplementary file 8 — Figure EV1 Source Data [file 44321_2025_349_MOESM8_ESM.zip › Fig_EV1.xlsx]

## Sheet: EV1A
EV1A			Evaluation of therapeutic efficacy of the chosen combination in NB. a Heatmap representation (synergy matrix) based on cell viability after combination treatment with LOV and PCZ or TFP over 3 and 7 days (n=2).
					LUNB-1		LUNB-2
					3 day	7 day	3 day	7 day
			Synergy score	PCZ + LOV	2.84	14.3	3.24	11.67
			Synergy score	TFP + LOV	6.36	5.03	1.29	17.34
	LU-NB-1
	3 days									7 days
		R1	LOV								R1	LOV
		uM	0	0.25	0.74	2.2	6.7	20			uM	0	0.25	0.74	2.2	6.7	20
	PCZ	5	8004	7217	7059	5796	5514	4303		PCZ	5	13348	9676	8408	5786	3883	3584
		1.6	12178	12734	11262	10638	9842	8748			1.6	22276	19286	17652	15155	11124	8971
		0.56	12784	13956	13445	12068	11882	9636			0.56	22478	22522	21572	18609	14964	11840
		0.19	13383	12234	13672	12200	11873	9954			0.19	25551	23267	21587	19271	15030	12196
		0.05	13725	13948	13130	11867	11258	10082			0.05	24536	23661	21914	18957	14844	11965
		0	13561	14091	13643	12734	11103	10367			0	25430	24567	21298	19548	14006	10571
	Viability as % of control									Viability as % of control
			59.0222	53.2188	52.0537	42.7402	40.6607	31.7307				52.4892	38.0495	33.0633	22.7527	15.2694	14.0936
			89.8016	93.9016	83.047	78.4455	72.5758	64.5085				87.5973	75.8396	69.4141	59.595	43.7436	35.2772
			94.2703	102.913	99.1446	88.9905	87.6189	71.0567				88.3917	88.5647	84.8289	73.1773	58.8439	46.5592
			98.6874	90.2146	100.819	89.9639	87.5525	73.4017				100.476	91.4943	84.8879	75.7806	59.1034	47.9591
			101.209	102.854	96.8218	87.5083	83.0175	74.3455				96.4845	93.0436	86.1738	74.5458	58.372	47.0507
			100	103.908	100.605	93.9016	81.8745	76.4472				100	96.6064	83.7515	76.8698	55.0767	41.569
			LOV									LOV
			0	0.25	0.74	2.2	6.7	20				0	0.25	0.74	2.2	6.7	20
	PCZ	5	10614	7690	6774	5841	5346	4802		PCZ	5	23818	2174	989	355	217	156
		1.6	17592	14090	13145	10864	10053	9172			1.6	54370	30781	14910	4438	2422	2062
		0.56	18830	18234	15536	13897	11221	10205			0.56	50169	45315	23185	8987	4641	3557
		0.19	22482	19508	17975	13989	13425	11334			0.19	49341	54086	37663	15804	5990	4219
		0.05	22639	19584	18516	15402	13492	12269			0.05	51020	52747	40707	23310	11714	6954
		0	23135	19126	17406	15223	14429	12438			0	46858	50855	38396	24597	15655	9644
	Viability as % of control									Viability as % of control
			46.38	33.6	29.6	25.52	23.36	20.98				49.93	4.56	2.07	0.74	0.45	0.33
			76.87	61.57	57.44	47.47	43.93	40.08				32.82	24.56	12.56	9.73	5.08	4.32
			82.28	79.68	67.89	60.73	49.03	44.59				51.57	48.87	33.13	18.84	9.3	7.46
			98.24	85.24	78.54	61.13	58.66	49.53				80.5	85.34	78.96	48.61	31.26	8.84
			98.93	85.58	80.91	67.3	58.96	53.61				106.62	110.58	113.39	95	64.53	14.58
			100	83.57	76.06	66.52	63.05	54.35				100	106.96	103.44	105.18	113.98	20.22
	LU-NB-2
	3 days									7 days
			LOV									LOV
			0	0.25	0.74	2.2	6.7	20				0	0.25	0.74	2.2	6.7	20
	TFP	5	15897	15865	15580	15249	13720	13493		TFP	5	14931	11524	9153	7326	2658	1809
		1.6	19043	18866	19196	18654	17817	17615			1.6	20511	17781	16698	14559	8204	3663
		0.56	18325	19618	20837	19554	18278	19188			0.56	24357	22488	20576	18636	15072	6617
		0.19	20020	20400	20130	19705	20893	22338			0.19	25588	23624	21931	20662	18298	10487
		0.05	21291	20759	19776	20073	18768	19492			0.05	25540	24759	23797	21971	19639	14010
		0	21232	19749	20226	19279	19282	18555			0	24392	24030	23203	21365	19894	16993
	Viability as % of control									Viability as % of control
			74.8728	74.7221	73.3798	71.8208	64.6194	63.5503				61.2127	47.245	37.5246	30.0344	10.897	7.41637
			89.6901	88.8564	90.4107	87.858	83.9158	82.9644				84.089	72.8969	68.4569	59.6876	33.634	15.0172
			86.3084	92.3983	98.1396	92.0968	86.087	90.373				99.8565	92.1942	84.3555	76.4021	61.7908	27.1277
			94.2916	96.0814	94.8097	92.808	98.4034	105.209				104.903	96.8514	89.9106	84.7081	75.0164	42.9936
			100.278	97.7722	93.1424	94.5413	88.3949	91.8048				104.706	101.505	97.5607	90.0746	80.5141	57.4369
			100	93.0153	95.2619	90.8016	90.8157	87.3917				100	98.5159	95.1255	87.5902	81.5595	69.6663
			LOV									LOV
			0	0.25	0.74	2.2	6.7	20				0	0.25	0.74	2.2	6.7	20
	TFP	5	15192	15495	12968	14313	12104	10833		TFP	5	9192	4427	3203	1959	428	662
		1.6	17770	16995	16803	16722	17589	14872			1.6	18430	14705	12925	13085	7390	2492
		0.56	18748	17401	18760	18315	17209	16640			0.56	17938	14990	14060	13955	13298	7388
		0.19	19224	18555	19444	18937	18820	17098			0.19	21098	16611	17008	16423	14971	11814
		0.05	19809	18949	19880	19730	19486	17302			0.05	25454	20808	21033	19949	18416	23778
		0	21047	20562	20578	20015	19997	18820			0	24043	20042	19932	20438	20178	24473
	Viability as % of control									Viability as % of control
			72.1813	73.6209	61.6145	68.0049	57.5094	51.4705				38.2315	18.4128	13.322	8.1479	1.78014	2.7534
			84.4301	80.7479	79.8356	79.4508	83.5701	70.6609				76.6543	61.1613	53.7579	54.4233	30.7366	10.3648
			89.0768	82.6769	89.1338	87.0195	81.7646	79.0611				74.608	62.3466	58.4786	58.0418	55.3092	30.7283
			91.3384	88.1598	92.3837	89.9748	89.4189	81.2372				87.7511	69.0887	70.7399	68.3068	62.2676	49.137
			94.1179	90.0318	94.4553	93.7426	92.5833	82.2065				105.869	86.5449	87.4808	82.9722	76.5961	98.8978
			100	97.6956	97.7717	95.0967	95.0112	89.4189				100	83.359	82.9015	85.006	83.9246	101.788

## Sheet: EV1B
EV1B			Synergy matrix of the PCZ+PIT combination for LU-NB-1 and LU-NB-2 over 3 or 7 days (n=2)
					LUNB-1		LUNB-2
					3d	7d	3d	7d
			Synergy score	PCZ + PIT	7.68	6.35	6.52	20.37
			MSA (Most synergistic area score)	PCZ + PIT	15.04	12.71	10.29	36.73
	Data submitted to Synergy Finder
	LU-NB-1
	3 days									7 days
		R1	PIT								R1	PIT
			0	0.25	0.74	2.2	6.7	20			uM	0	0.25	0.74	2.2	6.7	20
	PCZ	5	7067	4716	3500	3325	3016	2432		PCZ	5	12480	2544	1837	1516	1006	936
		1.6	10728	8459	7235	6565	6492	5022			1.6	21003	9407	7021	5617	5361	3291
		0.56	11460	10193	8522	8144	7757	6794			0.56	25759	13122	10070	7720	7232	5703
		0.19	11973	9425	9006	8245	8576	6911			0.19	26233	13712	10697	8761	7936	7214
		0.05	11076	8766	7883	7734	7745	7004			0.05	26291	14436	10148	8330	8203	7032
		0	11283	8916	8487	7799	8031	7265			0	27427	13703	10374	8006	7451	6804
	Viability as % of control									Viability as % of control
			62.6341	41.7974	31.0201	29.4691	26.7305	21.5546				45.5026	9.27553	6.69778	5.5274	3.66792	3.4127
			95.0811	74.9712	64.123	58.1849	57.5379	44.5094				76.5778	34.2983	25.5989	20.4798	19.5464	11.9991
			101.569	90.3394	75.5296	72.1794	68.7494	60.2145				93.9184	47.8434	36.7156	28.1474	26.3682	20.7934
			106.115	83.5327	79.8192	73.0745	76.0082	61.2514				95.6466	49.9945	39.0017	31.943	28.935	26.3025
			98.1654	77.6921	69.8662	68.5456	68.6431	62.0757				95.8581	52.6343	37	30.3715	29.9085	25.639
			100	79.0215	75.2194	69.1217	71.1779	64.3889				100	49.9617	37.824	29.1902	27.1667	24.8077
		R2	PIT								R2	PIT
			0	0.25	0.74	2.2	6.7	20				0	0.25	0.74	2.2	6.7	20
	PCZ	5	7408	3465	2807	2821	2448	2135		PCZ	5	5040	338	138	156	101	41
		1.6	13576	10431	9435	9858	9236	8120			1.6	21282	8909	6314	5298	4176	1782
		0.56	13830	11508	11635	11072	11199	9557			0.56	25143	14198	10102	8732	8252	5393
		0.19	14438	12717	11824	11573	11143	9685			0.19	25536	13789	12782	10471	10506	7135
		0.05	14864	12831	12424	12538	11489	10017			0.05	27528	14334	11776	11651	11400	7694
		0	15314	12419	12239	11840	11525	10236			0	28162	13804	10007	10413	10878	6826
	Viability as % of control									Viability as % of control
			48.374	22.6264	18.3296	18.4211	15.9854	13.9415				19.7368	1.32362	0.540414	0.610902	0.39552	0.160558
			88.6509	68.1141	61.6103	64.3725	60.3108	53.0234				83.3412	34.888	24.7259	20.7472	16.3534	6.97838
			90.3095	75.1469	75.9762	72.2999	73.1292	62.4069				98.461	55.5999	39.5598	34.1949	32.3152	21.1192
			94.2797	83.0417	77.2104	75.5714	72.7635	63.2428				100	53.9983	50.0548	41.0049	41.1419	27.9409
			97.0615	83.7861	81.1284	81.8728	75.0229	65.4107				107.801	56.1325	46.1153	45.6258	44.6429	30.13
			100	81.0957	79.9203	77.3149	75.2579	66.8408				110.284	54.057	39.1878	40.7777	42.5987	26.7309
	LU-NB-2
	3 days									7 days
		R1	PIT								R1	PIT
		uM	0	0.25	0.74	2.2	6.7	20			uM	0	0.25	0.74	2.2	6.7	20
	PCZ	5	3739	2470	2590	2725	2739	2223		PCZ	5	2092	140	134	163	137	251
		1.6	8165	6762	6415	6486	6522	6539			1.6	15779	5725	1709	1289	830	536
		0.56	8617	7542	7234	6907	7364	7153			0.56	19776	12907	5204	2197	1840	916
		0.19	9094	8372	8305	8223	7853	7815			0.19	20581	15478	9440	3404	2746	1273
		0.05	9476	8747	8499	7826	7875	7038			0.05	20034	15941	11997	4926	3692	1679
		0	9764	8979	9144	8751	8331	7762			0	22048	17364	16286	9417	5331	1941
	Viability as % of control									Viability as % of control
			38.2937	25.297	26.526	27.9086	28.052	22.7673				9.48839	0.634978	0.607765	0.739296	0.621372	1.13843
			83.6235	69.2544	65.7005	66.4277	66.7964	66.9705				71.5666	25.9661	7.75127	5.84634	3.76451	2.43106
			88.2528	77.2429	74.0885	70.7395	75.4199	73.2589				89.6952	58.5405	23.603	9.96462	8.34543	4.15457
			93.1381	85.7435	85.0574	84.2175	80.4281	80.0389				93.3463	70.2014	42.8157	15.439	12.4546	5.77377
			97.0504	89.5842	87.0442	80.1516	80.6534	72.0811				90.8654	72.3013	54.4131	22.3422	16.7453	7.6152
			100	91.9603	93.6501	89.6252	85.3236	79.4961				100	78.7554	73.8661	42.7114	24.1791	8.80352
		R2	PIT								R2	PIT
		uM	0	0.25	0.74	2.2	6.7	20			uM	0	0.25	0.74	2.2	6.7	20
	PCZ	5	12831	10607	9305	10188	10228	9255		PCZ	5	9395	432	214	142	152	130
		1.6	17689	15378	13900	12002	13310	12854			1.6	18148	4122	820	580	354	411
		0.56	19534	17970	15837	14690	14222	13369			0.56	20190	10664	2389	1064	860	462
		0.19	19555	18315	16816	15741	14759	13870			0.19	24629	15623	5742	2050	1343	675
		0.05	19618	17599	16947	16244	15151	13721			0.05	26157	19744	9315	2876	2009	874
		0	19924	17439	17304	16626	15988	13500			0	27526	21095	16821	7721	3337	1186
	Viability as % of control									Viability as % of control
			52.4629	43.3695	38.0459	41.6563	41.8198	37.8415				34.4606	1.58457	0.784947	0.520852	0.557532	0.476837
			72.3261	62.877	56.8338	49.0733	54.4214	52.5569				66.5664	15.1194	3.00774	2.12743	1.29846	1.50754
			79.8699	73.475	64.7537	60.0639	58.1504	54.6626				74.0564	39.1153	8.76279	3.90273	3.15446	1.6946
			79.9557	74.8857	68.7566	64.3612	60.346	56.7111				90.3386	57.3048	21.0615	7.51935	4.92609	2.47588
			80.2133	71.9581	69.2922	66.4178	61.9488	56.1019				95.9432	72.4205	34.1672	10.5491	7.36896	3.20581
			100	71.3039	70.7519	67.9797	65.3711	55.1983				100	77.3759	61.699	28.3204	12.24	4.35022

## Sheet: EV1C
EV1C	Response of nonMYCN amplified NB cell lines, SKNSH and SKNAS to Prochlorperazine and Pitavastatin over 3 or 7 days (n=3).
Viability normalized to control %
PCZ
	Day 3 SKNAS			Day 7_5000 cells SKNAS			Day 3 SKNSH			Day 7_5000 cells SKNSH
0.014	109.021	103.774	104.082	104.658	98.1727	107.567	99.1509	95.6006	102.53	108.673	114.856	96.9552
0.04	107.179	106.438	104.009	101.287	97.4698	103.246	100.079	93.5807	108.861	103.04	108.016	102.817
0.123	110.638	101.406	103.524	108.864	96.4928	105.249	96.6872	97.4456	103.369	97.8281	107.051	107.06
0.37	107.868	100.49	100.665	105.114	98.08	102.638	100.472	98.5361	109.258	97.1809	105.774	94.5198
1.11	104.164	100.398	110.327	105.83	94.4683	114.453	96.6568	97.0075	120.248	98.1806	107.741	97.8895
3.33	97.0078	87.138	103.574	104.93	94.1383	102.174	93.8862	91.2856	101.808	87.2513	86.2074	91.5175
10	78.0677	41.2481	78.8183	61.0644	33.3868	75.4587	76.0036	63.2759	77.752	55.0448	41.7696	44.5712
PIT
	Day 3 SKNAS			Day 7_5000 cells SKNAS			Day 3 SKNSH			Day 7_5000 cells SKNSH
0.014	115.209	115.391	100.221	103.638	88.4733	75.4692	93.7038	89.3941	99.8842	95.6392	89.7586	91.8749
0.04	117.505	107.588	116.362	97.4662	102.121	70.8172	93.2115	112.237	100.164	87.3934	82.637	91.9601
0.123	119.602	106.472	101.205	89.8178	97.9884	32.6095	91.2124	87.7329	98.7805	83.3005	82.9762	87.6678
0.37	109.933	95.457	94.6039	57.9141	89.8958	11.0593	84.2624	79.5574	84.3881	66.2415	67.0855	64.8849
1.11	85.1089	76.4427	75.5449	27.4684	49.3313	10.8036	64.6761	58.51	71.1998	20.4037	23.1628	26.3941
3.33	41.1788	38.4475	42.9583	1.91171	4.12908	2.46424	23.352	16.4304	29.8962	0.713582	1.7305	1.63293
10	4.8618	6.87666	5.48222	1.12717	1.02836	1.0032	3.68111	2.23948	2.36947	1.07307	1.02306	1.00454

## Sheet: EV1D
EV1D	ynergy matrix of the PCZ+PIT combination for SKNSH and SKNAS over 3 or 7 days, 3 biological replicates
PairIndex	Drug1	Drug2	Conc1	Conc2	Response	ConcUnit
1	PIT_day3	PCZ _AS	0	0	100	uM
1	PIT_day3	PCZ _AS	0	0	100	uM
1	PIT_day3	PCZ _AS	0	0	100	uM
1	PIT_day3	PCZ _AS	0	1	102.294	uM
1	PIT_day3	PCZ _AS	0	1	95.1812	uM
1	PIT_day3	PCZ _AS	0	1	103.387	uM
1	PIT_day3	PCZ _AS	0	5	61.2956	uM
1	PIT_day3	PCZ _AS	0	5	67.3064	uM
1	PIT_day3	PCZ _AS	0	5	64.1478	uM
1	PIT_day3	PCZ _AS	0.04	0	99.3586	uM
1	PIT_day3	PCZ _AS	0.04	0	103.824	uM
1	PIT_day3	PCZ _AS	0.04	0	100.673	uM
1	PIT_day3	PCZ _AS	0.04	1	99.9717	uM
1	PIT_day3	PCZ _AS	0.04	1	96.9491	uM
1	PIT_day3	PCZ _AS	0.04	1	96.2618	uM
1	PIT_day3	PCZ _AS	0.04	5	32.7701	uM
1	PIT_day3	PCZ _AS	0.04	5	44.9724	uM
1	PIT_day3	PCZ _AS	0.04	5	32.8788	uM
1	PIT_day3	PCZ _AS	0.123	0	102.807	uM
1	PIT_day3	PCZ _AS	0.123	0	109.221	uM
1	PIT_day3	PCZ _AS	0.123	0	109.097	uM
1	PIT_day3	PCZ _AS	0.123	1	101.317	uM
1	PIT_day3	PCZ _AS	0.123	1	104.434	uM
1	PIT_day3	PCZ _AS	0.123	1	97.5996	uM
1	PIT_day3	PCZ _AS	0.123	5	41.5082	uM
1	PIT_day3	PCZ _AS	0.123	5	43.8775	uM
1	PIT_day3	PCZ _AS	0.123	5	37.9735	uM
1	PIT_day3	PCZ _AS	0.37	0	93.8376	uM
1	PIT_day3	PCZ _AS	0.37	0	92.5534	uM
1	PIT_day3	PCZ _AS	0.37	0	96.7463	uM
1	PIT_day3	PCZ _AS	0.37	1	91.2682	uM
1	PIT_day3	PCZ _AS	0.37	1	90.9125	uM
1	PIT_day3	PCZ _AS	0.37	1	92.8046	uM
1	PIT_day3	PCZ _AS	0.37	5	31.2226	uM
1	PIT_day3	PCZ _AS	0.37	5	29.1992	uM
1	PIT_day3	PCZ _AS	0.37	5	42.8479	uM
1	PIT_day3	PCZ _AS	1.1	0	59.0064	uM
1	PIT_day3	PCZ _AS	1.1	0	45.0854	uM
1	PIT_day3	PCZ _AS	1.1	0	52.1116	uM
1	PIT_day3	PCZ _AS	1.1	1	59.1031	uM
1	PIT_day3	PCZ _AS	1.1	1	52.0006	uM
1	PIT_day3	PCZ _AS	1.1	1	55.8782	uM
1	PIT_day3	PCZ _AS	1.1	5	6.08577	uM
1	PIT_day3	PCZ _AS	1.1	5	4.74068	uM
1	PIT_day3	PCZ _AS	1.1	5	4.84859	uM
1	PIT_day3	PCZ _AS	3.3	0	21.1049	uM
1	PIT_day3	PCZ _AS	3.3	0	12.8894	uM
1	PIT_day3	PCZ _AS	3.3	0	16.0308	uM
1	PIT_day3	PCZ _AS	3.3	1	10.9991	uM
1	PIT_day3	PCZ _AS	3.3	1	9.71268	uM
1	PIT_day3	PCZ _AS	3.3	1	8.40719	uM
1	PIT_day3	PCZ _AS	3.3	5	0.593066	uM
1	PIT_day3	PCZ _AS	3.3	5	0.705042	uM
1	PIT_day3	PCZ _AS	3.3	5	0.635626	uM
2	PIT_day7	PCZ _AS	0	0	100	uM
2	PIT_day7	PCZ _AS	0	0	100	uM
2	PIT_day7	PCZ _AS	0	0	100	uM
2	PIT_day7	PCZ _AS	0	1	99.5711	uM
2	PIT_day7	PCZ _AS	0	1	101.599	uM
2	PIT_day7	PCZ _AS	0	1	96.0863	uM
2	PIT_day7	PCZ _AS	0	5	49.3493	uM
2	PIT_day7	PCZ _AS	0	5	53.3283	uM
2	PIT_day7	PCZ _AS	0	5	56.1477	uM
2	PIT_day7	PCZ _AS	0.04	0	68.8203	uM
2	PIT_day7	PCZ _AS	0.04	0	54.2937	uM
2	PIT_day7	PCZ _AS	0.04	0	47.8234	uM
2	PIT_day7	PCZ _AS	0.04	1	63.2692	uM
2	PIT_day7	PCZ _AS	0.04	1	61.6441	uM
2	PIT_day7	PCZ _AS	0.04	1	39.8534	uM
2	PIT_day7	PCZ _AS	0.04	5	39.3594	uM
2	PIT_day7	PCZ _AS	0.04	5	32.7845	uM
2	PIT_day7	PCZ _AS	0.04	5	43.5416	uM
2	PIT_day7	PCZ _AS	0.123	0	20.385	uM
2	PIT_day7	PCZ _AS	0.123	0	23.0784	uM
2	PIT_day7	PCZ _AS	0.123	0	14.2203	uM
2	PIT_day7	PCZ _AS	0.123	1	22.6232	uM
2	PIT_day7	PCZ _AS	0.123	1	13.9107	uM
2	PIT_day7	PCZ _AS	0.123	1	7.21737	uM
2	PIT_day7	PCZ _AS	0.123	5	41.6077	uM
2	PIT_day7	PCZ _AS	0.123	5	40.2177	uM
2	PIT_day7	PCZ _AS	0.123	5	35.6972	uM
2	PIT_day7	PCZ _AS	0.37	0	22.147	uM
2	PIT_day7	PCZ _AS	0.37	0	18.4959	uM
2	PIT_day7	PCZ _AS	0.37	0	14.9171	uM
2	PIT_day7	PCZ _AS	0.37	1	14.7329	uM
2	PIT_day7	PCZ _AS	0.37	1	12.9154	uM
2	PIT_day7	PCZ _AS	0.37	1	8.31517	uM
2	PIT_day7	PCZ _AS	0.37	5	36.4958	uM
2	PIT_day7	PCZ _AS	0.37	5	31.2773	uM
2	PIT_day7	PCZ _AS	0.37	5	15.2622	uM
2	PIT_day7	PCZ _AS	1.1	0	11.5532	uM
2	PIT_day7	PCZ _AS	1.1	0	5.73433	uM
2	PIT_day7	PCZ _AS	1.1	0	4.22159	uM
2	PIT_day7	PCZ _AS	1.1	1	10.6489	uM
2	PIT_day7	PCZ _AS	1.1	1	11.139	uM
2	PIT_day7	PCZ _AS	1.1	1	6.40412	uM
2	PIT_day7	PCZ _AS	1.1	5	6.91019	uM
2	PIT_day7	PCZ _AS	1.1	5	1.03353	uM
2	PIT_day7	PCZ _AS	1.1	5	0.436347	uM
2	PIT_day7	PCZ _AS	3.3	0	0.393335	uM
2	PIT_day7	PCZ _AS	3.3	0	0.258493	uM
2	PIT_day7	PCZ _AS	3.3	0	0.236602	uM
2	PIT_day7	PCZ _AS	3.3	1	0.852164	uM
2	PIT_day7	PCZ _AS	3.3	1	0.327952	uM
2	PIT_day7	PCZ _AS	3.3	1	0.284161	uM
2	PIT_day7	PCZ _AS	3.3	5	0.136909	uM
2	PIT_day7	PCZ _AS	3.3	5	0.0989133	uM
2	PIT_day7	PCZ _AS	3.3	5	0.0911534	uM
3	PIT_day3	PCZ _SH	0	0	100	uM
3	PIT_day3	PCZ _SH	0	0	100	uM
3	PIT_day3	PCZ _SH	0	0	100	uM
3	PIT_day3	PCZ _SH	0	1	90.8295	uM
3	PIT_day3	PCZ _SH	0	1	90.117	uM
3	PIT_day3	PCZ _SH	0	1	95.4883	uM
3	PIT_day3	PCZ _SH	0	5	73.0269	uM
3	PIT_day3	PCZ _SH	0	5	50.8669	uM
3	PIT_day3	PCZ _SH	0	5	47.4064	uM
3	PIT_day3	PCZ _SH	0.04	0	95.6176	uM
3	PIT_day3	PCZ _SH	0.04	0	88.6229	uM
3	PIT_day3	PCZ _SH	0.04	0	101.396	uM
3	PIT_day3	PCZ _SH	0.04	1	93.1687	uM
3	PIT_day3	PCZ _SH	0.04	1	87.8365	uM
3	PIT_day3	PCZ _SH	0.04	1	89.2134	uM
3	PIT_day3	PCZ _SH	0.04	5	63.7595	uM
3	PIT_day3	PCZ _SH	0.04	5	47.7451	uM
3	PIT_day3	PCZ _SH	0.04	5	43.1293	uM
3	PIT_day3	PCZ _SH	0.123	0	99.824	uM
3	PIT_day3	PCZ _SH	0.123	0	91.5417	uM
3	PIT_day3	PCZ _SH	0.123	0	96.8519	uM
3	PIT_day3	PCZ _SH	0.123	1	86.2635	uM
3	PIT_day3	PCZ _SH	0.123	1	86.4338	uM
3	PIT_day3	PCZ _SH	0.123	1	87.7403	uM
3	PIT_day3	PCZ _SH	0.123	5	72.8279	uM
3	PIT_day3	PCZ _SH	0.123	5	46.6222	uM
3	PIT_day3	PCZ _SH	0.123	5	41.5027	uM
3	PIT_day3	PCZ _SH	0.37	0	81.3581	uM
3	PIT_day3	PCZ _SH	0.37	0	67.8274	uM
3	PIT_day3	PCZ _SH	0.37	0	66.3975	uM
3	PIT_day3	PCZ _SH	0.37	1	76.9221	uM
3	PIT_day3	PCZ _SH	0.37	1	63.4674	uM
3	PIT_day3	PCZ _SH	0.37	1	70.8253	uM
3	PIT_day3	PCZ _SH	0.37	5	60.7801	uM
3	PIT_day3	PCZ _SH	0.37	5	46.763	uM
3	PIT_day3	PCZ _SH	0.37	5	33.6509	uM
3	PIT_day3	PCZ _SH	1.1	0	48.8342	uM
3	PIT_day3	PCZ _SH	1.1	0	22.981	uM
3	PIT_day3	PCZ _SH	1.1	0	24.4227	uM
3	PIT_day3	PCZ _SH	1.1	1	42.4392	uM
3	PIT_day3	PCZ _SH	1.1	1	29.647	uM
3	PIT_day3	PCZ _SH	1.1	1	36.7762	uM
3	PIT_day3	PCZ _SH	1.1	5	49.1608	uM
3	PIT_day3	PCZ _SH	1.1	5	30.3383	uM
3	PIT_day3	PCZ _SH	1.1	5	28.0144	uM
3	PIT_day3	PCZ _SH	3.3	0	6.08132	uM
3	PIT_day3	PCZ _SH	3.3	0	1.35881	uM
3	PIT_day3	PCZ _SH	3.3	0	1.52997	uM
3	PIT_day3	PCZ _SH	3.3	1	9.04546	uM
3	PIT_day3	PCZ _SH	3.3	1	3.94477	uM
3	PIT_day3	PCZ _SH	3.3	1	3.12536	uM
3	PIT_day3	PCZ _SH	3.3	5	17.2007	uM
3	PIT_day3	PCZ _SH	3.3	5	5.46818	uM
3	PIT_day3	PCZ _SH	3.3	5	2.622	uM
4	PIT_day7	PCZ _SH	0	0	100	uM
4	PIT_day7	PCZ _SH	0	0	100	uM
4	PIT_day7	PCZ _SH	0	0	100	uM
4	PIT_day7	PCZ _SH	0	1	99.5711	uM
4	PIT_day7	PCZ _SH	0	1	101.599	uM
4	PIT_day7	PCZ _SH	0	1	96.0863	uM
4	PIT_day7	PCZ _SH	0	5	40.2127	uM
4	PIT_day7	PCZ _SH	0	5	12.0597	uM
4	PIT_day7	PCZ _SH	0	5	20.6741	uM
4	PIT_day7	PCZ _SH	0.04	0	89.1832	uM
4	PIT_day7	PCZ _SH	0.04	0	89.9239	uM
4	PIT_day7	PCZ _SH	0.04	0	94.1033	uM
4	PIT_day7	PCZ _SH	0.04	1	86.6966	uM
4	PIT_day7	PCZ _SH	0.04	1	90.8792	uM
4	PIT_day7	PCZ _SH	0.04	1	81.4949	uM
4	PIT_day7	PCZ _SH	0.04	5	36.0589	uM
4	PIT_day7	PCZ _SH	0.04	5	6.17856	uM
4	PIT_day7	PCZ _SH	0.04	5	19.7019	uM
4	PIT_day7	PCZ _SH	0.123	0	84.2639	uM
4	PIT_day7	PCZ _SH	0.123	0	69.1221	uM
4	PIT_day7	PCZ _SH	0.123	0	78.8397	uM
4	PIT_day7	PCZ _SH	0.123	1	79.6426	uM
4	PIT_day7	PCZ _SH	0.123	1	74.2258	uM
4	PIT_day7	PCZ _SH	0.123	1	71.0042	uM
4	PIT_day7	PCZ _SH	0.123	5	40.2446	uM
4	PIT_day7	PCZ _SH	0.123	5	7.16042	uM
4	PIT_day7	PCZ _SH	0.123	5	17.5262	uM
4	PIT_day7	PCZ _SH	0.37	0	50.1436	uM
4	PIT_day7	PCZ _SH	0.37	0	25.8888	uM
4	PIT_day7	PCZ _SH	0.37	0	28.1751	uM
4	PIT_day7	PCZ _SH	0.37	1	50.2527	uM
4	PIT_day7	PCZ _SH	0.37	1	38.9387	uM
4	PIT_day7	PCZ _SH	0.37	1	35.3232	uM
4	PIT_day7	PCZ _SH	0.37	5	33.2677	uM
4	PIT_day7	PCZ _SH	0.37	5	7.16208	uM
4	PIT_day7	PCZ _SH	0.37	5	10.0567	uM
4	PIT_day7	PCZ _SH	1.1	0	9.00724	uM
4	PIT_day7	PCZ _SH	1.1	0	0.78748	uM
4	PIT_day7	PCZ _SH	1.1	0	0.908526	uM
4	PIT_day7	PCZ _SH	1.1	1	13.4869	uM
4	PIT_day7	PCZ _SH	1.1	1	4.47236	uM
4	PIT_day7	PCZ _SH	1.1	1	5.14059	uM
4	PIT_day7	PCZ _SH	1.1	5	15.3896	uM
4	PIT_day7	PCZ _SH	1.1	5	1.41049	uM
4	PIT_day7	PCZ _SH	1.1	5	1.14622	uM
4	PIT_day7	PCZ _SH	3.3	0	0.234757	uM
4	PIT_day7	PCZ _SH	3.3	0	0.137892	uM
4	PIT_day7	PCZ _SH	3.3	0	0.140793	uM
4	PIT_day7	PCZ _SH	3.3	1	0.424292	uM
4	PIT_day7	PCZ _SH	3.3	1	0.15949	uM
4	PIT_day7	PCZ _SH	3.3	1	0.193797	uM
4	PIT_day7	PCZ _SH	3.3	5	0.212811	uM
4	PIT_day7	PCZ _SH	3.3	5	0.0581473	uM
4	PIT_day7	PCZ _SH	3.3	5	0.0786782	uM

## Sheet: EV1E
EV1E		Tumor starting volume.
		Control	PCZ	PIT	Combination
	1	373.079	302.156	233.945	312.457
	2	505.37	284.153	410.387	319.324
	3	322.757	418.208	369.484	610.581
	4	343.359	241.387	312.028	507.79
	5	524.262		584.728	381.51
	6				299.235

## Sheet: EV1F
EV1F	Average weight ratio %
% of the initial weight
Day	Control						PCZ					PIT						Combination
1	100	100	100	100	100		100	100	100	100		100	100	100	100	100		100	100	100	100	100	100
3	91.0394	103.422	99.6032	99.5781	99.6198		97.1888	102.39	97.8355	100.415		105.24	103.15	104.504	98.8095	100.823		102.439	107.373	93.9597	91.0448	101.219	97.6
5	91.0394	101.901	102.778	101.266	101.521		97.992	104.781	103.03	105.394		103.93	104.331	103.153	99.6032	105.761		104.878	108.756	96.9799	92.9104	98.7805	100.8
8	91.0394	104.943	103.175	102.11	100.38		100.803	105.578	103.896	106.224		106.987	104.724	106.306	100.794	106.996		105.691	110.599	94.6309	95.5224	100.813	104.4
10	89.9642			104.641	100.38		99.1968	103.984	102.165	109.129		103.057		105.856	100	107.819		102.846	104.147	93.2886	92.9104	101.626	104.4
12	93.9068				103.042		106.426		105.628	105.809		108.297			100.794	108.231		107.724	107.834	98.3221	94.403	103.252	105.2
15	96.0573				100.76				109.957	108.299		110.48			102.778	112.346		107.317	118.894	97.9866	97.7612	103.659	104.8
17										107.884		107.86						112.602	120.737	97.9866	101.866	107.317	108.8
19										112.033		113.1								94.9664	100.746	104.065	111.2
22										121.992		113.537										105.691
24										127.801												110.163
26																						110.163

## Sheet: EV1G
EV1G	Day 8 (last day of all mice alive): ratio of tumor size change from baseline for each mouse.
	Normalized to size at day 1
	Control	PCP	PIT	Combination
1	1.18953	3.39898	0.648552	1.09362
2	2.51822	3.00001	3.55298	1.45341
3	3.81786	1.07203	2.94867	0.197838
4	3.33366	0.800724	2.30496	-0.05791
5	0.647567		0.776497	0.587963
6				0.29727

## Sheet: EV1H
EV1H	Tumor growth of individual mice over time.
Day	CTRL 1	CTRL2	CTRL3	CTRL4	CTRL5		PCZ1	PCZ2	PCZ3	PCZ4		PIT1	PIT2	PIT3	PIT4	PIT5		COMB1	COMB2	COMB3	COMB4	COMB5	COMB6
1	373.079	505.37	322.757	343.359	524.262	1	302.156	284.153	418.208	241.387	1	233.945	410.387	369.484	312.028	584.728	1	312.457	319.324	610.581	507.79	381.51	299.235
3	522.714	862.035	677.349	601.833	497.583	3	623.298	1046.86	525.711	414.532	3	677.732	881.714	385.671	709.221	522.311	3	537.792	451.808	721.886	303.873	554.733	271.088
5	588.679	1257.1	1088.2	887.289	663.521	5	1123.43	908.415	730.188	477.632	5	582.589	1239.2	904.738	1302.56	901.373	5	623.298	482.556	674.594	508.659	507.635	332.869
8	816.869	1778	1555	1488	863.757	8	1329.18	1136.61	866.54	434.672	8	385.67	1868.48	1458.97	1031.24	1038.77	8	654.167	783.433	731.378	478.385	605.824	388.189
10	1467.02			1857.02	1077.65	10	1323.79	1754.4	958.975	492.557	10	574.636		1514.89	830.166	1122.18	10	899.363	780.207	988.62	646.212	677.732	544.529
12	1345.67				1247.25	12	1865.94		1472.87	651.982	12	572.975			1337.59	1316.51	12	1329.02	906.662	1170.93	728.218	927.117	467.411
15	1986.55				1529.44	15			1998.39	577.413	15	675.15			1974.5	2051.47	15	1480.97	1267.48	1440.48	866.163	973.854	667.924
17						17				476.712	17	926.365					17	2085.11	2031.3	1477.21	1068.86	1446.28	638.467
19						19				887.289	19	1198.97					19			2119.5	1637.35	1986.79	790.897
22						22				1437.74	22	1731.16					22						826.847
24						24				1519.69	24						24						1395.14
26						26					26						26						1633.49
