# Supplementary material for: Repurposing statins and phenothiazines to treat chemoresistant neuroblastoma
Source: EMBO Mol Med. 2025 Dec 23;18(2):433–61. doi: 10.1038/s44321-025-00349-6 (PMC12905276; doi:10.1038/s44321-025-00349-6)
Supplement: Supplementary file 9 — Figure EV2 Source Data [file 44321_2025_349_MOESM9_ESM.zip › Fig_EV2.xlsx]

## Sheet: S6A
S6A
Starting tumor volume in all groups.
	Control			PIT+PCP			COJEC+PIT+PCP
C1	210.053		T1	368.934		B1	344.617
C2	409.975		T2	281.893		B2	233.099
C3	267.947		T3	320.867		B3	245.992
C4	344.813		T4	292.332		B4	215.404
C5	242.892		T5	283.372		B5	245.125
C6	278.121		T6	218.225		B6	246.879
C7	621.947		T7	229.731

## Sheet: S6B
S6B
Mouse weight during treatment
Weight normalized to day 1
	Control							PIT+PCP							COJEC+PIT+PCP
Days	C1	C2	C3	C4	C5	C6	C7	T1	T2	T3	T4	T5	T6	T7	B1	B2	B3	B4	B5	B6
1	1	1	1	1	1	1	1	1	1	1	1	1	1	1	1	1	1	1	1	1
3	1	1.04202	1.04858	0.987552	1.00408	1	0.928854	0.987448	1.03475	1.02198	0.975904	0.980545	1.02823	1.1451	0.944444	0.988142	0.959184	0.984791	0.948097	0.993007
6	1.04959	1.02941	1.03644	0.950207	0.991837	0.973684	0.885375	0.979079	1.06564	1.0293	1	0.957198	1.06048	1.0549	0.965278	1.01186	0.979592	1.0038	0.982699	0.98951
8	1.04546	1.05042	1.02024	0.970954	1.02041	0.973684	0.909091	1.03766	1.10425	1.03297	1.02008	0.984436	1.01613	0.921569	0.944444	1.00395	0.930612	1.01901	0.975779	0.972028
10	1.04546	1.05882	1.04858	1.02905	1.02041	0.977444	0.948617	1.05439	1.09266	1.04762	1.03615	1.01946	1.01613	1.01961	0.951389	1.04348	0.938776	0.961977	0.961938	0.940559

## Sheet: S6D
S6D	Starting tumor volume in all groups.
Control	COJEC	Combination	COJEC+Combination
348.194	381.37	206.565	185.731
220.533	212.951	229.613	200.759
179.503	248.349	238.919	169.393
236.701	164.553	203.586	179.503
267.947	248.349	149.552	220.781
179.503	155.786		195.333
			321.392

## Sheet: S6F
S6F	Average weight throughout the study
Normalized to initial weight
	Control							COJEC							Combination						COJEC + Combination
1	1	1	1	1	1	1		1	1	1	1	1	1		1	1	1	1	1		1	1	1	1	1	1	1
3	1.04348	0.995851	1.02075	1.03361	1.00417	0.991379		0.992453	0.957031	1.0878	0.973978	0.966667	0.970339		0.909502	0.929167	0.958848	0.971545	1.02371		0.910931	0.954861	0.987288	0.995614	0.948339	0.986726	0.957627
5	1.01739	0.991701	1.0083	1.0084	0.983333	0.978448		0.988679	0.984375	1.01951	0.944238	0.974074	0.974576		0.977376	0.970833	0.987654	0.926829	0.968379		0.963563	0.979167	0.991525	0.97807	0.881919	0.977876	0.957627
8	1.03478	0.966805	1.00415	1.0084	0.991667	0.952586		0.939623	0.9375	1.06341	0.981413	0.907407	0.957627		1.02262	0.991667	0.967078	0.955285	1.00791		0.975709	0.972222	0.983051	0.934211	0.870849	0.969027	0.95339
10	1.03478	0.987552	1.0332	1.01681	1	0.965517		0.954717	0.941406	1.02927	0.918216	0.892593	0.966102		1.0362	0.995833	0.954733	0.955285	0.988142		0.931174	0.965278	0.940678	0.929825	0.856089	0.942478	0.949153
12	1.05652	0.983402	1.04564	1.01681	0.983333	0.961207		0.935849	0.9375	0.926829	0.840149	0.881481	0.944915		1.00452	0.970833	0.962963	0.979675	1.05534		0.898785	0.920139	0.927966	0.912281	0.918819	0.99115	0.95339
15	1.08696	0.987552	1.06224	1.02101	1.00417	0.956897		0.932075	0.832031	0.941463	0.855019	0.896296	0.961864		1.07692	0.991667	1.00412	0.98374	1.01976		0.8583	0.871528	0.894068	0.951754	0.907749	0.964602	0.957627
17	1.14348	1.0083	1.04979	1.0042	1.00833	0.961207		0.950943	0.855469	0.917073	0.866171	0.925926	0.970339		1.08597	0.995833	1.00412	1.04065	1.01186		0.801619	0.864583	0.881356	0.921053	0.904059	0.982301	0.940678
19		1.02075	1.05809	1.02521	1.0125	1.00862		0.913208	0.851563	0.902439	0.903346	0.92963	0.966102		1.09502	1.025	0.99177	1	1.05534		0.874494	0.854167	0.957627	0.947368	0.900369	0.955752	0.919492
22		1.04149	1.04979	1.03361	1.0375	0.969828			0.890625	0.946341	0.899628	0.933333	0.978814		1.11765	1.00833	0.995885	0.95935	1.05138		0.923077	0.885417	0.957627	0.929825	0.929889	1.00885	0.940678
24		1.07054	1.04149		1.02083	0.982759			0.929688	0.931707	0.918216	0.977778	0.961864		1.1267	1.02083	1.02469	1.00406	1.07905		0.894737	0.888889	0.919492	0.921053	0.904059	1.00885	1
26			1.07884		1.05	0.987069			0.917969	0.985366	0.925651	0.948148	0.970339		1.11765	1.05833	1.01646	1.01219	1.10277		0.91498	0.875	0.970339	0.921053	0.907749	1.0354	0.974576
29			1.07054			0.99569			0.90625	1.02439	0.944238	0.92963	0.944915		1.14932	1.04167		1	1.04743		0.91498	0.875	0.957627	0.916667	0.900369	1.00885	0.991525
31			1.05809			1.01293			0.925781	1.03415	0.933086	0.962963	0.949153			1.0625		0.98374	1.0751		0.910931	0.881944	0.974576	0.912281	0.915129	1.06195	1.00848
33			1.08299			1.00862			0.949219	1.03902	0.95539	0.937037	0.978814			1.05		0.99187	1.11462		0.862348	0.885417	1.01271	0.97807	0.95203	1.0885	1.01271
36			1.0249						0.960938	1.03902	0.973978	0.981481	1.02119			1.03333		1.00813	1.04348		0.88664	0.899306	1.01271	0.991228	0.98155	1.07965	1.08051
40			1.04149						0.972656	1.0878	1.01115	0.977778	1.04237			0.941667		1.02439	1.09091		0.898785	0.909722	1.01271	1.03947	0.98155	1.06637	1.02966
42			1.07054						1.00391	1.13658	0.97026	1.0037	1.05085			1.05417		0.97561	1.07115		0.910931	0.940972	1.02119	1.0307	0.95572	1.0708	1.04661
46			1.06639						0.976563	1.14146	0.981413	0.996296	1.08898			1.07083		0.99187	1.10277		0.951417	0.934028	1.02966	0.995614	0.889299	1.15929	1.05932
48			1.09544						0.953125	1.10732	0.988848	0.97037	1.0678					0.98374	1.12648		0.931174	0.902778	1.01695	0.991228	0.98893	1.04867	1.07203
50			1.12033						0.929688	1.14634	0.992565	0.966667						0.99187	1.12648		0.923077	0.916667	1.01271	0.991228	0.99631	1.03097	1.1017
52			1.17012						0.957031	1.0878	0.936803	0.974074						1	1.14624		0.919028	0.920139	1.02119	0.97807	0.95941	1.02655	1.05085
55			1.15768						0.875	1.03902	0.866171	1						0.97561			0.902834	0.920139	1.02966	1.01316	0.926199	1.0354
57			1.21577						0.890625	1.08293	0.821561	1.01482						1			0.91498	0.979167	1.01271	0.995614	0.933579	1.0531
59										1.07317	0.918216	1.01852						1.01219			0.850202	1.03125	0.957627	1.06579	0.948339	1.1062
61										1.0878	0.97026	1.05926						1.00406			0.890688	0.958333	0.995763	1.00877	0.889299	1.04425
63										1.09268	0.981413	1.07778						1.0813			0.919028	0.954861	0.974576	0.991228	0.808118	1.0531
65										1.12683	1.00372	1.09259									0.931174	0.965278	0.919492	0.991228	0.833948	1.01327
68										1.11707	1	1.06667									0.927126	0.989583	0.936441	1.02193	0.937269	1.04867
70										0.995122	1.05948										0.927126	1.03472	0.855932	0.969298	0.98155	1.03097
72											0.988848										0.947368	1.00694	0.864407	0.986842	1	1.06637
75											0.988848										0.955466	1.02431	0.983051	1.00877	1.03321	1.03097
77											1.01115										0.963563	0.975694	1.04237	0.982456	1.06273	1.0708
79											1										1.01215	0.96875	1.09322	0.991228	1.03321	1.07522
81											1.01487										1.00405	0.972222	1.11864	1.18421	1.0369	1.03097
83											1.00372										0.991903	0.951389	1.10593	1.00877		1.03097
85											1.01859										0.995951	1.00694	1.03814	0.991228		1.03097
88											1.01115										0.995951			1.00877		1.07522
90											1.00372										1.00405			1.01754		1.11062
92											1.03346										0.987854			1.03509		1.07522
94											1.04833										1.04049			1.02632		1.08407
96											1.05948										1.02429			1.04386		1.09292
98																					1.02024			1.02632		1.11947
101																					1.01215			1.02193		1.16814
103																					0.975709			1.04825		1.09292
105																								1.00877		1.0885
108																								0.97807		1.07965
110																								1.01316		1.0885
112																								0.995614		1.06195
115																								1.06579		1.07965
117																								1.00877		1.0885
119																								0.991228		1.10177
122																								0.991228		1.07965
125																								1.02193		1.09292
127																								1.00877		1.13274
210

## Sheet: S6G
S6G	Single mouse tumor size per group, over time
	Control							COJEC							Combination						COJEC + Combination
1	348.194	220.533	179.503	236.701	267.947	179.503		381.37	212.951	248.349	164.553	248.349	155.786		206.565	229.613	238.919	203.586	149.552		185.731	200.759	169.393	179.503	220.781	195.333	321.392
3	539.191	234.263	317.567	352.539	278.121	288.422		784.045	252.305	278.121	356.637	143.72	279.256		248.349	238.919	198.329	206.374	171.812		150.456	157.399	258.024	168.246	195.333	288.549	394.369
5	663.521	374.327	107.482	497.439	394.369	372.848		664.261	411.955	420.947	113.04	189.361	273.821		205.774	335.288	309.663	306.446	203.586		276.153	267.947	228.226	179.503	228.685	248.349	344.617
8	821.941	378.891	220.781	535.969	434.672	310.182		766.182	287.419	356.637	195.333	157.399	476.351		269.947	331.682	432.378	203.472	113.04		222.463	238.919	376.901	299.235	182.371	87.7358	351.641
10	1056.6	761.607	238.919	610.374	443.921	267.947		761.607	218.964	211.952	248.349	57.8765	366.155		225.896	368.795	611.593	179.503	130.858		299.235	203.586	220.781	150.877	143.72	82.4062	343.416
12	1376.9	562.047	171.92	696.929	453.169	267.947		1020.16	284.141	203.472	113.04	73.5849	306.144		254.717	356.637	574.469	194.889	171.92		179.503	310.182	113.04	113.04	118.787	87.0696	336.411
15	1471.88	834.985	0	1031.24	477.632	267.947		836.614	249.322	179.503	73.5849	0	378.475		498.378	207.711	682.901	240.069	143.72		143.619	229.731	184.347	0	91.5833	150.456	180.864
17	2033.31	882.917	0	1078.46	682.1	267.947		1310.22	105.63	157.399	124.725	0	352.741		567.948	381.51	505.37	130.858	150.456		150.456	14.13	87.0696	0	107.482	87.0696	281.673
19		975.179	0	1451.83	675.15	261.29		1508.8	256.106	65.4167	65.4167	0	349.709		826.847	337.814	868.718	50.9392	148.143		130.858	0	179.503	0	82.4062	65.4167	359.71
22		1205.76	0	1640.35	1019.06	299.235			214.277	47.6887	41.6087	65.4167	445.116		866.539	278.121	1118.5	157.399	137.189		82.4062	0	65.4167	0	14.13	26.5084	410.998
24		1851.38	0		1131.07	299.235			209.294	73.5849	65.4167	0	866.539		1031.24	368.934	986.543	65.4167	157.399		107.482	0	131.164	82.4062	14.13	14.13	460.975
26			0		1509.01	310.051			308.323	0	0	0	617.349		905.928	179.503	1531.71	87.0696	308.844		57.8765	0	77.9123	0	65.4167	0	596.518
29			87.0696			394.369			320.08	130.858	0	0	507.046		1562.68	336.516		102.109	199.327		0	14.13	189.761	0	65.4167	33.4933	400.182
31			91.9057			851.776			419.878	0	0	0	600.115			381.51		225.176	296.232		0	0	0	0	0	0	453.902
33			130.858			1530.34			666.245	0	0	0	677.992			389.452		220.665	388.189		0	0	0	0	0	0	487.244
36			112.476						628.17	0	0	0	718.708			422.823		65.4167	344.079		0	0	0	0	0	0	441.245
40			130.858						520.526	0	0	0	767.711			964.75		179.503	425.231		0	0	0	0	0	0	494.786
42			313.182						547.683	0	0	0	1021.09			888.325		143.72	472.308		0	0	0	0	0	0	766.212
46			311.488						713.207	0	0	14.13	1350.54			1530.11		163.62	528.985		0	113.04	0	0	0	0	746.782
48			555.365						571.085	0	0	113.04	1522.8					294.741	942.441		0	113.04	33.4933	0	65.4167	0	802.88
50			1053.03						651.982	0	0	143.72						463.012	1218.38		0	113.04	87.0696	0	65.4167	0	1179.8
52			1445.92						851.135	0	0	171.495						507.176	1516.7		0	113.04	96.9177	0	65.4167	157.399	1434.08
55			1509.01						1404.26	0	33.4933	256.936						533.708			0	150.354	128.112	0	98.618	0
57									1648.05	0	33.4933	321.392						827.151			0	150.354	65.4167	0	145.931	0
59										0	65.4167	306.446						987.216			0	173.253	145.931	0	128.112	0
61										0	65.4167	659.081						1323.74			0	113.04	156.372	0	179.503	0
63										0	102.109	611.593						1513.68			0	152.194	187.196	0	143.321	0
65										0	133.764	648.933									0.523333	253.785	271.296	0	258.592	0
68										0	261.085	1001.24									0.523333	338.283	409.113	0	468.608	0
70										0	192.325	metastasis									0.523333	586.133	429.112	0	391.318	0
72										metastasis	383.916										21.6566	598.873	795.582	0	608.632	0
75											355.116										41.6087	679.1	790.456	0	911.829	0
77											415.422										74.0102	855.443	753.972	0	1130.78	0
79											385.515										102.109	1148.95	890.43	0	1161.27	27.2303
81											487.48										63.089	1194.46	1114.85	0	1502.83	76.415
83											539.921										49.8086	1200.56	1436.95	0		76.415
85											608.592										132.935	1529.44	1517.78	0		113.04
88											723.261										97.9414			0		96.9177
90											835.305										171.92			0		91.9057
92											1079.38										99.7343			0		124.344
94											1324.97										195.333			0		162.098
96											1510.9										289.048			0		280.887
98																					432.42			0		277.838
101																					605.824			0		260.639
103																					571.861			0		294.741
105																					tumor wound			0		463.012
108																								0		507.176
110																								0		533.708
112																								0		528.307
115																								0		827.151
117																								0		987.216
119																								0		1112.08
122																								0		1323.74
125																								0		1379.72
127																								0		1513.68
210																								0
