# Supplementary material for: Repurposing statins and phenothiazines to treat chemoresistant neuroblastoma
Source: EMBO Mol Med. 2025 Dec 23;18(2):433–61. doi: 10.1038/s44321-025-00349-6 (PMC12905276; doi:10.1038/s44321-025-00349-6)
Supplement: Supplementary file 10 — Appendix Figure Source Data [file 44321_2025_349_MOESM10_ESM.zip]

Archive with 10 entries (10 files):
- Appendix_Fig_S1.xlsx
- __MACOSX/._Appendix_Fig_S1.xlsx
- Appendix_Fig_S2.xlsx
- __MACOSX/._Appendix_Fig_S2.xlsx
- Appendix_Fig_S3.xlsx
- __MACOSX/._Appendix_Fig_S3.xlsx
- Appendix_Fig_S4.xlsx
- __MACOSX/._Appendix_Fig_S4.xlsx
- Appendix_Fig_S5.xlsx
- __MACOSX/._Appendix_Fig_S5.xlsx
