# Supplementary material for: Repurposing statins and phenothiazines to treat chemoresistant neuroblastoma
Source: EMBO Mol Med. 2025 Dec 23;18(2):433–61. doi: 10.1038/s44321-025-00349-6 (PMC12905276; doi:10.1038/s44321-025-00349-6)
Supplement: Supplementary file 10 — Appendix Figure Source Data [file 44321_2025_349_MOESM10_ESM.zip › Appendix_Fig_S1.xlsx]

## Sheet: S1A
Fig. S1A		Gene expression profile (GEP) analysis and in vitro response of predicted drugs.Gene set enrichment analysis (Hallmarks database) of GEPs across datasets included in the original drug predictions (Table S1).
GSEA_msigdb.Hallmarks_MicroArraysDatasets
ID	Description	setSize	enrichmentScore	NES	pvalue	p.adjust	qvalue	rank	leading_edge	core_enrichment	DataSet	Contrast
HALLMARK_MTORC1_SIGNALING	HALLMARK_MTORC1_SIGNALING	197	0.607428687144233	2.50673758169669	5.48924577597469e-20	2.74462288798734e-18	9.24504551743105e-19	5365	tags=28%, list=17%, signal=24%	SCD/SCD/HK2/ENO1/LDHA/SLC2A1/AK4/ALDOA/GPI/ALDOA/PHGDH/WARS1/ENO1/PDK1/RRP9/MTHFD2/ALDOA/SCD/WARS1/DDX39A/HPRT1/PSMG1/PGK1/AK4/STIP1/ELOVL6/RPN1/PNP/GAPDH/SCD/SHMT2/GAPDH/TPI1/PGK1/PGK1/GAPDH/PSMB5/PLK1/GAPDH/ENO1/SLC1A5/SHMT2/GGA2/SQLE/MCM4/CDKN1A/GAPDH/TES/PGK1/SLC37A4/ELOVL6/UBE2D3/ABCF2/SRD5A1/PSMC4/TOMM40/NMT1/PSAT1/STIP1/SQLE/MTHFD2L/SHMT2/PGK1/ATP5MC1/GMPS/PPIA/FKBP2/ME1/SORD/TPI1/TUBA4A/G…	Hiyama	Stage 3,4 vs Stage 1,2,4S
HALLMARK_MYC_TARGETS_V1	HALLMARK_MYC_TARGETS_V1	196	0.596341492845406	2.45910280503366	4.45238431315724e-18	1.11309607828931e-16	3.74937626371136e-17	7844	tags=34%, list=25%, signal=26%	LDHA/RRP9/COX5A/NOP16/KARS1/NOP16/DUT/HPRT1/PGK1/NME1/UBA2/CSTF2/MRPL23/APEX1/PA2G4/EIF2S1/SET/PGK1/PGK1/NHP2/POLD2/RNPS1/SF3B3/CAD/MCM4/NOLC1/PGK1/ODC1/PSMC4/COX5A/VDAC1/PGK1/IMPDH2/PRDX4/HNRNPD/HDDC2/PPIA/SNRPD2/BUB3/AIMP2/AIMP2/NOLC1/RRM1/RSL1D1/RPLP0/SNRPA/HNRNPC/PSMD8/RPLP0/RPLP0/FBL/PPM1G/TRIM28/RUVBL2/TUFM/DDX21/KARS1/IARS1/MCM2/CDK2/CCT3/RPLP0/NCBP2/HNRNPC/MAD2L1/RPL14/RACK1/DUT/SMARCC1/R…	Hiyama	Stage 3,4 vs Stage 1,2,4S
HALLMARK_HYPOXIA	HALLMARK_HYPOXIA	192	0.557906962052248	2.29327059929168	2.5211549100461e-14	4.20192485007684e-13	1.41538521265746e-13	5253	tags=26%, list=17%, signal=22%	NCAN/SLC2A5/ADM/HK2/ENO1/LDHA/SLC2A1/AK4/ALDOA/GPI/ALDOA/FAM162A/ENO1/PDK1/ANGPTL4/ALDOA/ANGPTL4/SLC2A5/CA12/PGK1/PRDX5/SAP30/AK4/CA12/PLIN2/GAPDH/PFKP/GAPDH/TPI1/SAP30/PGK1/PGK1/GAPDH/ISG20/PFKP/GAPDH/ENO1/BCL2/ENO3/PRDX5/CDKN1A/GAPDH/TES/PGK1/SLC37A4/ISG20/PGK1/IDS/PDK3/ACKR3/EGFR/SAP30/SULT2B1/STC2/CHST3/CCN5/TPI1/CA12/ERO1A/TPD52/HDLBP/TPBG/ATP7A/GAPDH/FAM162A/ERO1A/TPD52/LDHC/GYS1/PLAUR/PDK3…	Hiyama	Stage 3,4 vs Stage 1,2,4S
HALLMARK_GLYCOLYSIS	HALLMARK_GLYCOLYSIS	193	0.545923493160902	2.24539566042239	1.76273275917627e-13	2.20341594897034e-12	7.42203267021588e-13	5490	tags=28%, list=17%, signal=24%	PKM/HK2/ENO1/LDHA/AK4/ALDOA/ALDOA/FAM162A/PRPS1/ENO1/ANGPTL4/ALDOA/ANGPTL4/SLC16A3/SLC16A3/SLC16A3/SDC1/PGK1/PC/SAP30/AK4/MET/TALDO1/SRD5A3/ABCB6/PFKP/TPI1/QSOX1/PRPS1/SAP30/PGK1/PGK1/ISG20/PFKP/PGAM1/ENO1/GFUS/PGK1/MPI/SDC1/PMM2/SLC37A4/GFUS/GAL3ST1/B3GAT3/ISG20/FKBP4/B3GAT3/PSMC4/RBCK1/PGK1/PDK3/CLN6/EGFR/PPIA/SAP30/ME1/STC2/B4GALT4/TPI1/POLR3K/NT5E/ERO1A/HDLBP/HOMER1/CLN6/TPBG/FAM162A/MET/MIOX…	Hiyama	Stage 3,4 vs Stage 1,2,4S
HALLMARK_MYC_TARGETS_V2	HALLMARK_MYC_TARGETS_V2	57	0.754934469280262	2.584326057218	2.5100985010062e-13	2.51009850100619e-12	8.45506863496824e-13	4049	tags=43%, list=13%, signal=37%	RRP12/RABEPK/WDR74/HK2/RCL1/WDR74/RRP12/IPO4/RRP9/NOP16/PUS1/NOP16/FARSA/RCL1/FARSA/PPAN/PA2G4/TFB2M/EXOSC5/NOP2/PLK1/DCTPP1/MCM4/NOLC1/IMP4/GRWD1/NIP7/NIP7/PRMT3/BYSL/SORD/AIMP2/AIMP2/TFB2M/NOLC1/SUPV3L1/TBRG4/SLC29A2/PES1/MYBBP1A/SRM/TCOF1/MCM4/CDK4/SLC19A1/MRTO4/PPRC1/DUSP2	Hiyama	Stage 3,4 vs Stage 1,2,4S
HALLMARK_ESTROGEN_RESPONSE_EARLY	HALLMARK_ESTROGEN_RESPONSE_EARLY	186	0.536887467359809	2.19733398922992	3.27245224783057e-12	2.72704353985881e-11	9.18583087110337e-12	6530	tags=26%, list=21%, signal=21%	RRP12/WWC1/CALB2/SLC2A1/RET/CYP26B1/RET/RRP12/RET/SLC16A1/ABAT/CA12/OLFM1/OLFM1/CA12/RPS6KA2/CHPT1/PLAAT3/SLC16A1/SLC16A1/SYT12/ANXA9/TGIF2/PEX11A/BCL2/TIAM1/GFRA1/FKBP4/OLFM1/RPS6KA2/NBL1/ENDOD1/PDLIM3/FLNB/PLAAT3/SULT2B1/STC2/PRSS23/CCN5/ABAT/LRIG1/CA12/ABHD2/ALDH3B1/ITPK1/SLC16A1/TPBG/FCMR/MYBL1/AKAP1/SEC14L2/SLC24A3/DHRS2/ELOVL5/FASN/SOX3/ITPK1/SLC1A4/PTGES/SLC7A5/INHBB/ABLIM1/NCOR2/FOXC1/SLC…	Hiyama	Stage 3,4 vs Stage 1,2,4S
HALLMARK_P53_PATHWAY	HALLMARK_P53_PATHWAY	194	0.520517809958761	2.142942139989	1.10687920214321e-11	7.90628001530862e-11	2.66316800515659e-11	7820	tags=32%, list=25%, signal=24%	DDB2/IRAK1/AEN/IRAK1/FAM162A/PIDD1/ZMAT3/ABAT/GLS2/SDC1/PTPRE/BAIAP2/GLS2/ZMAT3/BMP2/XPC/SLC3A2/PIDD1/TNNI1/CDKN1A/SDC1/LIF/SPHK1/PVT1/PHLDA3/H1-2/ZMAT3/PHLDA3/SEC61A1/TP53/ABAT/RPL36/FAM162A/RHBDF2/PERP/BAX/RPS27L/BMP2/PRKAB1/PVT1/TRIAP1/PERP/INHBB/HRAS/COQ8A/RACK1/ZMAT3/TRIB3/CDKN2A/RAD9A/EPS8L2/NHLH2/PITPNC1/TGFB1/HINT1/PITPNC1/TCN2/FAM162A/BAIAP2/FAM162A/ST14/BAX/OSGIN1/CDKN2A/MXD4/DCXR/CDK5R…	Hiyama	Stage 3,4 vs Stage 1,2,4S
HALLMARK_UNFOLDED_PROTEIN_RESPONSE	HALLMARK_UNFOLDED_PROTEIN_RESPONSE	111	0.607681595353868	2.32636373114251	1.43084920597971e-11	8.94280753737322e-11	3.01231411785203e-11	6416	tags=30%, list=20%, signal=24%	DKC1/SRPRB/POP4/RRP9/SPCS3/MTHFD2/NOP14/SRPRB/DKC1/SRPRB/CEBPG/KHSRP/EIF4G1/BANF1/EIF2S1/SPCS3/EXOSC5/EXOSC2/YIF1A/NHP2/CHAC1/LSM4/NOLC1/ALDH18A1/EXOSC4/FUS/DKC1/PSAT1/EEF2/EIF4G1/STC2/ALDH18A1/EXOSC2/LSM4/SPCS1/PREB/EEF2/EXOSC4/ERO1A/NOLC1/IARS1/ERO1A/IMP3/EXOSC1/H2AX/SLC1A4/SLC7A5/EXOSC4/EIF4EBP1/GOSR2/FUS/CALR/CXXC1/MTHFD2/DNAJA4/EXOSC9/CEBPG/VEGFA/FUS/CALR/KHSRP/ASNS/HSPA5/ERO1A/STC2/NOP56/DN…	Hiyama	Stage 3,4 vs Stage 1,2,4S
HALLMARK_E2F_TARGETS	HALLMARK_E2F_TARGETS	197	0.515934417566045	2.12915889811523	6.42478236751828e-11	3.56932353751015e-10	1.20229845474026e-10	8376	tags=30%, list=27%, signal=22%	PRPS1/MTHFD2/LYAR/LYAR/SSRP1/DDX39A/SSRP1/DUT/PAICS/HMGB3/CCNE1/UBE2S/NME1/PA2G4/EIF2S1/PRPS1/TIPIN/PLK1/POLD2/DCTPP1/HMGA1/MCM4/CDKN1A/NOLC1/HMGB3/CHEK2/ILF3/PRDX4/HMGA1/HNRNPD/SNRPB/SMC1A/TP53/NOLC1/CDCA3/POLA2/CDC25A/CCNB2/SPC24/MCM2/UBR7/SMC1A/WEE1/H2AX/CHEK1/ILF3/TBRG4/MAD2L1/POP7/SUV39H1/DUT/CDKN2A/RANBP1/PAICS/BIRC5/MCM4/CDK4/ILF3/NCAPD2/ILF3/RNASEH2A/TACC3/MTHFD2/CDKN2A/GSPT1/SHMT1/TRIP13…	Hiyama	Stage 3,4 vs Stage 1,2,4S
HALLMARK_ESTROGEN_RESPONSE_LATE	HALLMARK_ESTROGEN_RESPONSE_LATE	184	0.512115004468355	2.09516552329138	5.54205218974514e-10	2.51911463170234e-09	8.4854387594184e-10	5783	tags=29%, list=18%, signal=24%	PTGER3/PTGER3/RET/CYP26B1/RET/PTGER3/PTGER3/RET/SLC16A1/ASS1/CA12/OLFM1/HPRT1/OLFM1/CA12/RPS6KA2/ASCL1/ASCL1/CHPT1/PLAAT3/SLC16A1/ASCL1/SLC16A1/ISG20/GAL/ANXA9/BCL2/GFUS/ASCL1/GFUS/XRCC3/TIAM1/ISG20/NMU/FKBP4/HOMER2/OLFM1/RPS6KA2/NBL1/PDLIM3/FLNB/PLAAT3/SULT2B1/PRSS23/SORD/CCN5/CA12/CKB/ABHD2/ALDH3B1/NAB2/ITPK1/SLC16A1/TPBG/EMP2/PERP/SLC24A3/DHRS2/ELOVL5/SLC2A8/SOX3/ITPK1/PERP/SLC1A4/PTGES/SLC7A5…	Hiyama	Stage 3,4 vs Stage 1,2,4S
HALLMARK_OXIDATIVE_PHOSPHORYLATION	HALLMARK_OXIDATIVE_PHOSPHORYLATION	199	0.505026629498624	2.08594223593267	5.32823747176012e-10	2.51911463170234e-09	8.4854387594184e-10	7041	tags=27%, list=22%, signal=21%	LDHA/SLC25A5/GPI/TIMM10/COX5A/NDUFV1/PDHA1/TIMM10/MRPL11/COX7B/NDUFA1/NDUFA7/HCCS/PDHA1/TIMM9/UQCRFS1/COX5A/VDAC1/MRPS12/COX6B1/NDUFC1/ATP5ME/ATP5MC1/ATP5ME/NDUFC1/GRPEL1/COX4I1/NDUFA8/COX17/NDUFS3/MRPS30/MRPL34/NDUFB1/VDAC2/GRPEL1/HSD17B10/PMPCA/BAX/FXN/ATP5F1D/SUPV3L1/NDUFS8/TIMM13/GOT2/COX4I1/HADHA/NDUFB8/ACO2/ATP5F1D/COX8A/NDUFS8/IDH3G/NDUFAB1/SURF1/BAX/MFN2/ATP5PD/UQCRC1/MRPS12/NDUFA2/SLC25A…	Hiyama	Stage 3,4 vs Stage 1,2,4S
HALLMARK_UV_RESPONSE_UP	HALLMARK_UV_RESPONSE_UP	152	0.526862567490015	2.10521114457656	2.2754809469467e-09	9.48117061227793e-09	3.19365746939888e-09	7263	tags=31%, list=23%, signal=24%	SLC6A8/ALDOA/ALDOA/RET/RET/POLR2H/ALDOA/RET/SLC6A8/CLCN2/OLFM1/CCNE1/OLFM1/EIF5/CEBPG/STIP1/BMP2/RPN1/MRPL23/PSMC3/TGFBRAP1/PPAT/GAL/MARK2/SLC6A8/EIF5/FKBP4/CHKA/TYRO3/OLFM1/STIP1/PDLIM3/CYP1A1/FEN1/FEN1/TUBA4A/FGF18/SIGMAR1/GRPEL1/BCL2L11/DLG4/BSG/GRPEL1/TYRO3/EIF2S3/BMP2/DDX21/NPTXR/CDK2/FGF18/H2AX/DNAJB1/CHKA/PDLIM3/FGF18/SPR/HYAL2/AP2S1/FKBP4/EIF5/MSX1/EIF2S3/HNRNPU/CEBPG/WIZ/AP2S1/ICAM1/AP2S…	Hiyama	Stage 3,4 vs Stage 1,2,4S
HALLMARK_MYOGENESIS	HALLMARK_MYOGENESIS	175	0.496746141248675	2.01996391085646	9.19051698972766e-09	3.53481422681833e-08	1.19067426587565e-08	5898	tags=25%, list=19%, signal=20%	SLC6A8/SCD/SCD/SLN/ACTC1/PTP4A3/SCD/SLC6A8/PTP4A3/EFS/TPM2/PC/SCD/TNNI1/NOS1/TEAD4/EFS/KIFC3/SLC6A8/ENO3/CDKN1A/LPIN1/MEF2D/SPHK1/MYH11/MYH11/FHL1/FHL1/MYOZ1/FGF2/PSEN2/DES/STC2/CKB/MYH11/PFKM/LDB3/PSEN2/TNNT3/FABP3/LPIN1/TEAD4/ABLIM1/FHL1/AGRN/MYH7/TPM2/NCAM1/TGFB1/PPFIA4/NCAM1/MYH11/SOD3/CFD/CACNA1H/ANKRD2/MYH11/MYL4/ADCY9/MYOM2/SMTN/SPDEF/WWTR1/TPM2/ITGB4/SORBS1/ITGB4/SGCA/LPIN1/MYBPC3/PTGIS/A…	Hiyama	Stage 3,4 vs Stage 1,2,4S
HALLMARK_DNA_REPAIR	HALLMARK_DNA_REPAIR	147	0.515907394317398	2.05332319497013	1.0284952940697e-08	3.67319747882034e-08	1.23728757181317e-08	9459	tags=42%, list=30%, signal=29%	DDB2/POLR2H/GTF2F1/TAF10/SSRP1/SSRP1/GTF2F1/DUT/HPRT1/NME1/GTF2F1/XPC/PNP/BCAP31/POLD4/CLP1/NELFE/UMPS/IMPDH2/NFX1/FEN1/BRF2/USP11/SAC3D1/SEC61A1/TP53/FEN1/POLR2I/COX17/STX3/POLA2/ADRM1/GMPR2/POLR2C/NCBP2/POLR2C/ALYREF/SNAPC5/DUT/NPR2/ALYREF/STX3/TK2/SURF1/NPR2/NME4/BRF2/CSTF3/MPG/POLH/POLR2C/BCAM/SEC61A1/POLR1H/NFX1/NUDT21/TSG101/DAD1/DDB1/TK2/BCAM/CLP1/POLR1D/RAE1/POLD1/POLR2G/POLR1H/POLL/DGCR8…	Hiyama	Stage 3,4 vs Stage 1,2,4S
HALLMARK_PI3K_AKT_MTOR_SIGNALING	HALLMARK_PI3K_AKT_MTOR_SIGNALING	102	0.567700627742787	2.14810782795005	1.62318212956607e-08	5.07453334648448e-08	1.70931649565793e-08	6651	tags=24%, list=21%, signal=19%	SLC2A1/PDK1/MAPKAP1/MAPK8/NGF/ECSIT/CDKN1A/ARHGDIA/TIAM1/UBE2D3/MAPKAP1/E2F1/ARHGDIA/EGFR/CFL1/ACACA/PPP1CA/ARHGDIA/DAPP1/FGF17/CDK2/HRAS/TRIB3/GSK3B/ARHGDIA/PAK4/MAPKAP1/CDK4/MAP2K3/GRK2/PTPN11/FGF6/CALR/CXCR4/PTEN/DUSP3/DUSP3/CFL1/ITPR2/CALR/PAK4/STAT2/CXCR4/MAP2K3/MAPK8/PDK1/NFKBIB/UBE2D3/GRB2/MAP2K3/TRAF2/UBE2N/NFKBIB/MAPK10/GRK2/NFKBIB/E2F1/MKNK2/CSNK2B/NOD1/FASLG/RPTOR/RAF1	Hiyama	Stage 3,4 vs Stage 1,2,4S
HALLMARK_HEME_METABOLISM	HALLMARK_HEME_METABOLISM	186	0.48120675845565	1.96944803238092	1.62385067087503e-08	5.07453334648448e-08	1.70931649565793e-08	7022	tags=26%, list=22%, signal=20%	SLC6A8/RCL1/SLC2A1/SLC6A8/SLC25A38/SMOX/RCL1/PC/TENT5C/HTATIP2/ABCB6/HTATIP2/RAD23A/RBM38/TAL1/RAD23A/SLC6A8/RNF123/DCAF11/DCAF11/NARF/ACP5/MARCHF8/GMPS/ENDOD1/FBXO34/UBAC1/UROS/NUDT4/BSG/RNF123/OSBP2/ADIPOR1/HBQ1/RHD/MARK3/CTSB/MPP1/TFDP2/BTRC/ADD2/BTRC/MAP2K3/HBB/PPP2R5B/MYL4/SLC10A3/OSBP2/LRP10/SMOX/EPOR/KLF3/UCP2/TYR/TAL1/CLCN3/SMOX/MFHAS1/TMEM9B/GYPC/UROS/PGLS/IGSF3/MAP2K3/BCAM/CTSB/ABCB6/RH…	Hiyama	Stage 3,4 vs Stage 1,2,4S
HALLMARK_G2M_CHECKPOINT	HALLMARK_G2M_CHECKPOINT	199	0.474364813698396	1.95929787131455	5.88895542087675e-08	1.73204571202257e-07	5.83425924049709e-08	4810	tags=18%, list=15%, signal=16%	ODF2/DKC1/E2F3/PRMT5/DKC1/DDX39A/NSD2/HMGB3/UBE2S/SAP30/NUP98/SLC7A1/PRMT5/PRMT5/SAP30/NUP98/SS18/PLK1/UCK2/TLE3/HMGA1/SQLE/NOLC1/KMT5A/HMGB3/TLE3/DKC1/ODC1/CHAF1A/E2F1/UCK2/SQLE/ILF3/FOXN3/SMAD3/SLC7A1/HMGA1/HNRNPD/SAP30/SMC1A/NSD2/CHAF1A/BUB3/NOLC1/KMT5A/CHAF1A/TLE3/EXO1/POLA2/CDC25A/CCNB2/E2F4/MCM2/SMC1A/E2F3/H2AX/CHEK1/ILF3/SLC7A5/H2BC12/MAD2L1/SUV39H1/ODF2/NSD2/DR1/SMARCC1/BIRC5/TGFB1/PML/CD…	Hiyama	Stage 3,4 vs Stage 1,2,4S
HALLMARK_KRAS_SIGNALING_DN	HALLMARK_KRAS_SIGNALING_DN	154	0.454990071937234	1.82170212758795	3.46370874814638e-06	9.6214131892955e-06	3.24089707428901e-06	8445	tags=37%, list=27%, signal=27%	PRODH/SLC30A3/NR6A1/ACTC1/TENT5C/ADRA2C/NTF3/SPTBN2/NOS1/NGB/ALOX12B/HSD11B2/CALCB/NGB/NR6A1/KCNQ2/MAGIX/SLC29A3/PROP1/KCNMB1/SNCB/NR6A1/THNSL2/GPRC5C/NR6A1/PRKN/SLC25A23/CCDC106/GAMT/COQ8A/CLPS/GPRC5C/MAST3/MYH7/SLC25A23/ITGB1BP2/TFCP2L1/GAMT/ATP6V1B1/GAMT/PDK2/NR6A1/PKP1/SYNPO/GPR19/ZC2HC1C/GPR3/CPEB3/KCNE2/OXT/SPHK2/SPHK2/PTGFR/CDKAL1/PTPRJ/NOS1/PAX3/FGF16/KCND1/TFCP2L1/MTHFR/MAGIX/CD80/CACNA1…	Hiyama	Stage 3,4 vs Stage 1,2,4S
HALLMARK_ADIPOGENESIS	HALLMARK_ADIPOGENESIS	194	0.399725947729732	1.64564893159938	8.65270283881978e-05	0.000227702706284731	7.66998589590673e-05	6510	tags=22%, list=21%, signal=18%	PTGER3/PTGER3/ALDOA/ALDOA/CMBL/ANGPTL4/PTGER3/TKT/ALDOA/PTGER3/ANGPTL4/MTCH2/TKT/SLC5A6/ESRRA/TKT/APLP2/COX7B/RMDN3/ELOVL6/PLIN2/CMBL/TALDO1/PIM3/MGLL/BCL2L13/SLC1A5/ITSN1/APLP2/HADH/ELOVL6/NMT1/SNCG/JAGN1/ME1/PREB/GRPEL1/NDUFS3/APLP2/MTCH2/GRPEL1/APLP2/APLP2/ADIG/CD151/COQ3/ACO2/SLC19A1/MCCC1/VEGFB/COX8A/CIDEA/IDH3G/NDUFAB1/UCK1/UQCRC1/PPARG/UCP2/BCL6/PTGER3/SORBS1/BCL2L13/IDH3G/NMT1/ITGA7/G3BP2…	Hiyama	Stage 3,4 vs Stage 1,2,4S
HALLMARK_APICAL_JUNCTION	HALLMARK_APICAL_JUNCTION	183	0.413550470522825	1.69201955269809	9.79020678764535e-05	0.000244755169691134	8.24438466328029e-05	7329	tags=24%, list=23%, signal=19%	CALB2/SLC30A3/ACTC1/LAYN/GTF2F1/GTF2F1/FLNC/MAP4K2/NECTIN4/BAIAP2/ICAM2/GTF2F1/ADAM15/SIRPA/MPZL2/HADH/ACTN1/CLDN11/ACTN1/ACTN1/CD276/EGFR/VAV2/TAOK2/ACTG2/ADAM23/SIRPA/IKBKG/SYMPK/CLDN5/ICAM2/RHOF/CX3CL1/ADAM23/GAMT/HRAS/VASP/PPP2R2C/CLDN19/SKAP2/EVL/CLDN19/PCDH1/CLDN6/BAIAP2/RHOF/JAM3/NLGN3/BMP1/GAMT/PECAM1/JAM3/GAMT/PTEN/PECAM1/IKBKG/BAIAP2/CX3CL1/ITGB4/COL9A1/SKAP2/PKD1/ICAM1/ITGB4/NLGN3/ZYX/…	Hiyama	Stage 3,4 vs Stage 1,2,4S
HALLMARK_IL2_STAT5_SIGNALING	HALLMARK_IL2_STAT5_SIGNALING	191	0.397492951575668	1.63239390007097	0.000104461163816162	0.000248717056705148	8.37783769954184e-05	2607	tags=10%, list=8%, signal=10%	HK2/NCS1/PUS1/AHCY/PRAF2/CCNE1/TNFRSF21/GPR83/PLIN2/BMP2/TNFRSF21/PNP/RNH1/SWAP70/NOP2/UCK2/SLC1A5/BCL2/GSTO1/ENO3/LIF/GLIPR2/TIAM1/ODC1/ETV4/UCK2/NCS1/UMPS/BCL2L1/IRF4/HUWE1/GLIPR2/NT5E/LRIG1/HIPK2/AHNAK/AHNAK/NCS1/BMP2/GSTO1	Hiyama	Stage 3,4 vs Stage 1,2,4S
HALLMARK_REACTIVE_OXYGEN_SPECIES_PATHWAY	HALLMARK_REACTIVE_OXYGEN_SPECIES_PATHWAY	49	0.548758778655662	1.82810013297901	0.000462549284820492	0.00105124837459203	0.000354104715652051	7980	tags=34%, list=25%, signal=26%	FES/PFKP/PFKP/PTPA/PRDX4/MPO/ABCC1/PRDX6/GSR/PTPA/ABCC1/G6PD/PDLIM1/SBNO2/HMOX2/MBP/GCLC/FTL/PTPA/GLRX2/GSR/PRDX6/NQO1/ERCC2/GPX4/ERCC2/SCAF4/PRDX2/SOD1/OXSR1	Hiyama	Stage 3,4 vs Stage 1,2,4S
HALLMARK_INFLAMMATORY_RESPONSE	HALLMARK_INFLAMMATORY_RESPONSE	170	0.387610300005418	1.57085227807921	0.000921995909819624	0.00200433893439049	0.000675145746321006	6813	tags=20%, list=22%, signal=16%	ADM/VIP/BEST1/PTPRE/IFNAR1/MET/SLC7A1/MARCO/CDKN1A/LIF/RELA/SPHK1/ITGB3/OSM/BEST1/SLC7A1/TPBG/ADRM1/MET/LTA/CX3CL1/PTGIR/ADGRE1/PLAUR/ATP2A2/PTAFR/PVR/BEST1/ITGB3/RELA/SLC7A1/ADORA2B/CX3CL1/SLAMF1/SLC1A2/PTGIR/ICAM1/PLAUR/BDKRB1/CD40/CSF3/PVR/CD82/SCN1B/PLAUR/SERPINE1/IFNGR2/DCBLD2/MMP14/IL4R/PSEN1/CD70/ICOSLG/CSF3R/SLC7A2/ITGA5/RHOG/C5AR1/RAF1/ATP2C1/STAB1/PVR/CXCL8/LY6E	Hiyama	Stage 3,4 vs Stage 1,2,4S
HALLMARK_SPERMATOGENESIS	HALLMARK_SPERMATOGENESIS	101	0.432995116910925	1.63588278423636	0.00173418498647596	0.00361288538849159	0.00121697192033401	7629	tags=27%, list=24%, signal=21%	SLC2A5/NEFH/SLC2A5/PSMG1/NEFH/TALDO1/NOS1/PIAS2/PHKG2/LPIN1/CLPB/PIAS2/STRBP/ACTL7B/ZNRF4/ZC3H14/PCSK4/STRBP/CCNB2/LDHC/LPIN1/JAM3/JAM3/TKTL1/CLPB/CSNK2A2/LPIN1/ZC2HC1C/THEG/TNP1/TEKT2/GSTM3/BRAF/HSPA2/GPR182/AURKA/H1-6/NF2/CNIH2/STRBP/NOS1/NCAPH/GSTM3/HOXB1/CDKN3/MLLT10/ACRV1/PGS1/ZC3H14/HSPA4L/PGS1/RPL39L/AURKA/PARP2/NEK2	Hiyama	Stage 3,4 vs Stage 1,2,4S
HALLMARK_ALLOGRAFT_REJECTION	HALLMARK_ALLOGRAFT_REJECTION	182	0.382586661294509	1.56316524907491	0.00183527946489819	0.00367055892979638	0.0012363987974051	8764	tags=26%, list=28%, signal=19%	WARS1/WARS1/HDAC9/NME1/DYRK3/RPS19/LIF/FCGR2B/CD47/DEGS1/CD79A/IRF4/EGFR/CSK/TPD52/MRPL3/MAP4K1/CD79A/TPD52/HDAC9/INHBB/CDKN2A/RPS9/TGFB1/RPL3L/ETS1/PTPN6/CDKN2A/RPS9/ABCE1/IL11/IFNAR2/PSMB10/CCR1/TPD52/ICAM1/IL12RB1/PRKCG/SPI1/APBB1/CD40/WAS/CCR1/IFNGR2/CCR5/CCND3/SIT1/TRAF2/IL4R/UBE2N/ICOSLG/NPM1/TAP2/GZMB/CD80/FASLG/CD8B/IFNAR2/STAB1/SOCS1/HLA-DOB/THY1/HLA-DOA/RPS19/NPM1/CCND2/ABCE1/HLA-DOA/CS…	Hiyama	Stage 3,4 vs Stage 1,2,4S
HALLMARK_FATTY_ACID_METABOLISM	HALLMARK_FATTY_ACID_METABOLISM	146	0.373295157035077	1.4839048533035	0.00424410946875457	0.00816174897837418	0.00274922070850499	7237	tags=24%, list=23%, signal=18%	LDHA/ALDOA/ALDOA/ALDOA/PDHA1/APEX1/GCDH/HCCS/PDHA1/MGLL/ENO3/METAP1/GCDH/KMT5A/HADH/ODC1/ERP29/GSTZ1/NTHL1/CYP1A1/UROS/ME1/KMT5A/CA4/HSD17B10/PRDX6/GPD1/ELOVL5/FASN/ACO2/CIDEA/IDH3G/FABP2/AQP7/PPARA/GLUL/ALDH3A1/HCCS/IDH3G/UROS/NSDHL/UBE2L6/MGLL/ADSL/HSPH1/ECI1/SLC22A5/PSME1/ACSL1/ACSS1/BLVRA/RDH16/ACAA2/PRDX6/MIF/CYP4A11/CPT2/H2AZ1/PDHB/SDHC/GRHPR/RDH11/NSDHL/GRHPR	Hiyama	Stage 3,4 vs Stage 1,2,4S
HALLMARK_PEROXISOME	HALLMARK_PEROXISOME	98	0.405746589002797	1.52455571829453	0.00620272314674735	0.0114865243458284	0.00386914504280537	3316	tags=12%, list=11%, signal=11%	ELOVL5/SCP2/EHHADH/ATXN1/ELOVL5/ABCD3/SOD2/SIAH1/ECI2/PEX13/EPHX2/LONP2/VPS4B/BCL10/ATXN1/IDH1/IDH1/ATXN1/CADM1/CADM1/CADM1/CADM1/CADM1	Hiyama	Stage 3,4 vs Stage 1,2,4S
HALLMARK_APOPTOSIS	HALLMARK_APOPTOSIS	159	0.351125638745984	1.41035296100271	0.011265164644714	0.0201163654369894	0.00677603888403852	5631	tags=21%, list=18%, signal=17%	IFNGR1/ANKH/CASP8/FAS/CASP1/DAP/SPTAN1/ROCK1/DNM1L/CFLAR/CDKN1B/CFLAR/BCL2L11/TXNIP/DNAJA1/TOP2A/CASP1/BTG2/CD44/DNAJC3/CFLAR/CFLAR/TOP2A/DCN/TGFBR3/SLC20A1/SQSTM1/CFLAR/TNF/RHOB/CASP1/GSN/CD44/DCN/CASP1/CD69/JUN/SAT1/TGFBR3/CASP1/PTK2/MCL1/ROCK1/CREBBP/CYLD/TNFSF10/CTNNB1/BNIP3L/TNFSF10/BIRC3/LEF1/DCN/HGF/SOD2/APP/RNASEL/IL18/DCN/CASP6/CREBBP/SC5D/PLAT/PDCD4/SPTAN1/BCL10/GCH1/PAK1/CASP6/LUM/TNFS…	Hiyama	Stage 3,4 vs Stage 1,2,4S
HALLMARK_TGF_BETA_SIGNALING	HALLMARK_TGF_BETA_SIGNALING	53	0.454841954892682	1.53941201587307	0.0125301204819277	0.0216036560033236	0.00727702096954059	8602	tags=36%, list=27%, signal=26%	HDAC1/KLF10/LTBP2/MAP3K7/HIPK2/RAB31/SMAD6/ID1/UBE2D3/SPTBN1/SMURF2/TGFBR1/XIAP/XIAP/SMURF2/TJP1/SPTBN1/TGFBR1/APC/BMPR2/CTNNB1/HIPK2/SMURF2/TRIM33/UBE2D3/BMPR2/TRIM33/SMURF1/BMPR1A/SMURF2/LTBP2/MAP3K7/SKI/APC/SKI/SLC20A1/FNTA/BMPR1A/PPM1A/TGFBR1/APC/CTNNB1/TRIM33/SKIL/MAP3K7/SPTBN1/ARID4B/SPTBN1/BMPR2/APC/APC/BCAR3/SPTBN1	Hiyama	Stage 3,4 vs Stage 1,2,4S
HALLMARK_ANDROGEN_RESPONSE	HALLMARK_ANDROGEN_RESPONSE	98	0.375720903178704	1.41173694850194	0.021482602118003	0.0358043368633384	0.0120604082065982	6978	tags=34%, list=22%, signal=27%	ELL2/XRCC6/NCOA4/CDK6/UAP1/CCND1/MERTK/DHCR24/B2M/GUCY1A1/XRCC5/B4GALT1/MYL12A/AKAP12/UBE2J1/RPS6KA3/GPD1L/SEC24D/ELK4/DNAJB9/ANKH/ITGAV/PLPP1/PIAS1/CDK6/PDLIM5/PDLIM5/MERTK/DNAJB9/ZMIZ1/HMGCS1/HMGCR/ELOVL5/PIAS1/SEC24D/ZBTB10/TMEM50A/SEC24D/B2M/PGM3/SAT1/TSC22D1/PGM3/RAB4A/ELOVL5/INPP4B/ACSL3/SLC26A2/SLC26A2/CDK6/ELOVL5/KLK2/UBE2I/HMGCR/SLC38A2/PDLIM5/TMEM50A/CDK6/SELENOP/DNAJB9/MAP7/CDK6/APPBP2…	Hiyama	Stage 3,4 vs Stage 1,2,4S
HALLMARK_MITOTIC_SPINDLE	HALLMARK_MITOTIC_SPINDLE	198	0.320303126623494	1.32257115704224	0.0255152109911678	0.0411535661147868	0.0138622538491913	5485	tags=28%, list=17%, signal=24%	FARP1/RANBP9/ARFGEF1/NCK1/SPTAN1/ROCK1/ARF6/PCGF5/ARHGEF7/PDLIM5/PDLIM5/RASA2/BCL2L11/CLIP1/CEP57/CEP192/DLG1/CDC42/OPHN1/MARCKS/SOS1/TOP2A/KIF3B/PCM1/NCK1/CDC42/PAFAH1B1/LLGL1/ARL8A/RAPGEF6/PAFAH1B1/NF1/KIF5B/CDC42EP4/MYH10/SMC1A/TOP2A/LRPPRC/RASAL2/APC/NF1/SOS1/CDC42EP4/NIN/RASAL2/GSN/ABR/WASF2/PCGF5/ITSN1/ALS2/RAB3GAP1/CLASP1/RASA2/DLG1/NF1/ARHGEF7/RASA2/SASS6/RANBP9/NF1/PALLD/CDC42BPA/WASF2/D…	Hiyama	Stage 3,4 vs Stage 1,2,4S
HALLMARK_KRAS_SIGNALING_UP	HALLMARK_KRAS_SIGNALING_UP	186	0.323745024755289	1.32500009776189	0.0279829545454545	0.0437233664772727	0.0147278708133971	3903	tags=17%, list=12%, signal=15%	CD37/CXCL10/CAB39L/PRELID3B/ZNF277/SNAP25/CFB/MMP9/CFH/SDCCAG8/ADAM17/RABGAP1L/TOR1AIP2/MAP3K1/CCSER2/CSF2RA/WDR33/EVI5/ZNF277/IL33/SDCCAG8/ATG10/KIF5C/NRP1/ITGB2/BIRC3/ADAMDEC1/ITGBL1/CBL/ETV1/NRP1/CROT/MAP7/JUP/CSF2RA/TNFAIP3/HSD11B1/CLEC4A/TNFAIP3/ITGBL1/TOR1AIP2/PLAT/MAFB/USP12/FGF9/KIF5C/WDR33/TLR8/MAP7/STRN/PTBP2/ITGBL1/CLEC4A/BTBD3/ITGBL1/GALNT3/TOR1AIP2/PEG3/EPB41L3/CAB39L/MAP7/EPB41L3/CR…	Hiyama	Stage 3,4 vs Stage 1,2,4S
HALLMARK_E2F_TARGETS	HALLMARK_E2F_TARGETS	198	0.652858843717151	2.63698631567859	1.32069140073358e-24	6.60345700366792e-23	3.05844324380409e-23	5810	tags=40%, list=18%, signal=33%	PRDX4/PRPS1/NME1/RAD51C/RAD51C/SMC1A/PRPS1/BIRC5/BIRC5/DDX39A/CDKN1A/TFRC/CCP110/SMC1A/TFRC/ANP32E/CDK4/POP7/SSRP1/DCTPP1/CDKN3/MCM4/CDKN3/RAN/MAD2L1/TK1/PA2G4/UBE2T/DONSON/TMPO/HMGB3/DIAPH3/AURKA/KIF4A/AK2/BIRC5/DIAPH3/RFC3/PAICS/MCM2/KPNA2/ORC6/HMGB3/RPA2/AURKA/TIMELESS/RANBP1/TK1/BRCA1/UBE2S/E2F8/ILF3/SSRP1/TUBG1/DSCC1/MCM4/RAN/RPA3/CCNE1/KPNA2/PPM1D/GINS1/CKS2/RBBP7/PPM1D/TRA2B/SNRPB/CNOT9/LU…	Lastowska	11q DEL non MYCN vs No Aberrations
HALLMARK_MYC_TARGETS_V1	HALLMARK_MYC_TARGETS_V1	196	0.648158679460854	2.61646326233015	9.02733963041706e-23	2.25683490760426e-21	1.04527090457461e-21	5288	tags=30%, list=16%, signal=26%	PRDX4/NME1/KPNB1/POLE3/SNRPD2/TOMM70/VBP1/NDUFAB1/RFC4/MRPL9/PSMD7/KPNB1/KPNB1/CDK4/XPOT/RPL18/MRPL9/KPNB1/MCM4/KARS1/PSMC4/PSMA1/SNRPD1/RAN/MAD2L1/CSTF2/UBA2/SRSF7/PSMA1/HNRNPC/PA2G4/TUFM/RRM1/PSMB2/PSMA1/SET/NCBP2/MCM2/PSMA7/KPNA2/PSMD8/TYMS/EIF1AX/TXNL4A/HNRNPC/RANBP1/PSMC6/NHP2/RRM1/ERH/MCM4/LSM7/RAN/NOP16/LSM2/KPNA2/SF3B3/EIF1AX/PSMA7/FBL/TRA2B/SNRPD1/NCBP2/GOT2/SET/HNRNPC/CSTF2/CDC45/EIF1AX…	Lastowska	11q DEL non MYCN vs No Aberrations
HALLMARK_G2M_CHECKPOINT	HALLMARK_G2M_CHECKPOINT	199	0.607176605228744	2.45434952384234	2.05264414641414e-18	3.4210735773569e-17	1.58449723582846e-17	5729	tags=30%, list=17%, signal=25%	KPNB1/SMC1A/BIRC5/PRMT5/BIRC5/DDX39A/E2F3/KPNB1/PRMT5/KPNB1/SMC1A/DKC1/PRMT5/CDK4/DKC1/NEK2/CDKN3/KPNB1/DKC1/MAP3K20/CDKN3/SNRPD1/MAD2L1/H2BC12/CCNT1/ODF2/MNAT1/TMPO/HMGB3/MAP3K20/NUP98/CHAF1A/AURKA/KIF4A/NEK2/BIRC5/MAP3K20/EXO1/MCM2/KPNA2/CUL4A/ORC6/HMGB3/NUP50/NUP98/RPA2/AURKA/UBE2S/CENPA/PBK/ILF3/CDC27/CENPA/TROAP/CUL4A/KPNA2/KMT5A/NUP98/CKS2/KNL1/TRA2B/SNRPD1/E2F3/CHAF1A/CDC45/PTTG1/CDK1/CBX1…	Lastowska	11q DEL non MYCN vs No Aberrations
HALLMARK_DNA_REPAIR	HALLMARK_DNA_REPAIR	148	0.629274793060199	2.45994665194802	6.73270572276427e-16	8.41588215345534e-15	3.89788226054774e-15	5859	tags=39%, list=18%, signal=32%	SUPT4H1/POLA1/NME1/SUPT4H1/GMPR2/DAD1/SEC61A1/DDB2/RFC4/POLR2J/POLR2H/FEN1/SSRP1/BRF2/POLR2K/BCAP31/CETN2/BOLA2/PNP/CSTF3/ELOA/FEN1/STX3/USP11/RFC5/RFC3/GUK1/NCBP2/ALYREF/SNAPC5/ALYREF/TYMS/ELL/RPA2/SAC3D1/GTF2H1/POLR2C/SSRP1/GTF2H1/RNMT/CLP1/COX17/RPA3/ERCC5/SF3A3/POLR2C/CANT1/BRF2/NCBP2/NPR2/SNAPC5/POLH/TAF12/GTF2A2/TAF10/TAF10/ZWINT/RAE1/NPR2/TSG101/ELL/CANT1/SNAPC5/POLR2C/DDB1/ARL6IP1/SNAPC4/…	Lastowska	11q DEL non MYCN vs No Aberrations
HALLMARK_OXIDATIVE_PHOSPHORYLATION	HALLMARK_OXIDATIVE_PHOSPHORYLATION	199	0.551862661709702	2.2307576565525	1.99232126755392e-13	1.99232126755392e-12	9.22759323919711e-13	3990	tags=25%, list=12%, signal=23%	COX6A1/HSD17B10/SLC25A5/COX8A/ATP5MC1/UQCR11/MRPL11/NDUFV1/HCCS/NDUFS8/NDUFA1/TOMM70/NDUFAB1/TIMM9/MRPS12/NDUFS8/NDUFA8/HCCS/NDUFA2/NDUFA7/ATP6V1G1/UQCRQ/NDUFB7/NDUFA7/SDHC/COX6C/PDHA1/SDHC/ATP5PD/TIMM17A/COX7B/NDUFB5/ISCU/ATP6V1F/UQCRB/TIMM17A/COX4I1/COX4I1/PDHA1/MRPS22/OPA1/UQCR11/MRPS22/ATP5F1A/NDUFS3/TIMM17A/BAX/AIFM1/SDHC/MRPS22/ATP6V1G1/ATP5MF/UQCR10/COX17/COX11/NDUFS7/NDUFS1/PMPCA/GOT2/PDH…	Lastowska	11q DEL non MYCN vs No Aberrations
HALLMARK_MTORC1_SIGNALING	HALLMARK_MTORC1_SIGNALING	196	0.505231849250469	2.03950145915282	3.05820610046325e-09	2.54850508371938e-08	1.18036024930161e-08	6488	tags=25%, list=20%, signal=21%	ATP5MC1/PSMB5/PSMD12/DDX39A/CDKN1A/PSMA3/SERP1/TFRC/GGA2/TFRC/ARPC5L/ARPC5L/SERP1/GSR/GMPS/SERP1/PSMD13/MCM4/PSMC4/PSMD13/PSMC2/PNP/TBK1/NUPR1/GAPDH/ARPC5L/STIP1/ARPC5L/GAPDH/GAPDH/AURKA/GAPDH/CACYBP/CACYBP/MCM2/GAPDH/PSMC2/EBP/GAPDH/AURKA/GTF2H1/PSMC6/SLC1A5/GTF2H1/TUBG1/MCM4/PDAP1/ERO1A/PSMD12/CD9/NAMPT/GSK3B/SKAP2/PSMC2/MTHFD2L/PGK1/LDHA/ETF1/PSME3/ETF1/GGA2/ACACA/CACYBP/PLOD2/TXNRD1/PGK1/SQST…	Lastowska	11q DEL non MYCN vs No Aberrations
HALLMARK_P53_PATHWAY	HALLMARK_P53_PATHWAY	194	0.469485028345976	1.89381473342057	1.22560957246975e-07	8.75435408906963e-07	4.05464820967435e-07	5257	tags=22%, list=16%, signal=18%	TRIAP1/RAD51C/AEN/RAD51C/IRAK1/SEC61A1/PHLDA3/ZMAT3/ZMAT3/DDB2/CDKN1A/MDM2/ZMAT3/CCP110/ABAT/RPL18/ABAT/ZMAT3/PHLDA3/ZMAT3/NUPR1/ISCU/PRKAB1/BAIAP2/TM7SF3/GLS2/ABAT/RRP8/RRAD/H1-2/RAD9A/PIDD1/IRAK1/BAX/HRAS/HINT1/PPM1D/ERCC5/TRAFD1/PPM1D/POLH/RPS27L/BAIAP2/BAX/PRKAB1/KLK8/VDR/BAIAP2/MDM2/PIDD1/WRAP73/TM7SF3/HINT1/TNNI1/MDM2/FAM162A/MDM2/WRAP73/IER5/TRAFD1/SOCS1/RPS27L/FGF13/FAS/FAS/TM7SF3/CDKN2A/…	Lastowska	11q DEL non MYCN vs No Aberrations
HALLMARK_MYC_TARGETS_V2	HALLMARK_MYC_TARGETS_V2	57	0.615969007230151	2.07634290347657	2.86456179714915e-06	1.79035112321822e-05	8.2921525706949e-06	9739	tags=45%, list=30%, signal=32%	CDK4/DCTPP1/WDR74/MCM4/IPO4/WDR74/PPAN/PA2G4/WDR74/NIP7/TCOF1/RRP12/MCM4/NOP16/NIP7/RABEPK/TCOF1/EXOSC5/PUS1/MCM4/BYSL/FARSA/RRP12/NOP16/PLK1/MCM4/LAS1L/PLK4/UTP20/PLK4/PA2G4/HK2/HSPD1/NPM1/MRTO4/NPM1/MCM5/SRM/PRMT3/PLK4/AIMP2/NOP2/SLC29A2/FARSA/MCM4/UNG/TBRG4/TFB2M/CBX3/NDUFAF4/RRP12/RRP12/TFB2M	Lastowska	11q DEL non MYCN vs No Aberrations
HALLMARK_GLYCOLYSIS	HALLMARK_GLYCOLYSIS	196	0.441724152638651	1.78313591113879	5.04700983489966e-06	2.80389435272203e-05	1.29864580547126e-05	7249	tags=30%, list=22%, signal=24%	PRPS1/PRPS1/CLDN3/PYGL/NDUFV3/B4GALT4/HAX1/SDHC/PPFIA4/PSMC4/POLR3K/SDHC/CLDN3/SPAG4/AURKA/GNPDA1/VCAN/XYLT2/AURKA/SRD5A3/VCAN/CENPA/SRD5A3/VCAN/QSOX1/CENPA/SDHC/TKTL1/COPB2/EXT1/VCAN/COL5A1/VCAN/ERO1A/GOT2/B4GALT4/SDHC/SDHC/ALDOB/PGK1/CDK1/LDHA/KDELR3/HAX1/DCN/ALDOB/COL5A1/CDK1/SDHC/SDHC/GALK1/QSOX1/FAM162A/PLOD2/PGK1/LDHC/AKR1A1/DCN/ABCB6/KDELR3/PGK1/CDK1/EFNA3/GAL3ST1/DCN/FBP2/HSPA5/COG2/STMN1…	Lastowska	11q DEL non MYCN vs No Aberrations
HALLMARK_UNFOLDED_PROTEIN_RESPONSE	HALLMARK_UNFOLDED_PROTEIN_RESPONSE	111	0.50507667380878	1.89624652289411	5.8757553762697e-06	2.93787768813485e-05	1.36070124503088e-05	5104	tags=23%, list=16%, signal=19%	POP4/GOSR2/LSM1/SERP1/CXXC1/DKC1/SERP1/XPOT/DKC1/SERP1/DKC1/CXXC1/POP4/SPCS3/SRPRB/LSM4/YIF1A/EIF4A3/LSM4/NHP2/GOSR2/EXOSC9/PARN/ERO1A/EIF4G1/SPCS3/KDELR3/EXOSC4/NFYB/BANF1/XPOT/EXOSC1/ATP6V0D1/KDELR3/SDAD1/EXOSC5/GOSR2/SRPRB/ATF6/ATF6/SRPRB/EXOSC4/HSPA5/PSAT1/CHAC1/EIF4EBP1/PREB/IARS1/DNAJC3/NFYB/TSPYL2/SSR1/HSPA5/EIF4E/EIF4G1/PSAT1/EXOSC4/EXOSC2/PDIA5	Lastowska	11q DEL non MYCN vs No Aberrations
HALLMARK_PI3K_AKT_MTOR_SIGNALING	HALLMARK_PI3K_AKT_MTOR_SIGNALING	102	0.51522929261365	1.91027113971508	1.03469085711912e-05	4.70314025963237e-05	2.17829654130341e-05	5644	tags=21%, list=17%, signal=18%	PPP1CA/PAK4/CDKN1A/MAPKAP1/PAK4/CDK4/PTPN11/AP2M1/PLA2G12A/FGF17/TBK1/CLTC/ARF1/PLA2G12A/GRB2/TRAF2/HRAS/ARPC3/MAPKAP1/GSK3B/CDK1/ARF1/GNA14/ARF1/CDK1/UBE2N/ACACA/UBE2N/SQSTM1/CDK2/MAP3K7/CDK1/RIPK1/ARHGDIA/ARF1/PTPN11/VAV3/PTPN11/EGFR/DUSP3/CDK1/CFL1/ARHGDIA/GRB2/EIF4E/MAPK1/E2F1/DDIT3/RALB/CDK2/PPP2R1B/PRKAA2/RALB/MAP3K7/UBE2N/GRK2/VAV3	Lastowska	11q DEL non MYCN vs No Aberrations
HALLMARK_KRAS_SIGNALING_DN	HALLMARK_KRAS_SIGNALING_DN	164	0.446517860952195	1.76787485768297	1.95160112680295e-05	8.13167136167897e-05	3.7662477885671e-05	6660	tags=25%, list=20%, signal=20%	CCNA1/SPTBN2/HSD11B2/GPR19/PNMT/TENT5C/CACNG1/CALCB/SLC38A3/PTPRJ/NGB/SPRR3/COPZ2/TG/TLX1/ZC2HC1C/TENT5C/PAX3/KCNE2/COPZ2/SYNPO/KLK8/AMBN/PKP1/NR6A1/NGB/ADRA2C/CACNA1F/C5/FGF16/TENM2/THNSL2/CAPN9/FSHB/GTF3C5/SLC16A7/MEFV/KLK7/SLC30A3/CD40LG/CD80/MAGIX/SIDT1/PDCD1/SYNPO/HNF1A/GTF3C5/ITIH3/SERPINA10/TEX15/GP2/CKM/NR6A1/RIBC2/SSTR4/CLPS/SNCB/NUDT11/DTNB/GRID2/SOX10/NRIP2/MTHFR/BTG2/MTHFR/NOS1	Lastowska	11q DEL non MYCN vs No Aberrations
HALLMARK_COAGULATION	HALLMARK_COAGULATION	117	0.470040608844191	1.7750015091444	8.50105669416865e-05	0.000326963719006486	0.000151435827750373	9583	tags=35%, list=29%, signal=25%	CTSV/F11/ISCU/USP11/FGA/HNF4A/F8/COMP/LRP1/FBN1/CD9/FBN1/LRP1/KLK8/BMP1/CFI/SERPINA1/PROC/PRSS23/CFI/APOA1/LEFTY2/FBN1/F12/MASP2/BMP1/RABIF/PRSS23/MMP14/MMP11/CFB/C2/PRSS23/PROZ/MSRB2/HNF4A/HNF4A/APOA1/MMP2/LAMP2/RABIF/APOC2/C1R/TIMP1/FN1/FN1/PLAU/BMP1/SERPING1/FN1/CPQ/HRG/CFB/FN1/RAPGEF3/SPARC/PLAU/SPARC/LTA4H/A2M/CFH/ANG/F10/C3/S100A1/CAPN2/FN1/LAMP2/C8B/DUSP14/PRSS23/PECAM1/HNF4A/CTSK/THBS1/AP…	Lastowska	11q DEL non MYCN vs No Aberrations
HALLMARK_ESTROGEN_RESPONSE_LATE	HALLMARK_ESTROGEN_RESPONSE_LATE	183	0.40617724224475	1.62822239112891	0.000231152070119383	0.000825543107569224	0.000382356807716272	6822	tags=22%, list=21%, signal=18%	SLC24A3/SLC24A3/CCNA1/PLAAT3/COX6C/NMU/METTL3/SNX10/PLAAT3/CA12/TPSAB1/RET/HR/CD9/NBL1/SERPINA1/CDC6/PRSS23/MDK/AMFR/GINS2/ETFB/KLK11/OVOL2/CDC6/BCL2/DHRS2/ST6GALNAC2/ASCL1/PRSS23/BLVRB/SLC16A1/CKB/DHRS2/RNASEH2A/CA12/IDH2/CA12/RBBP8/SLC27A2/GINS2/IGSF1/ALDH3B1/TOP2A/PRSS23/SCNN1A/NXT1/NCOR2/KCNK5/FARP1/HR/TOP2A/CDC20/PDLIM3/STIL/PERP/PTGER3/OLFM1/PLK4/PLK4/KIF20A/ASCL1/GFUS/OLFM1/RET/RET/BATF/SL…	Lastowska	11q DEL non MYCN vs No Aberrations
HALLMARK_UV_RESPONSE_UP	HALLMARK_UV_RESPONSE_UP	152	0.418723758166538	1.64385575256413	0.000301019027252939	0.000971229207637747	0.00044983247511643	3923	tags=15%, list=12%, signal=13%	NTRK3/NTRK3/POLE3/NTRK3/RFC4/PSMC3/TFRC/TFRC/NTRK3/POLR2H/NTRK3/NTRK3/FEN1/EIF5/NTRK3/CHKA/PARP2/CTSV/FEN1/ATP6V1F/NTRK3/STIP1/PARP2/DNAJA1/PARP2/NTRK3/RRAD/NPTX2/CCNE1/RET/PPAT/PDAP1/DNAJA1/DNAJB1/CHKA/SQSTM1/CDK2/NAT1/FMO1/EIF5/PPAT/CCK/PPT1/MRPL23/MARK2/MMP14/POLG2/STIP1	Lastowska	11q DEL non MYCN vs No Aberrations
HALLMARK_MYOGENESIS	HALLMARK_MYOGENESIS	181	0.402591144179343	1.61251228023922	0.000310793346444079	0.000971229207637747	0.00044983247511643	4368	tags=14%, list=13%, signal=13%	CRYAB/CAMK2B/FLII/BDKRB2/SPTAN1/TGFB1/APLNR/SPTAN1/HBEGF/GSN/SORBS1/SORBS3/APP/ADCY9/TPM2/FGF2/GSN/PDE4DIP/APP/NCAM1/PDE4DIP/COX7A1/SORBS1/MYL4/HBEGF/CHRNG/FKBP1B/SORBS1/PYGM/CAMK2B/CAMK2B/CAMK2B/CHRNB1/MYO1C/RIT1/ADAM12/RIT1/REEP1/CAMK2B/PDE4DIP/ABLIM1/PDE4DIP/REEP1/AGRN/APP/AGRN/PDE4DIP/BIN1/MYO1C/BIN1/BIN1/BIN1/BIN1/PDE4DIP/NCAM1/NCAM1	Lastowska	11q DEL non MYCN vs No Aberrations
HALLMARK_SPERMATOGENESIS	HALLMARK_SPERMATOGENESIS	108	0.446180843250464	1.66682704825285	0.000628226399630479	0.00184772470479553	0.000855788284326348	5590	tags=23%, list=17%, signal=19%	CCNA1/STRBP/RFC4/STRBP/OAZ3/IL13RA2/NEK2/CDKN3/PARP2/CDKN3/TOPBP1/PARP2/PARP2/CNIH2/AURKA/PIAS2/NEK2/PIAS2/STRBP/CSNK2A2/AURKA/TKTL1/ZC2HC1C/PIAS2/CDK1/CDK1/LDHC/PIAS2/KIF2C/CDK1/HTR5A/THEG/PIAS2/PIAS2/COIL/TALDO1/KIF2C/CSNK2A2/PHKG2/IDE/SLC2A5/VDAC3/CDK1/PGS1/NCAPH/TNP1/PCSK1N/EZH2/STRBP/IDE	Lastowska	11q DEL non MYCN vs No Aberrations
HALLMARK_MITOTIC_SPINDLE	HALLMARK_MITOTIC_SPINDLE	198	0.365383274803104	1.47583310681329	0.00180441929718352	0.00501227582550978	0.00232147511918348	6248	tags=28%, list=19%, signal=23%	MYH10/KIF3C/WASF2/APC/LRPPRC/TIAM1/ARHGEF11/DLG1/KIF5B/DLG1/EPB41/MYH9/APC/MARK4/EPB41/TBCD/MARCKS/RAPGEF5/FGD4/FGD4/TLK1/TAOK2/SUN2/MARCKS/LATS1/BCR/SORBS2/SPTAN1/CNTRL/KIF5B/MARCKS/STAU1/NUMA1/NF1/RAB3GAP1/SPTBN1/CNTROB/NF1/NEDD9/AKAP13/SPTAN1/TRIO/STAU1/WASL/OPHN1/SPTAN1/SPTBN1/SOS1/ARFGEF1/LLGL1/CCDC88A/CDC42/GSN/CLIP2/CEP72/ARHGEF7/ARHGEF12/FGD6/DLG1/DYNC1H1/APC/GSN/MARK4/STAU1/STAU1/MYH10/P…	Lastowska	11q DEL non MYCN vs No Aberrations
HALLMARK_PROTEIN_SECRETION	HALLMARK_PROTEIN_SECRETION	96	0.439308530217379	1.61247707566688	0.00231941991317149	0.00601741273517206	0.00278701221418495	4989	tags=23%, list=15%, signal=19%	ATP6V1B1/TPD52/PAM/SCAMP1/DOP1A/SEC22B/TPD52/STX16/STX7/SCAMP1/TPD52/GNAS/SCAMP1/TPD52/MAPK1/SCAMP1/AP2B1/ARFGEF1/SH3GL2/SEC22B/TPD52/CLCN3/ADAM10/GOLGA4/ARFGEF2/MAPK1/RAB5A/CLCN3/GOLGA4/STX16/DOP1A/GNAS/SCAMP1/GNAS/GNAS/CLCN3/STX7/SCAMP1/GNAS/ADAM10/STX7/GNAS/GNAS/GNAS/MAPK1/ARFGAP3/KIF1B/MAPK1/DST/DST/GNAS/ZW10/DST/RAB5A/DST/ARCN1	Lastowska	11q DEL non MYCN vs No Aberrations
HALLMARK_EPITHELIAL_MESENCHYMAL_TRANSITION	HALLMARK_EPITHELIAL_MESENCHYMAL_TRANSITION	190	0.363782269451217	1.46332926397752	0.00240696509406882	0.00601741273517206	0.00278701221418495	4033	tags=16%, list=12%, signal=14%	ENO2/IL32/ELN/SNTB1/CALD1/TNFAIP3/ITGA5/NT5E/CDH6/SGCD/TPM4/LAMA3/SGCB/JUN/MSX1/VEGFA/CDH6/TPM4/SLIT3/TNFAIP3/TGFB1/BASP1/SGCB/TPM4/EDIL3/GPC1/SGCB/TNC/EDIL3/TPM2/FGF2/MATN2/SLIT2/VEGFA/NT5E/CADM1/WIPF1/SLIT2/CALD1/SLIT2/PDLIM4/CDH6/PVR/JUN/NT5E/CAPG/JUN/BASP1/DPYSL3/FBN2/ADAM12/RHOB/DPYSL3/JUN/RHOB/DST/DST/PMP22/PMP22/CADM1/DST/PDLIM4/GREM1/PDLIM4/DST/GREM1/DKK1/CADM1/CADM1/CADM1	Lastowska	11q DEL non MYCN vs No Aberrations
HALLMARK_APICAL_JUNCTION	HALLMARK_APICAL_JUNCTION	186	0.359973124220678	1.4455154827256	0.00403214798905562	0.00930174872876101	0.00430817835858405	5114	tags=15%, list=16%, signal=13%	ACTN2/ACTN2/FLNC/AKT2/CDH8/MAP3K20/TRO/THBS3/BAIAP2/TRO/ACTN2/ACTN2/ICAM2/AKT2/MAP3K20/CDH8/VCAN/ICAM2/MAP3K20/HADH/MYL12B/HADH/VCAN/COL16A1/HRAS/VCAN/TUBG1/VCAN/FBN1/VCAN/NLGN3/FBN1/SKAP2/BAIAP2/CDH8/CLDN15/CDH8/NLGN2/CLDN11/MAP3K20/BMP1/BAIAP2/MDK/SYMPK/IKBKG/FBN1/IKBKG/ACTA1/TRO/ITGB1/BMP1/WASL/LAMA3/AKT2/CDH4/NFASC/GTF2F1/CD209/PBX2/EGFR/SLC30A3/ITGA3/CDH4/PPP2R2C/KCNH2/EXOC4/CDH15/STX4/CDH4	Lastowska	11q DEL non MYCN vs No Aberrations
HALLMARK_HEME_METABOLISM	HALLMARK_HEME_METABOLISM	190	0.353831665236962	1.42330254589985	0.00409276944065484	0.00930174872876101	0.00430817835858405	3995	tags=25%, list=12%, signal=22%	PGLS/CLIC2/FECH/PC/CAST/SLC4A1/CROCCP2/SNCA/EPB41/SNCA/EPB41/HBB/HTRA2/ANK1/FBXO7/CROCCP2/CAST/SLC25A37/ANK1/RNF19A/SLC25A37/ANK1/ANK1/SLC25A38/USP15/NNT/TFDP2/PICALM/RNF123/ANK1/NNT/KDM7A/NR3C1/AGPAT4/NNT/FOXO3/SPTB/RNF123/NR3C1/BLVRA/HMBS/SLC25A37/ADD1/BNIP3L/CLCN3/ARHGEF12/BLVRA/ADD1/TAL1/SLC25A37/EZH1/CAST/CIR1/EZH1/RNF19A/MAP2K3/MYL4/UCP2/NR3C1/AGPAT4/CLCN3/BLVRA/TSPAN5/NUDT4/RBM5/NR3C1/TSPA…	Lastowska	11q DEL non MYCN vs No Aberrations
HALLMARK_APOPTOSIS	HALLMARK_APOPTOSIS	159	0.370032572883129	1.46075947931963	0.00447727781508843	0.00973321264149658	0.00450801427606157	5262	tags=21%, list=16%, signal=18%	EMP1/SPTAN1/AVPR1A/BIRC3/PPP3R1/CD69/JUN/NEDD9/PDCD4/PDCD4/CREBBP/SPTAN1/IFNGR1/XIAP/PLPPR4/SPTAN1/CFLAR/IL18/CFLAR/GSN/ADD1/BNIP3L/LEF1/AVPR1A/APP/ADD1/GSN/CTNNB1/APP/CASP9/TXNIP/CASP6/LEF1/PPP3R1/XIAP/TXNIP/XIAP/CFLAR/EBP/CFLAR/BCL2L11/BCL2L11/CTNNB1/NEDD9/IFNGR1/GSTM1/GSTM1/JUN/BID/TXNIP/CFLAR/CASP6/BCL2L11/JUN/RNASEL/H1-0/IFNGR1/SC5D/CFLAR/RHOB/BID/BCL2L11/PDCD4/CFLAR/JUN/APP/CASP3/RHOB/SATB1…	Lastowska	11q DEL non MYCN vs No Aberrations
HALLMARK_ESTROGEN_RESPONSE_EARLY	HALLMARK_ESTROGEN_RESPONSE_EARLY	186	0.341624062284548	1.37183261215133	0.0111211983658647	0.0231691632622182	0.0107309808793432	5003	tags=16%, list=15%, signal=13%	SLC24A3/SLC24A3/ABAT/PLAAT3/ABAT/ABAT/TTC39A/TTC39A/PLAAT3/RRP12/CA12/PEX11A/MUC1/AKAP1/RET/HR/CANT1/OLFML3/SYT12/SEC14L2/NBL1/AKAP1/ASB13/AKAP1/PRSS23/AKAP1/AMFR/CANT1/OVOL2/BCL2/DHRS2/GFRA1/AR/PRSS23/WWC1/BLVRB/MUC1/SLC16A1/ESRP2/SLC39A6/SLC39A6/RHOBTB3/DHRS2/CA12/CA12/RBBP8/SLC27A2/ALDH3B1/SLC39A6/SEC14L2/PRSS23/ISG20L2/PEX11A/SCNN1A/RRP12/NXT1/NCOR2/KCNK5/FARP1/HR/PDLIM3/RHOBTB3/ISG20L2/RARA/…	Lastowska	11q DEL non MYCN vs No Aberrations
HALLMARK_ADIPOGENESIS	HALLMARK_ADIPOGENESIS	194	0.330941141506512	1.33495462440645	0.0158838211935557	0.0317676423871114	0.0147134343687674	3870	tags=17%, list=12%, signal=15%	DHCR7/ARL4A/SORBS1/ELOVL6/GPD2/JAGN1/IDH1/DBT/LAMA4/CHCHD10/RNF11/SLC27A1/NKIRAS1/SORBS1/QDPR/ATL2/UCP2/REEP5/MTARC2/GPAT4/SORBS1/IDH1/PGM1/UQCRC1/BCL6/IFNGR1/GPD2/SLC66A3/TKT/RREB1/TANK/REEP5/MTARC2/SOWAHC/MTARC2/IFNGR1/BCL6/ACO2/TKT/SOWAHC/HIBCH/UCP2/PDCD4/LPL/ATL2/LPL/EPHX2/HIBCH/PFKL/LIFR/LIFR/LIFR/DLAT/APLP2/PHLDB1/PFKL/APLP2/APLP2/LIFR/APLP2/REEP6/APLP2/DLAT/IMMT/APLP2/DLAT/APLP2	Lastowska	11q DEL non MYCN vs No Aberrations
HALLMARK_ALLOGRAFT_REJECTION	HALLMARK_ALLOGRAFT_REJECTION	184	0.332699878669598	1.33381273116657	0.0186194368755677	0.0358066093760917	0.0165841138162951	6985	tags=18%, list=21%, signal=15%	NME1/IL11/GALNT1/GALNT1/IFNAR2/MRPL3/GALNT1/INHBA/TRAF2/GALNT1/BRCA1/DYRK3/FCGR2B/INHBA/CCL11/BRCA1/LTB/UBE2N/MTIF2/CCR2/UBE2N/PRKCG/MAP3K7/RPS19/SOCS1/WARS1/FAS/FAS/C2/WARS1/CDKN2A/EGFR/CD40LG/RPS19/FAS/CD80/FAS/GZMB/RPS19/IL18RAP/RPS9/CDKN2A/CD40/MAP3K7/UBE2N/HIF1A/CCR5/RPS19/CXCL9/DEGS1/HLA-DOA/EGFR/CDKN2A/EGFR/NPM1/ICAM1/TIMP1/RARS1/PRKCG/GCNT1/RPL3L/NCR1/IRF4/NPM1/WAS/HLA-DOA/IL13	Lastowska	11q DEL non MYCN vs No Aberrations
HALLMARK_MYC_TARGETS_V1	HALLMARK_MYC_TARGETS_V1	196	0.777413297034774	2.99919323279025	7.74644093184025e-44	3.87322046592012e-42	2.3647030212986e-42	5676	tags=62%, list=17%, signal=52%	PRDX4/POLE3/FBL/APEX1/NME1/SNRPD2/NPM1/SNRPA/NPM1/SNRPD1/ABCE1/RSL1D1/RRP9/MAD2L1/MCM5/MCM4/RANBP1/ABCE1/CLNS1A/NHP2/PA2G4/HNRNPC/LSM2/MCM5/EIF1AX/HNRNPC/MCM2/EXOSC7/CNBP/RFC4/IARS1/NDUFAB1/ODC1/GNL3/SNRPD1/CCT3/POLD2/RPS2/MRPL9/HNRNPC/RUVBL2/RAN/CDK4/UBA2/NPM1/SET/RUVBL2/HSPD1/MCM4/PGK1/MRPL9/SF3B3/MCM4/TYMS/SYNCRIP/SMARCC1/HSPD1/SET/HSPD1/MAD2L1/EIF4E/PGK1/CAD/SET/EIF2S1/TOMM70/HNRNPC/SYNCRIP/S…	Lastowska	1p DEL MYCN vs No Aberrations
HALLMARK_E2F_TARGETS	HALLMARK_E2F_TARGETS	198	0.767525702494471	2.96267530477804	7.13408710978927e-42	1.78352177744732e-40	1.0888869799152e-40	5763	tags=63%, list=18%, signal=52%	PRDX4/DCTPP1/PAICS/PAICS/NME1/PRPS1/DDX39A/MAD2L1/MCM5/MCM4/RANBP1/MTHFD2/POLD1/PRPS1/CHEK2/PA2G4/LYAR/MCM5/MCM2/HMGB3/UBE2S/TFRC/CKS2/HMGA1/MRE11/PRKDC/POLD2/CSE1L/ORC6/HELLS/TFRC/HMGB3/MCM3/AURKA/RAN/CDK4/BIRC5/H2AX/MTHFD2/MCM4/AURKA/PNN/CHEK1/BIRC5/PAICS/PLK4/CHEK1/GINS1/MCM4/SYNCRIP/PLK1/GINS4/RFC3/MAD2L1/SSRP1/EIF2S1/SNRPB/SYNCRIP/BRCA2/PLK4/CDK1/TRIP13/PNN/SSRP1/TIPIN/SRSF1/MAD2L1/BUB1B/HNR…	Lastowska	1p DEL MYCN vs No Aberrations
HALLMARK_G2M_CHECKPOINT	HALLMARK_G2M_CHECKPOINT	199	0.746806260536348	2.88429659406869	8.19062064571392e-38	1.36510344095232e-36	8.33431574476154e-37	5622	tags=55%, list=17%, signal=46%	DKC1/PRMT5/DKC1/PRMT5/PRMT5/E2F3/NSD2/SNRPD1/DDX39A/MAD2L1/DKC1/MCM5/MAP3K20/NSD2/MCM5/MCM2/HMGB3/UBE2S/CKS2/E2F3/ODC1/EXO1/HMGA1/MAP3K20/MAP3K20/SNRPD1/ORC6/HMGB3/MAP3K20/MCM3/AURKA/CDK4/BIRC5/H2AX/SAP30/AURKA/CHEK1/BIRC5/PLK4/CHAF1A/CHEK1/SYNCRIP/PLK1/SMARCC1/UCK2/MAD2L1/SAP30/CHAF1A/SYNCRIP/DBF4/BRCA2/PLK4/CDK1/E2F1/SRSF1/MAD2L1/HNRNPD/SLC7A1/NUP50/SRSF2/CHEK1/RAD54L/SYNCRIP/CENPF/KIF4A/CDKN3/…	Lastowska	1p DEL MYCN vs No Aberrations
HALLMARK_MTORC1_SIGNALING	HALLMARK_MTORC1_SIGNALING	196	0.610566336412406	2.355512095461	1.04825979077113e-16	1.31032473846392e-15	7.99987735062182e-16	5304	tags=28%, list=16%, signal=24%	PHGDH/PSAT1/SLC1A5/GMPS/PSAT1/TMEM97/TMEM97/RRP9/DDX39A/MCM4/MTHFD2/SHMT2/TMEM97/MCM2/TFRC/SHMT2/SLC37A4/PPA1/TMEM97/GSR/TFRC/PSMB5/SHMT2/PSMG1/AURKA/NUFIP1/ELOVL6/MTHFD2/HSPD1/MCM4/AURKA/PGK1/PSMA3/MCM4/PLK1/HSPD1/SLC37A4/DHFR/HSPD1/PGK1/GPI/UBE2D3/MTHFD2L/HK2/SERP1/STIP1/ELOVL6/ATP5MC1/DHFR/UFM1/CACYBP/TOMM40/CACYBP/PGK1/UNG/DHFR/MCM4/UBE2D3/CDC25A/LDHA/CDC25A/SLC7A5/PDK1/RRM2/CCNF/CDC25A/UBE2D…	Lastowska	1p DEL MYCN vs No Aberrations
HALLMARK_MYC_TARGETS_V2	HALLMARK_MYC_TARGETS_V2	57	0.809880003455556	2.61876414423469	6.87224991607563e-16	6.87224991607563e-15	4.19568942244618e-15	5618	tags=69%, list=17%, signal=58%	DCTPP1/EXOSC5/NPM1/IPO4/NPM1/TMEM97/TMEM97/RRP9/PPAN/BYSL/MCM5/MCM4/PES1/PA2G4/WDR74/MCM5/TMEM97/LAS1L/WDR74/TMEM97/GNL3/SLC19A1/RABEPK/CDK4/SLC19A1/NPM1/HSPD1/MCM4/PUS1/PLK4/MCM4/PLK1/HSPD1/HSPD1/PPRC1/PLK4/PRMT3/HK2/SLC29A2/RRP12/UTP20/UNG/NOP16/WDR43/RRP12/NIP7/NIP7/MCM4/NDUFAF4/NOP16/NOP2/GRWD1/RRP12/SLC19A1/PLK4/SUPV3L1/AIMP2/SLC19A1/HSPE1/PA2G4/FARSA/RCL1/IMP4/AIMP2/RRP12/TFB2M/FARSA/TCOF1/…	Lastowska	1p DEL MYCN vs No Aberrations
HALLMARK_OXIDATIVE_PHOSPHORYLATION	HALLMARK_OXIDATIVE_PHOSPHORYLATION	199	0.56055137395213	2.16494759635449	6.57912512350296e-13	5.4826042695858e-12	3.34727418564186e-12	5510	tags=32%, list=17%, signal=27%	TIMM9/SLC25A5/MRPL11/MRPL15/TIMM10/IDH2/POLR2F/NDUFAB1/MRPS12/MRPS12/PDHA1/ABCB7/TIMM10/PDHA1/TIMM50/COX7B/ATP5MC2/MRPS30/LRPPRC/NDUFA1/TOMM70/GPI/NDUFB6/PHB2/PDHA1/TOMM22/ATP5MC1/PMPCA/NDUFA7/ATP5MG/UQCRFS1/GOT2/ATP5PO/NDUFA8/COX8A/ATP5ME/COX6B1/ATP5ME/NDUFA3/ACAA2/BCKDHA/UQCRB/ATP5MG/COX7C/TIMM8B/LDHA/ETFA/MRPS22/TIMM13/NDUFB5/HSPA9/ATP5MG/MDH2/SLC25A6/LDHB/NDUFC1/SUPV3L1/TOMM22/LRPPRC/ATP5F1C/…	Lastowska	1p DEL MYCN vs No Aberrations
HALLMARK_DNA_REPAIR	HALLMARK_DNA_REPAIR	148	0.597220590567493	2.22258522938209	6.42124988554613e-12	4.58660706110438e-11	2.80024431099004e-11	4443	tags=29%, list=14%, signal=25%	POLA1/NME1/POLR2H/ERCC1/POLD1/ERCC1/RFC4/POLR2F/POLR1D/NME4/POLR2I/TYMS/RFC3/SSRP1/UMPS/FEN1/IMPDH2/SSRP1/APRT/RFC3/ERCC2/POLR1H/SEC61A1/SAC3D1/TP53/FEN1/UMPS/SUPT4H1/SNAPC4/DUT/POLR1H/APRT/POLD3/DAD1/LIG1/NFX1/DUT/ELL/RAD51/EDF1/POLA2/NUDT9/NCBP2/DUT/ALYREF/UPF3B/POLH/POLR1C/ALYREF/PCNA/NCBP2/GTF2F1/GTF2F1/NELFB/SNAPC4/ZWINT/TYMS/TYMS/COX17/TP53/POLR1C/EDF1/CSTF3/RPA3/PRIM1/GTF3C5/GTF2A2/GTF2F1/…	Lastowska	1p DEL MYCN vs No Aberrations
HALLMARK_UNFOLDED_PROTEIN_RESPONSE	HALLMARK_UNFOLDED_PROTEIN_RESPONSE	111	0.640297117674297	2.29784656486341	8.43080927008715e-12	5.26925579380447e-11	3.21701932674378e-11	5091	tags=33%, list=16%, signal=28%	PSAT1/DKC1/EXOSC5/DKC1/NPM1/PSAT1/NPM1/RRP9/EIF4G1/NOP14/DKC1/MTHFD2/NHP2/ALDH18A1/EIF4EBP1/EXOSC2/IARS1/DDX10/EXOSC2/NPM1/H2AX/MTHFD2/LSM4/ALDH18A1/SRPRB/LSM4/EIF4E/EXOSC9/EIF2S1/SERP1/MTREX/SPCS3/BANF1/IMP3/SPCS3/EIF4E/EXOSC4/SRPRB/SLC7A5/SPCS3/SEC31A/HSPA9/SERP1/EIF4G1/XPOT/EXOSC4/EXOSC4/POP4/TARS1/EIF4A2/CXXC1/H2AX/H2AX/HSPA9/CXXC1/HSPA9/SRPRB/ATF4/PDIA6/SDAD1/PDIA6/LSM4/TATDN2/STC2/FKBP14/EI…	Lastowska	1p DEL MYCN vs No Aberrations
HALLMARK_MITOTIC_SPINDLE	HALLMARK_MITOTIC_SPINDLE	198	0.46791852819009	1.80618142638273	5.3052321966965e-07	2.94735122038694e-06	1.79943548192045e-06	6416	tags=24%, list=20%, signal=20%	PDLIM5/SORBS2/NF1/ABR/MYO1E/BCL2L11/ARL8A/EPB41/BCL2L11/KLC1/CEP250/KIF5B/PALLD/EPB41/CLASP1/ATG4B/DYNC1H1/SPTBN1/ARHGEF7/RAB3GAP1/DYNLL2/EPB41L2/SHROOM1/ARFGEF1/DLG1/KLC1/ARHGAP27/OPHN1/NOTCH2/MYH10/DOCK2/SORBS2/KIF3B/NOTCH2/PALLD/RHOF/SYNPO/NF1/TRIO/CDC42EP4/CDC42/RAB3GAP1/WASL/APC/NF1/NOTCH2/PDLIM5/TUBA4A/SUN2/MYH9/ARHGEF7/KIF3C/SHROOM2/DLG1/ALS2/PDLIM5/TRIO/SPTAN1/RICTOR/PDLIM5/SPTBN1/RAPGEF5…	Lastowska	1p DEL MYCN vs No Aberrations
HALLMARK_GLYCOLYSIS	HALLMARK_GLYCOLYSIS	196	0.438352367534454	1.69112550467234	3.03685417862919e-05	0.000151842708931459	9.27039696634173e-05	6708	tags=26%, list=20%, signal=21%	PRPS1/FKBP4/POLR3K/FKBP4/PRPS1/NDUFV3/SLC37A4/AURKA/SAP30/AURKA/PGK1/SLC37A4/PGK1/SAP30/CDK1/HK2/TXN/GOT2/CLN6/PGK1/CENPA/PHKA2/CDK1/GNPDA1/CENPA/CDK1/LDHC/MPI/TXN/LDHA/KIF20A/MDH2/MET/PGK1/MIF/COPB2/PHKA2/PKM/SDHC/RBCK1/FAM162A/GFUS/ENO1/SRD5A3/GFUS/FAM162A/CLN6/FAM162A/NASP/SAP30/B4GALT4/HAX1/HOMER1/CLN6/PKM/STC2/PGLS/ERO1A/HDLBP/VCAN/TPI1/AGRN/MET/PGLS/ABCB6/SRD5A3/SOX9/SOX9/GYS1/TPI1/RPE/HDLB…	Lastowska	1p DEL MYCN vs No Aberrations
HALLMARK_UV_RESPONSE_UP	HALLMARK_UV_RESPONSE_UP	152	0.452391211305172	1.68891958205596	4.3198860744685e-05	0.000196358457930386	0.000119882005894341	5636	tags=25%, list=17%, signal=21%	POLE3/PPAT/POLR2H/PPAT/FKBP4/FKBP4/RET/TFRC/RFC4/TFRC/RET/PRPF3/H2AX/EIF2S3/BID/FEN1/SIGMAR1/RET/STIP1/MRPL23/AGO2/WIZ/FEN1/CCNE1/BID/SIGMAR1/GLS/NUP58/SLC6A8/DDX21/AGO2/GAL/EIF2S3/POLG2/TARS1/PPIF/GLS/EIF5/H2AX/PPIF/H2AX/WIZ/SLC6A8/PARP2/STIP1/GAL/DDX21/CDK2/AGO2/EIF5/EIF5/AMD1/HNRNPU/PARP2/NUP58/PARP2/TGFBRAP1/TFRC/GRPEL1/SQSTM1/EIF5/CHKA/BTG3/SULT1A1/AP2S1/HSPA13/CDK2/APOM/HNRNPU/HNRNPU/GRPEL1…	Lastowska	1p DEL MYCN vs No Aberrations
HALLMARK_REACTIVE_OXYGEN_SPECIES_PATHWAY	HALLMARK_REACTIVE_OXYGEN_SPECIES_PATHWAY	49	0.57745666168278	1.80966914243783	0.000632592455563619	0.00263580189818175	0.0016092264220478	2118	tags=15%, list=6%, signal=14%	PRDX4/ABCC1/ABCC1/FES/GSR/PRDX6/PRDX6/ERCC2/TXN/TXN/PRDX2/SCAF4/PRDX2	Lastowska	1p DEL MYCN vs No Aberrations
HALLMARK_INTERFERON_ALPHA_RESPONSE	HALLMARK_INTERFERON_ALPHA_RESPONSE	96	-0.471164774531235	-1.65650292401819	0.000725669253814558	0.00279103559159446	0.00170400067697346	9101	tags=63%, list=28%, signal=46%	MOV10/HELZ2/SLC25A28/CSF1/SP110/HERC6/PARP9/HELZ2/IFI30/RNF31/CCRL2/GBP2/TRAFD1/CMPK2/IFIT3/PSME2/CMTR1/MOV10/USP18/SP110/IFI35/BST2/ISG15/IFI44/UBE2L6/TAP1/CD47/SP110/NCOA7/ELF1/IFIH1/GBP4/HLA-C/CASP1/RTP4/IFITM1/ELF1/CASP1/PARP14/SP110/PARP9/EIF2AK2/CASP8/IFITM2/CASP1/IFITM3/UBA7/CASP1/TRAFD1/RSAD2/EPSTI1/HLA-C/DHX58/SAMD9L/OAS1/HLA-C/PSMB9/CD74/SLC25A28/OAS1/CASP1/LPAR6/PARP12/HELZ2/STAT2/EIF2…	Lastowska	1p DEL MYCN vs No Aberrations
HALLMARK_SPERMATOGENESIS	HALLMARK_SPERMATOGENESIS	108	0.448954772765163	1.60425388853895	0.00120072415922595	0.00428830056866412	0.00261812034718441	4894	tags=21%, list=15%, signal=18%	STRBP/RFC4/STRBP/PSMG1/AURKA/JAM3/AURKA/DBF4/CDK1/STRBP/CDKN3/ZC3H14/CDKN3/CLPB/ZC3H14/CDK1/CSNK2A2/CDK1/LDHC/CCNB2/NCAPH/NEK2/ACRV1/TTK/NEK2/NOS1/PARP2/ACRV1/ACRV1/BUB1/TOPBP1/ACRV1/ZC3H14/ZC3H14/ACRV1/PARP2/PHKG2/PARP2/ACRV1/RPL39L/BUB1/CSNK2A2/HSPA4L/NOS1/EZH2	Lastowska	1p DEL MYCN vs No Aberrations
HALLMARK_EPITHELIAL_MESENCHYMAL_TRANSITION	HALLMARK_EPITHELIAL_MESENCHYMAL_TRANSITION	190	-0.378448569268517	-1.45664244401429	0.0040908161178155	0.0136360537260517	0.00832516964327366	7260	tags=46%, list=22%, signal=36%	PRRX1/ANPEP/FAP/CD59/SFRP4/TGFBI/CXCL12/CDH11/MSX1/ELN/SDC4/TGFB1/TIMP3/HTRA1/POSTN/FN1/FN1/COL1A1/BASP1/LOXL1/FBN2/FN1/SGCB/FN1/RGS4/POSTN/COL6A2/RGS4/RGS4/INHBA/NNMT/ABI3BP/CDH11/MAGEE1/ACTA2/FZD8/THBS2/TIMP3/TIMP3/TIMP3/GPC1/NTM/COL4A1/ECM2/MGP/LUM/LOXL2/SFRP1/GADD45B/COL4A1/WIPF1/SAT1/EMP3/MFAP5/SGCD/SNTB1/COL1A2/APLP1/COL12A1/COPA/CALD1/COL5A2/LAMA3/SLIT2/COL6A2/GADD45A/NOTCH2/TGFBR3/COL5A2/…	Lastowska	1p DEL MYCN vs No Aberrations
HALLMARK_COMPLEMENT	HALLMARK_COMPLEMENT	185	-0.37926637154779	-1.45572941003986	0.00550122249388753	0.0167868761360084	0.0102488296409315	8715	tags=45%, list=27%, signal=33%	USP8/MMP14/USP8/CD46/WAS/AKAP10/CCL5/GATA3/PDGFB/GZMK/BRPF3/COL4A2/COL4A2/CTSD/USP15/C4BPB/CD46/IL6/CCL5/PIK3CA/PLEK/CCL5/PIK3R5/CTSB/CFH/VCPIP1/SERPINE1/DOCK4/RASGRP1/FDX1/CTSL/GNG2/CD59/USP15/CASP1/PRCP/CASP7/CASP1/PIK3CA/FN1/FN1/NOTCH4/SERPINA1/PIK3CG/CDK5R1/FN1/FN1/LCK/RABIF/VCPIP1/CASP1/C1QA/PSEN1/CASP1/GNG2/F5/STX4/DPP4/AKAP10/CD46/ACTN2/CTSS/KIF2A/C1R/C1QC/CDK5R1/GNB2/PSMB9/CASP4/LAMP2/DOC…	Lastowska	1p DEL MYCN vs No Aberrations
HALLMARK_ESTROGEN_RESPONSE_LATE	HALLMARK_ESTROGEN_RESPONSE_LATE	183	0.368036033107078	1.40830206322579	0.00570753788624287	0.0167868761360084	0.0102488296409315	4971	tags=19%, list=15%, signal=17%	PDLIM3/PCP4/MICB/KLF4/PAPSS2/PTGER3/SERPINA3/PAPSS2/SLC26A2/JAK1/RPS6KA2/IL6ST/SERPINA1/KLF4/SNX10/WFS1/SFN/SLC1A4/WFS1/SLC26A2/RAB31/SORD/IL6ST/IL6ST/PDLIM3/ZFP36/SLC29A1/RABEP1/ATP2B4/RABEP1/PDCD4/TSPAN13/SLC1A4/SLC29A1/RAB31/TH/MYOF/JAK2/SLC1A4/RAB31/FOS/MOCS2/MYOF/JAK2/DYNLT3/OPN3/JAK1/GALE/CD44/IL6ST/OPN3/JAK1/RABEP1/CD44/PRKAR2B/CD44/SGK1/CD44/CD44/MAPT/CD44/SERPINA5/CD44/CD44/RABEP1/KRT19/…	Lastowska	1p DEL MYCN vs No Aberrations
HALLMARK_TNFA_SIGNALING_VIA_NFKB	HALLMARK_TNFA_SIGNALING_VIA_NFKB	187	-0.368150522630964	-1.4157950278605	0.00792199878123096	0.022005552170086	0.0134349686933157	7444	tags=44%, list=23%, signal=34%	NR4A2/CEBPD/PLAU/TAP1/MAP2K3/KDM6B/MARCKS/MCL1/TNFAIP8/FOSB/BTG2/CCL4/SOCS3/IFIH1/SDC4/NR4A3/TNFAIP8/SOCS3/B4GALT1/NR4A2/NFKB2/TNFRSF9/IL6ST/F2RL1/PLAU/TRIB1/PDLIM5/NFE2L2/HES1/REL/TANK/INHBA/TANK/CCND1/SNN/IL7R/BIRC3/KLF2/EDN1/NFKBIA/GADD45B/ETS2/DRAM1/SAT1/EGR1/JUNB/CCL2/RCAN1/KLF6/CXCL2/PLEK/MXD1/ETS2/ICAM1/GADD45A/HES1/TNF/PPP1R15A/ICAM1/SAT1/IL7R/KLF4/SAT1/LITAF/NFE2L2/TLR2/EIF1/MAP2K3/B4GAL…	Lastowska	1p DEL MYCN vs No Aberrations
HALLMARK_E2F_TARGETS	HALLMARK_E2F_TARGETS	198	0.795070492653265	3.27790636826326	8.49321656048573e-60	4.24660828024287e-58	1.60924103251309e-58	4856	tags=56%, list=13%, signal=49%	HELLS/BIRC5/MCM3/BRCA2/MCM2/TK1/TACC3/MYBL2/ORC6/KIF22/MCM5/PRPS1/RANBP1/SPC24/TK1/MCM5/RFC3/MKI67/XRCC6/ATAD2/POLD1/SRSF1/RRM2/KIF4A/BRCA2/BIRC5/DIAPH3/SSRP1/SLBP/DIAPH3/BIRC5/CHEK2/MCM6/WEE1/MCM4/E2F8/AURKA/CENPM/AURKA/SNRPB/PCNA/BIRC5/SRSF1/ATAD2/MAD2L1/RNASEH2A/ASF1B/DLGAP5/CDCA8/MCM6/MKI67/WEE1/TRA2B/TIMELESS/DCTPP1/SUV39H1/CDK1/MXD3/GINS4/PTTG1/MELK/KPNA2/SSRP1/DDX39A/SRSF1/RANBP1/EIF2S1/AT…	Valentijn	Late Stage vs Early Stage (MYCN amp)
HALLMARK_G2M_CHECKPOINT	HALLMARK_G2M_CHECKPOINT	199	0.766915278100541	3.16219368612233	1.01363096633278e-49	2.53407741583196e-48	9.60281968104743e-49	4940	tags=43%, list=13%, signal=38%	BIRC5/DKC1/MCM3/CHAF1A/ODC1/BRCA2/MCM2/TACC3/MYBL2/ORC6/KIF22/MCM5/POLQ/KIF23/PRMT5/CHAF1A/CHAF1A/E2F3/DKC1/KIF23/MCM5/MKI67/CCNA2/POLQ/SRSF1/KIF4A/BRCA2/NSD2/BIRC5/NSD2/GINS2/BUB3/CDC45/CENPA/CDC6/BIRC5/MCM6/AURKA/NUSAP1/AURKA/CCNF/CCNA2/TPX2/CENPA/BIRC5/SRSF1/KPNB1/MAD2L1/DKC1/UBE2C/MCM6/E2F1/MKI67/NSD2/TRA2B/SUV39H1/CDK1/PTTG1/NUP50/BUB1/KPNA2/NUSAP1/DDX39A/SRSF1/EXO1/CUL4A/NSD2/CDC6/PBK/AURKB…	Valentijn	Late Stage vs Early Stage (MYCN amp)
HALLMARK_MYC_TARGETS_V1	HALLMARK_MYC_TARGETS_V1	196	0.690061706695009	2.8400462551308	1.44228396295396e-33	2.40380660492326e-32	9.10916187128815e-33	7278	tags=42%, list=19%, signal=35%	ODC1/MCM2/TYMS/MCM5/SNRPA1/RANBP1/TYMS/MCM5/LDHA/HDGF/PGK1/SF3B3/CCNA2/XRCC6/SRSF1/BUB3/CDC45/ERH/RRM1/POLE3/MCM6/KARS1/MCM4/PCNA/CCNA2/KARS1/SRSF1/KPNB1/MAD2L1/MCM6/RRM1/TRA2B/TUFM/NOP16/KPNA2/SRSF1/TYMS/RANBP1/EIF2S1/CDK2/KPNB1/RFC4/MCM4/PGK1/SRSF2/GSPT1/KPNB1/HNRNPC/SF3B3/CDC20/KPNB1/GOT2/CCT7/MCM4/PSMD7/DUT/IARS1/SYNCRIP/DUT/EIF4G2/CDK2/POLD2/PGK1/HNRNPA3/HNRNPC/HNRNPC/SNRPD1/SRSF2/SNRPA/KPNB…	Valentijn	Late Stage vs Early Stage (MYCN amp)
HALLMARK_MITOTIC_SPINDLE	HALLMARK_MITOTIC_SPINDLE	198	0.57617530465017	2.37544811158332	4.5714785541053e-17	5.71434819263162e-16	2.16543720983935e-16	6141	tags=24%, list=16%, signal=21%	BIRC5/BRCA2/KIF22/KIF23/KIF23/KIF4A/BRCA2/BIRC5/SAC3D1/BIRC5/AURKA/NUSAP1/AURKA/TPX2/BIRC5/DLGAP5/TUBD1/ECT2/CDK1/BUB1/NUSAP1/CCNB2/ALMS1/TUBD1/CDK5RAP2/CENPE/AURKA/FARP1/ESPL1/CDK1/TOP2A/NDC80/KIF2C/FBXO5/ESPL1/CDK1/CENPJ/KIF2C/CKAP5/KIF11/SEPTIN9/CENPF/ARHGEF2/KIF15/NEK2/CENPJ/FBXO5/PRC1/BUB1/CENPF/SEPTIN9/ANLN/SMC4/TUBD1/ALMS1/SMC3/TBCD/TOP2A/TUBGCP5/SMC4/KIF20B/TTK/CDK1/TOP2A/TBCD/BCAR1/RACGA…	Valentijn	Late Stage vs Early Stage (MYCN amp)
HALLMARK_DNA_REPAIR	HALLMARK_DNA_REPAIR	148	0.564987853793944	2.25311592163818	5.06613697882786e-12	5.06613697882786e-11	1.9197992761874e-11	6481	tags=34%, list=17%, signal=29%	FEN1/TYMS/RAE1/FEN1/POLR2C/POLH/DDB2/TYMS/RFC3/POLD1/RAE1/DDB1/NFX1/SSRP1/SAC3D1/POLA1/RAD51/POLR2C/CANT1/PCNA/SSRP1/TYMS/POLR1C/SUPT4H1/ALYREF/CANT1/GTF3C5/RFC4/LIG1/SUPT4H1/POLH/ZWINT/DUT/POLA2/DUT/POLR2H/NME4/RFC5/ALYREF/CLP1/SEC61A1/GTF3C5/NELFE/UMPS/GTF2F1/RAD51/DGCR8/UPF3B/RFC5/UMPS/POLR2J/POLA2/NFX1/TP53/SNAPC4/NFX1/POLH/BOLA2/POLR1C/DUT/NME1/NELFB/POLA2/NUDT21/RFC3/ERCC2/GTF2A2/POLR2D/TSG…	Valentijn	Late Stage vs Early Stage (MYCN amp)
HALLMARK_MTORC1_SIGNALING	HALLMARK_MTORC1_SIGNALING	198	0.515403463281296	2.12489874813085	2.04343038541603e-11	1.70285865451336e-10	6.45293805920852e-11	5376	tags=22%, list=14%, signal=19%	EBP/MCM2/FDXR/LDHA/PGK1/STIP1/RRM2/EBP/MCM4/AURKA/AURKA/CCNF/FADS2/SHMT2/BUB1/DDX39A/PSMD12/GMPS/SORD/EBP/MCM4/PGK1/AURKA/CYB5B/EBP/SHMT2/UNG/MCM4/STIP1/TRIB3/NFKBIB/PGK1/DHFR/BUB1/RRM2/ATP5MC1/DHFR/TM7SF2/GAPDH/RDH11/GOT1/CDC25A/PSAT1/CDC25A/NFYC/GAPDH/SLC37A4/GGA2/GAPDH/IDI1/HSP90B1/TMEM97/DHFR/SORD/PLK1/GAPDH/GGA2/PSAT1/TMEM97/DHFR/GAPDH/GAPDH/GMPS/UBE2D3/TMEM97/SHMT2/HSPD1/HSPD1/FADS1/NUFIP1/…	Valentijn	Late Stage vs Early Stage (MYCN amp)
HALLMARK_OXIDATIVE_PHOSPHORYLATION	HALLMARK_OXIDATIVE_PHOSPHORYLATION	199	0.493874947565893	2.03637648841066	1.30533618088828e-09	9.3238298634877e-09	3.53324079037429e-09	8612	tags=27%, list=23%, signal=21%	PDHA1/IDH2/PDHA1/LDHA/SLC25A5/NDUFS8/PDHA1/SUPV3L1/COX8A/GOT2/COX4I1/HSD17B10/NDUFS3/COX15/AIFM1/PMPCA/MRPL11/MRPS11/NDUFS8/TOMM70/ATP5MC1/UQCR10/AFG3L2/NDUFAB1/NDUFB1/ACAA2/IDH2/ATP5PO/NDUFV1/AFG3L2/COX5A/ACO2/COX11/COX11/MRPS11/VDAC2/RHOT2/MRPS12/NDUFA8/ECI1/UQCR10/MRPS30/HCCS/BCKDHA/TIMM9/ETFA/MRPS22/UQCRC2/NDUFB8/HCCS/COX15/SLC25A3/COX5A/ATP5F1D/ACAA2/UQCR11/MRPS12/ATP5F1B/ATP5F1A/ATP5MC2/PRD…	Valentijn	Late Stage vs Early Stage (MYCN amp)
HALLMARK_MYC_TARGETS_V2	HALLMARK_MYC_TARGETS_V2	57	0.65616616087355	2.26054732418959	7.65822328089794e-09	4.78638955056122e-08	1.8137897244232e-08	8104	tags=51%, list=22%, signal=40%	MCM5/MCM5/MCM4/DCTPP1/NOP16/BYSL/SUPV3L1/SORD/MCM4/PLK4/UNG/MCM4/WDR74/GRWD1/RCL1/PLK4/WDR74/SLC19A1/TMEM97/NOLC1/SORD/PLK1/CDK4/TMEM97/AIMP2/TMEM97/NOC4L/HSPD1/HSPD1/PPRC1/NOP56/TMEM97/SLC19A1/AIMP2/PA2G4/MCM4/SLC29A2/SLC19A1/PES1/SLC29A2/FARSA/FARSA/PPAN/RRP12/NOLC1/NOP2/HSPD1/TBRG4/RRP12/AIMP2/SLC29A2/MCM4/WDR43/NOLC1/NOP16/RCL1/EXOSC5/PA2G4/PRMT3/RCL1/TCOF1/IPO4	Valentijn	Late Stage vs Early Stage (MYCN amp)
HALLMARK_UV_RESPONSE_UP	HALLMARK_UV_RESPONSE_UP	157	0.503747998033548	2.02438512082634	2.0803354997313e-08	1.15574194429517e-07	4.37965368364484e-08	5696	tags=19%, list=15%, signal=16%	PARP2/PARP2/FEN1/FEN1/CDC5L/STIP1/POLE3/PSMC3/H2AX/CDK2/SIGMAR1/H2AX/RFC4/PARP2/APOM/CYB5B/TST/CCNE1/SLC6A8/STIP1/SLC6A8/PPIF/CDK2/POLR2H/PPAT/SIGMAR1/EIF5/SLC6A12/CHRNA5/CLTB/APOM/POLG2/SPR/FGF18/FKBP4/CYB5B/FURIN/AQP3/HNRNPU/SLC6A8/DNAJA1/EIF5/TGFBRAP1/PPIF/AQP3/H2AX/MARK2/FGF18/WIZ/RET/RPN1/C4BPB/NTRK3/NPTXR/SULT1A1/FGF18/CDC5L/CCK/CDC34/TYRO3/FGF18/ALDOA/FKBP4/ALDOA/CYB5B	Valentijn	Late Stage vs Early Stage (MYCN amp)
HALLMARK_UNFOLDED_PROTEIN_RESPONSE	HALLMARK_UNFOLDED_PROTEIN_RESPONSE	111	0.545743478211228	2.09543024535945	3.48602225582459e-08	1.74301112791229e-07	6.60509480050974e-08	8847	tags=30%, list=23%, signal=23%	DKC1/POP4/DKC1/YIF1A/EXOSC9/EIF4A3/EDC4/DKC1/EIF2S1/H2AX/H2AX/EIF4EBP1/IARS1/KHSRP/SRPRB/ALDH18A1/LSM4/LSM4/PSAT1/KHSRP/EXOSC2/LSM1/HSP90B1/CHAC1/EXOSC2/NOLC1/CXXC1/PSAT1/GEMIN4/ALDH18A1/CALR/PDIA6/NOP56/HSPA5/SRPRB/PDIA6/GEMIN4/MTREX/H2AX/PDIA6/CKS1B/HSPA5/ATF4/KHSRP/MTHFD2/GOSR2/KHSRP/NFYA/EXOSC2/HSP90B1/NOLC1/FUS/NFYA/EIF4G1/EIF4E/IMP3/CNOT4/BANF1/NOP14/EIF4G1/VEGFA/EXOSC1/GOSR2/NOLC1/NFYA/EXO…	Valentijn	Late Stage vs Early Stage (MYCN amp)
HALLMARK_GLYCOLYSIS	HALLMARK_GLYCOLYSIS	197	0.469171827634746	1.93232237449646	6.5509766047134e-08	2.97771663850609e-07	1.12839788406547e-07	6810	tags=20%, list=18%, signal=17%	SLC25A10/PRPS1/LDHA/PGK1/CENPA/AURKA/AURKA/CENPA/POLR3K/CDK1/KIF20A/PGK1/AURKA/CDK1/GALK1/GOT2/CDK1/PGK1/PKM/MET/DCN/NASP/GOT1/CLN6/CDK1/SLC37A4/EGFR/CLDN3/NSDHL/PRPS1/DEPDC1/TALDO1/PKP2/B3GNT3/CLDN3/FKBP4/PGK1/HMMR/HSPA5/HMMR/PGK1/DEPDC1/MPI/FBP2/B4GALT1/ALG1/SAP30/PDK3/EFNA3/DEPDC1/HSPA5/GFUS/PGLS/PGLS/ENO1/EXT1/TPI1/DEPDC1/LHX9/RRAGD/PPIA/ENO1/TPI1/EXT2/CLN6/TPI1/PHKA2/ALDOB/ELF3/ALDOA/PMM2/FK…	Valentijn	Late Stage vs Early Stage (MYCN amp)
HALLMARK_SPERMATOGENESIS	HALLMARK_SPERMATOGENESIS	119	0.513426643796816	1.99080044281836	2.6329900448249e-07	1.09707918534371e-06	4.1573527023551e-07	6678	tags=27%, list=18%, signal=23%	PARP2/PARP2/COIL/NCAPH/PHKG2/AURKA/AURKA/CDK1/BUB1/CCNB2/ZC3H14/CDKN3/RFC4/PARP2/AURKA/CDK1/CDKN3/CSNK2A2/KIF2C/CDK1/KIF2C/NEK2/DMC1/BUB1/SEPTIN4/TOPBP1/ZC2HC1C/TTK/CDK1/DMC1/NF2/POMC/CNIH2/CCNB2/TALDO1/CSNK2A2/STRBP/CFTR/ZC3H14/CLPB/ZNRF4/STRBP/TNP2/NEK2/COIL/NOS1/ZC3H14/EZH2/ACRBP/NF2/DBF4/DNAJB8/ZC3H14/STAM2/TSN/CHRM4/OAZ3/STRBP/TSN/TLE4/CHFR/PGS1/NOS1/PGS1/IDE/ACTL7B/PHF7/BUB1	Valentijn	Late Stage vs Early Stage (MYCN amp)
HALLMARK_ESTROGEN_RESPONSE_LATE	HALLMARK_ESTROGEN_RESPONSE_LATE	192	0.451652615425847	1.8550437108409	5.11588359002728e-07	1.96764753462588e-06	7.45634855226648e-07	7417	tags=25%, list=20%, signal=20%	IL17RB/SLC27A2/SLC27A2/IDH2/MDK/GINS2/CDC6/IL17RB/NMU/IL17RB/RNASEH2A/CKB/CDC6/SORD/GINS2/KIF20A/FARP1/TST/TOP2A/CDC20/RBBP8/PLK4/PPIF/NXT1/DHRS2/SLC2A8/PLK4/OVOL2/TOP2A/SCARB1/DLG5/TOP2A/CXCL14/SORD/IDH2/DHRS2/HMGCS2/TNNC1/ST14/FKBP4/KRT19/GJB3/STIL/CXCL14/FLNB/LLGL2/MYB/FARP1/PPIF/ASCL1/CXCL14/TJP3/ST14/XRCC3/DLG5/SFN/CYP26B1/SLC16A1/SLC2A8/GFUS/RPS6KA2/BCL2/MAPK13/RET/SLC16A1/SLC16A1/CISH/SLC1…	Valentijn	Late Stage vs Early Stage (MYCN amp)
HALLMARK_KRAS_SIGNALING_DN	HALLMARK_KRAS_SIGNALING_DN	182	0.440316978096581	1.79833324394511	3.60272848485637e-06	1.28668874459156e-05	4.8758731373996e-06	9107	tags=36%, list=24%, signal=27%	ITGB1BP2/PRODH/SPTBN2/GTF3C5/TGM1/TEX15/CKM/SLC12A3/TFCP2L1/GTF3C5/KCNQ2/SSTR4/SLC12A3/ZC2HC1C/MACROH2A2/NR6A1/TFCP2L1/SCN10A/RIBC2/PDE6B/SYNPO/CDH16/SKIL/ASB7/LFNG/NOS1/CLDN16/KRT5/GPRC5C/NR6A1/NR6A1/CPA2/CCDC106/ATP4A/KCNQ2/TFCP2L1/SPTBN2/ENTPD7/HNF1A/PDK2/CPEB3/LYPD3/THNSL2/SLC5A5/ACTC1/ATP6V1B1/CYP11B2/MAGIX/GAMT/ALOX12B/SLC29A3/SLC12A3/KLK8/NPHS1/FGF22/FGF22/DLK2/PKP1/NOS1/SLC38A3/MTHFR/FGF2…	Valentijn	Late Stage vs Early Stage (MYCN amp)
HALLMARK_XENOBIOTIC_METABOLISM	HALLMARK_XENOBIOTIC_METABOLISM	189	0.429043602742495	1.75814211500557	5.44040594260849e-06	1.81346864753616e-05	6.87209171697914e-06	9096	tags=28%, list=24%, signal=22%	KARS1/KARS1/SHMT2/GSS/ACOX1/ESR1/SHMT2/SPINT2/GART/FBLN1/PYCR1/SMOX/SLC6A12/AOX1/REG1A/SLC22A1/HGFAC/GSS/ACOX1/LONP1/PGD/BCAR1/AOX1/TMEM97/AHCY/GART/MTHFD1/PGRMC1/TMEM97/HNF4A/TMEM97/SHMT2/CYP4F2/GCKR/ACO2/UPB1/SLC35B1/TMEM97/AQP9/FBLN1/FBLN1/ADH5/PGRMC1/GSTO1/CNDP2/GART/ABCC3/ATP2A2/GART/TAT/NPC1/TAT/SERPINA6/CYP1A2/ABCC3/IL1R1/SAR1B/PDLIM5/PLG/BCAR1/CYP17A1/RAP1GAP/ALDH3A1/GSTO1/CRP/COMT/ABCC3/…	Valentijn	Late Stage vs Early Stage (MYCN amp)
HALLMARK_ESTROGEN_RESPONSE_EARLY	HALLMARK_ESTROGEN_RESPONSE_EARLY	193	0.416493120590023	1.71140933718449	1.77221693705508e-05	5.53817792829712e-05	2.09867795177575e-05	6641	tags=20%, list=18%, signal=17%	IL17RB/SLC27A2/SLC27A2/IL17RB/CANT1/IL17RB/AKAP1/CANT1/AKAP1/FARP1/RBBP8/KRT8/WWC1/PPIF/NXT1/DHRS2/WWC1/OVOL2/NAV2/SCARB1/SYT12/DHRS2/KDM4B/IGF1R/TMEM164/TGM2/SLC37A1/ELOVL2/FKBP4/KRT19/BCL11B/WWC1/WWC1/RAB17/AQP3/AKAP1/ASB13/FLNB/SEC14L2/MYB/MUC1/B4GALT1/FARP1/KRT18/PPIF/AQP3/NAV2/TJP3/SFN/CYP26B1/MYBL1/ADCY9/SLC16A1/WWC1/RPS6KA2/BCL2/RET/SLC16A1/SLC16A1/CISH/ESRP2/SLC16A1/CA12/RRP12/LAD1/ELF3/S…	Valentijn	Late Stage vs Early Stage (MYCN amp)
HALLMARK_INTERFERON_ALPHA_RESPONSE	HALLMARK_INTERFERON_ALPHA_RESPONSE	97	-0.432413771766454	-1.7750362752771	0.000156690566421251	0.000460854607121327	0.000174639640593345	8415	tags=51%, list=22%, signal=39%	TXNIP/IL15/IFIT2/CASP1/IRF7/CMPK2/TMEM140/HLA-C/RTP4/IFI44L/OAS1/PLSCR1/IRF1/SELL/TRIM14/CASP1/HERC6/PARP9/NUB1/TENT5A/TXNIP/TENT5A/EPSTI1/PSMB9/CASP1/TXNIP/TRIM5/PLSCR1/IRF2/ISG20/IL4R/ISG20/IRF9/SP110/PSMB8/GBP4/DHX58/UBA7/RIPK2/B2M/ISG15/B2M/ELF1/SP110/TRIM14/IFIT3/CD74/LPAR6/IFIT3/B2M/UBA7/SP110/MX1/PSMA3/PARP14/NMI/EPSTI1/TAP1/IFIH1/NUB1/GBP2/IFIT2/CASP1/STAT2/SP110/IFI44/GBP2/SP110/PARP9/RI…	Valentijn	Late Stage vs Early Stage (MYCN amp)
HALLMARK_ADIPOGENESIS	HALLMARK_ADIPOGENESIS	196	0.387328006829123	1.59410302677253	0.000208013577913947	0.000577815494205408	0.000218961660962049	6598	tags=21%, list=18%, signal=17%	GPD2/AK2/HIBCH/REEP5/RIOK3/DLAT/TANK/DNAJB9/ABCA1/PDCD4/DLD/NABP1/DNAJC15/DNAJB9/EPHX2/DRAM2/NABP1/BCL6/DNAJB9/DHRS7B/AK2/IFNGR1/UBQLN1/PPP1R15B/CAVIN2/IFNGR1/PDCD4/SCP2/PDCD4/PEX14/APOE/SCP2/CAT/MTARC2/NKIRAS1/LAMA4/DRAM2/MTARC2/QDPR/NDUFA5/PPM1B/ITSN1/RREB1/SORBS1/ARL4A/PTGER3/PDCD4/MTARC2/DLAT/LAMA4/LPL/SORBS1/LPL/LIFR/BCL6/GADD45A/DNAJC15/APOE/RREB1/DBT/RREB1/SLC66A3/AK2/CMPK1/ME1/DBT/YWHAG/T…	Valentijn	Late Stage vs Early Stage (MYCN amp)
HALLMARK_APICAL_JUNCTION	HALLMARK_APICAL_JUNCTION	191	0.388385702454224	1.59408154338657	0.000267911800059637	0.000705031052788519	0.000267169662109334	6078	tags=18%, list=16%, signal=15%	SYK/MSN/NF1/SGCE/STX4/PTEN/CTNNA1/PARVA/GNAI1/DLG1/VCL/CTNNA1/LIMA1/MMP9/EPB41L2/NECTIN3/PIK3R3/PTPRC/AKT3/PTPRC/DLG1/SYK/PARVA/CD86/CADM3/PTPRC/NF1/SYMPK/SDC3/MSN/PIK3CB/LIMA1/CNTN1/FYB1/B4GALT1/SHC1/SKAP2/PTPRC/COL16A1/MAPK11/LDLRAP1/CD274/LDLRAP1/CAP1/CD86/EXOC4/CNTN1/SKAP2/SKAP2/AKT3/FYB1/PTEN/CAP1/GNAI1/INSIG1/SHROOM2/CDH6/CDH6/TRAF1/ADAM23/NF1/NF1/ITGA10/CADM3/RSU1/CDH6/INSIG1/NF1/NEGR1/PIK…	Valentijn	Late Stage vs Early Stage (MYCN amp)
HALLMARK_INTERFERON_GAMMA_RESPONSE	HALLMARK_INTERFERON_GAMMA_RESPONSE	193	-0.343582107390463	-1.55506846035783	0.000293554715218414	0.000733886788046036	0.000278104467049024	8415	tags=47%, list=22%, signal=37%	TXNIP/IL15/IFIT2/TAPBP/CASP1/BTG1/IRF7/NAMPT/CMPK2/STAT3/IL2RB/SOCS3/CCL2/RTP4/RNF213/MARCHF1/CCL5/SOCS3/IFI44L/HLA-A/CCL5/BANK1/PLSCR1/CD38/IRF1/HLA-B/MARCHF1/ST3GAL5/ZBP1/TRIM14/PML/HLA-A/PSMA2/JAK2/VCAM1/SLAMF7/ARID5B/NCOA3/CASP1/HERC6/SAMHD1/STAT1/LCP2/IRF4/HLA-DQA1/CD86/UPP1/CASP4/LATS2/TXNIP/RIPK1/APOL6/EPSTI1/PSMB9/CASP1/TAPBP/IRF8/TXNIP/MYD88/STAT3/PLSCR1/IFNAR2/SPPL2A/IFIT1/IRF2/ISG20/SA…	Valentijn	Late Stage vs Early Stage (MYCN amp)
HALLMARK_HEME_METABOLISM	HALLMARK_HEME_METABOLISM	195	0.377502221564726	1.55246759560227	0.000468777884592216	0.00111613782045766	0.000422957489857639	6990	tags=23%, list=19%, signal=19%	CTSB/CIR1/PSMD9/TRIM58/CAST/SLC30A1/TNRC6B/MGST3/TNRC6B/TNS1/FBXO9/GYPC/PPP2R5B/TENT5C/NR3C1/MBOAT2/RIOK3/TENT5C/CLCN3/NUDT4/BLVRA/FBXO9/FBXO9/MYL4/TNRC6B/DAAM1/SNCA/PICALM/CCDC28A/ERMAP/BMP2K/CAST/FECH/SLC11A2/USP15/SDCBP/FBXO9/SNCA/SNCA/IGSF3/SPTB/CCND3/BTG2/DCAF10/SNCA/TNRC6B/ARHGEF12/EZH1/CAT/EZH1/ISCA1/LAMP2/FBXO9/BLVRA/USP15/ACSL6/LPIN2/PSMD9/CAST/FBXO9/HTRA2/ELL2/BTG2/ENDOD1/BLVRA/EZH1/CAS…	Valentijn	Late Stage vs Early Stage (MYCN amp)
HALLMARK_FATTY_ACID_METABOLISM	HALLMARK_FATTY_ACID_METABOLISM	153	0.393475978816156	1.57731111304134	0.000683476083781628	0.00155335473586734	0.000588639689381307	8086	tags=24%, list=21%, signal=19%	ODC1/PDHA1/PDHA1/LDHA/HSPH1/PDHA1/ACOX1/HSD17B10/NCAPH2/PRDX6/GPD1/HSPH1/RDH11/HADH/APEX1/ACOX1/IDI1/ACAA2/NSDHL/NCAPH2/HMGCS2/ACO2/NCAPH2/ACSM3/GSTZ1/GPD1/HADH/CA6/ECI1/HSPH1/HCCS/HADH/BLVRA/GLUL/H2AZ1/HCCS/H2AZ1/ACAA2/CEL/NTHL1/GCDH/GLUL/METAP1/GPD2/IDI1/ALDOA/IDH3B/PDHB/NSDHL/ALDOA/SMS/ALDH3A1/G0S2/CPOX/MLYCD/GPD1/ACSS1/ELOVL5/MDH2/CEL/ACAA2/SUCLG1/FABP1/CIDEA/CA4/GLUL/ACOX1/PRDX6/ENO3/CD36/AC…	Valentijn	Late Stage vs Early Stage (MYCN amp)
HALLMARK_PEROXISOME	HALLMARK_PEROXISOME	99	0.437906031674618	1.65182910189211	0.00108627357092691	0.00236146428462371	0.000894870676278459	7391	tags=21%, list=20%, signal=17%	SLC27A2/SLC27A2/IDH2/SLC25A19/PEX6/ACOX1/TOP2A/PEX6/RDH11/TOP2A/CLN6/CTBP1/ACOX1/TOP2A/IDI1/IDH2/CTBP1/FADS1/FADS1/ABCD1/SLC35B2/ITGB1BP1/CACNA1B/CRABP2/CEL/ABCC8/LONP2/CTBP1/SERPINA6/PEX13/CLN6/IDI1/SMARCC1/MLYCD/FADS1/IDE/ELOVL5/CEL/HSD11B2/NR1I2/SLC25A17/CRABP1/PEX11A/ACOX1	Valentijn	Late Stage vs Early Stage (MYCN amp)
HALLMARK_TNFA_SIGNALING_VIA_NFKB	HALLMARK_TNFA_SIGNALING_VIA_NFKB	193	-0.327018847742162	-1.48010238347037	0.00115171999056705	0.00239941664701468	0.000909252624131879	6402	tags=38%, list=17%, signal=32%	SAT1/DNAJB4/TNFAIP8/PANX1/JAG1/JAG1/TANK/FOSB/SAT1/IER3/ABCA1/SAT1/IL1B/SLC16A6/IRS2/JAG1/PANX1/PLAUR/HES1/SQSTM1/BCL6/PTPRE/CCNL1/CXCL2/NAMPT/MXD1/NFKBIA/PANX1/RIPK2/NFKBIE/ETS2/BTG2/FOS/NFKB1/SGK1/GADD45B/BTG1/MAFF/IL1A/TGIF1/MYC/SLC16A6/HES1/EGR3/CEBPD/B4GALT1/TNFAIP8/MAP3K8/EGR2/PHLDA1/KLF2/ATF3/SERPINE1/F3/PHLDA1/ZFP36/NR4A2/MAFF/BTG2/IL18/BIRC3/KLF6/DUSP2/SLC2A6/RCAN1/CD44/PNRC1/JUN/NR4A1/I…	Valentijn	Late Stage vs Early Stage (MYCN amp)
HALLMARK_MYOGENESIS	HALLMARK_MYOGENESIS	189	0.367357978041791	1.50536572122298	0.00132275210269971	0.00264550420539942	0.00100250685678294	4558	tags=15%, list=12%, signal=13%	GADD45B/LAMA2/CDH13/PDE4DIP/GNAO1/SIRT2/CHRNB1/GNAO1/CAMK2B/BDKRB2/GSN/CAMK2B/AGRN/CAMK2B/AGL/NCAM1/FGF2/NCAM1/SORBS1/FST/FST/CAMK2B/PKIA/FABP3/SORBS1/TPM3/PDE4DIP/BHLHE40/PDE4DIP/PKIA/IGFBP7/LPIN1/IFRD1/KLF5/FABP3/SGCD/SGCD/PDE4DIP/SSPN/MEF2C/SSPN/LPIN1/REEP1/RIT1/SPTAN1/SSPN/SGCD/TPM3/MEF2C/ERBB3/PDE4DIP/PDE4DIP/REEP1/MEF2C/PDE4DIP/HBEGF/FKBP1B/RIT1/DMD/ERBB3/HBEGF/CRYAB/RIT1/TPM3	Valentijn	Late Stage vs Early Stage (MYCN amp)
HALLMARK_BILE_ACID_METABOLISM	HALLMARK_BILE_ACID_METABOLISM	102	0.413640129363886	1.56758080975972	0.00498899486426999	0.00959422089282691	0.00363570475938704	7407	tags=23%, list=20%, signal=18%	SLC27A2/SLC27A2/IDH2/FDXR/PEX6/FADS2/PEX6/TFCP2L1/LIPE/RBP1/PAOX/IDI1/IDH2/TFCP2L1/FADS1/FADS1/ABCD1/SLC35B2/AQP9/PEX26/PEX16/TFCP2L1/ABCA4/SOAT2/NPC1/PEX26/LONP2/ABCA2/SERPINA6/PEX13/PEX16/IDI1/KLF1/MLYCD/AMACR/FADS1/BMP6/SLCO1A2/NR1I2/PEX16/PAOX/PEX11A/CYP39A1	Valentijn	Late Stage vs Early Stage (MYCN amp)
HALLMARK_P53_PATHWAY	HALLMARK_P53_PATHWAY	197	0.347225683322341	1.43007724966369	0.00678610206297503	0.012566855672176	0.00476217688629827	6951	tags=23%, list=18%, signal=19%	ISCU/S100A4/FAM162A/FAM162A/DGKA/TM7SF3/ZFP36L1/CASP1/SAT1/KIF13B/VWA5A/SAT1/UPP1/RHBDF2/FAM162A/IER3/PTPN14/SAT1/TXNIP/CASP1/PTPN14/TXNIP/GM2A/CCND2/BLCAP/HEXIM1/RCHY1/PTPRE/BLCAP/PDGFA/TM7SF3/MXD1/EPHA2/ZMAT3/ZMAT3/H2AJ/RGS16/CCND3/ZFP36L1/BTG2/MDM2/FOS/BTG1/DDIT4/VWA5A/IL1A/ZNF365/CDH13/IRAG2/BLCAP/RPS12/RGS16/STEAP3/ATF3/IRAG2/S100A10/TM7SF3/BTG2/CDK5R1/FAM162A/JUN/BTG1/FAS/TAP1/PRMT2/CASP1/I…	Valentijn	Late Stage vs Early Stage (MYCN amp)
HALLMARK_ANDROGEN_RESPONSE	HALLMARK_ANDROGEN_RESPONSE	98	0.399155314812392	1.50322929926049	0.0103366804489073	0.0184583579444773	0.00699474616843349	8000	tags=30%, list=21%, signal=24%	FKBP5/HSD17B14/CCND3/ABHD2/AKAP12/TNFAIP8/TPD52/ELL2/SPCS3/ACSL3/SLC38A2/SEC24D/UBE2J1/STK39/ANKH/ARID5B/PMEPA1/UBE2J1/SAT1/PIAS1/SRP19/TNFAIP8/ANKH/SAT1/DNAJB9/SAT1/KRT19/DNAJB9/DNAJB9/RAB4A/IQGAP2/XRCC6/NGLY1/B2M/B2M/SLC26A2/CCND3/MAP7/RPS6KA3/GUCY1A1/SGK1/PIAS1/ADAMTS1/MERTK/B2M/MAP7/SELENOP/B4GALT1/TNFAIP8/SLC38A2/HMGCS1/SLC38A2/ANKH/ELL2/STEAP4/SELENOP/SLC26A2/TMEM50A/RAB4A/LIFR/UAP1/GPD1L/U…	Valentijn	Late Stage vs Early Stage (MYCN amp)
HALLMARK_PI3K_AKT_MTOR_SIGNALING	HALLMARK_PI3K_AKT_MTOR_SIGNALING	103	0.394015764672157	1.49561594674494	0.0111584202026134	0.0192386555217473	0.00729043788192528	6149	tags=24%, list=16%, signal=20%	NCK1/YWHAB/RALB/RIPK1/PPP2R1B/ARPC3/PTEN/LCK/PPP2R1B/MYD88/SQSTM1/PRKAA2/RIT1/YWHAB/PIK3R3/DAPP1/YWHAB/MAPK9/GSK3B/PRKCB/PRKCB/PRKAR2A/SMAD2/RPS6KA3/SLA/PPP2R1B/NOD1/PTPN11/EIF4E/PRKCB/PRKAG1/NCK1/SLA/PRKAR2A/TBK1/MAPK9/STAT2/NOD1/PTEN/SMAD2/ACTR2/PRKAA2/ACTR3/ACTR2/ACTR2/SQSTM1/CAB39/PLCB1/CAB39L/THEM4/MAPK1/PRKAA2/THEM4/MKNK1/PIKFYVE/RIT1/MKNK1/PRKAR2A/UBE2D3/MKNK1/PRKAA2/RIT1/CAMK4/CAMK4/CAMK4…	Valentijn	Late Stage vs Early Stage (MYCN amp)
HALLMARK_IL6_JAK_STAT3_SIGNALING	HALLMARK_IL6_JAK_STAT3_SIGNALING	86	0.390870984579267	1.44204823406745	0.0195726878828627	0.0326211464714378	0.0123616976102291	6099	tags=32%, list=16%, signal=27%	PDGFC/IL1B/IFNAR1/CSF2RA/MYD88/STAT3/CXCL13/TNFRSF1B/ITGA4/PIK3R5/IFNGR1/IL4R/STAT3/IRF9/IL13RA1/LEPR/IFNGR1/CBL/STAT1/LEPR/MAP3K8/IFNAR1/EBI3/CSF2RA/PTPN11/STAT1/IL1R2/CD44/JUN/LEPR/IL6ST/STAT1/CSF2RB/FAS/OSMR/STAM2/STAT2/STAM2/CD44/MAP3K8/ITGA4/CD44/LEPR/CD44/ITGA4/CD9/CD44/JUN/CD44/CD44/STAT3/IL1R2/JUN/CBL/CD44/IL6ST/IL6ST/CD44/CD44/IL6ST/LEPR/IL18R1/CD44/JUN/ACVR1B/IFNGR1/CBL/CD9/CD44	Valentijn	Late Stage vs Early Stage (MYCN amp)
HALLMARK_HYPOXIA	HALLMARK_HYPOXIA	195	0.321687201078283	1.32292984535032	0.0280653950953678	0.0452667662828514	0.0171537219598174	8662	tags=28%, list=23%, signal=22%	GCNT2/CXCR4/AKAP12/SDC2/GPC1/GBE1/TPD52/PDGFB/TGFBI/ACKR3/CDKN1C/NDRG1/ACKR3/BHLHE40/UGP2/ERO1A/BTG1/PRKCA/PLAUR/KLHL24/NEDD4L/FOXO3/CXCR4/CAVIN3/AKAP12/DUSP1/ENO2/CAV1/CDKN1C/TPD52/PLAC8/CDKN1B/RORA/PGM1/AMPD3/FOXO3/NDST1/CDKN1C/PAM/S100A4/FAM162A/GPC1/IRS2/PAM/CITED2/FAM162A/KIF5A/NAGK/GCK/NR3C1/CDKN1C/CCN2/PAM/FAM162A/IER3/KLF7/IRS2/PLAUR/IDS/WSB1/ISG20/ISG20/LXN/VHL/WSB1/IDS/STC1/AK4/ATP7A/FO…	Valentijn	Late Stage vs Early Stage (MYCN amp)
HALLMARK_INFLAMMATORY_RESPONSE	HALLMARK_INFLAMMATORY_RESPONSE	193	0.579084219338681	2.58308509587375	7.03655480454406e-20	3.51827740227203e-18	1.70358695267909e-18	4976	tags=43%, list=24%, signal=33%	FPR1/NLRP3/SELE/CD40/F3/LY6E/IL1A/CCL22/TLR2/LDLR/IL1R1/SLC11A2/IL1B/PDPN/SCN1B/MET/BEST1/C5AR1/AQP9/SLC7A2/CD40/ACVR1B/TPBG/IL10/ITGB3/SLC28A2/PVR/NAMPT/SLC7A1/ITGB3/LTA/TNFAIP6/TLR1/AXL/ROS1/CYBB/FFAR2/RHOG/PDPN/CCRL2/HAS2/TNFSF10/TLR3/CSF1/ATP2B1/RIPK2/MSR1/LAMP3/ADORA2B/CD82/NMI/CALCRL/ITGB3/GPR183/CSF1/LDLR/TACR1/IL15RA/IL12B/INHBA/PCDH7/ITGA5/C3AR1/GPR132/NDP/CXCL8/LIF/CYBB/TNFAIP6/SLC4A4/M…	Seeger U133A Array	Primary Relapse vs Primary Non Relapse
HALLMARK_TNFA_SIGNALING_VIA_NFKB	HALLMARK_TNFA_SIGNALING_VIA_NFKB	194	0.54469627775073	2.42173462276835	4.45707530275982e-17	1.11426882568996e-15	5.3954069454461e-16	4869	tags=43%, list=23%, signal=33%	F2RL1/F3/IL1A/TRAF1/TLR2/LDLR/CFLAR/IL1B/CEBPD/IFIT2/GADD45B/BCL3/MAFF/IER5/KLF9/RELB/MCL1/ID2/B4GALT1/CEBPD/TNIP2/HES1/PHLDA1/ID2/TNFAIP2/FOSL1/CFLAR/NAMPT/TIPARP/TNFAIP6/JUNB/PHLDA1/PLEK/CXCL2/CXCL1/CCRL2/IL6ST/G0S2/GADD45B/GADD45B/CSF1/YRDC/ATP2B1/CD83/PTX3/RIPK2/SQSTM1/NR4A2/EGR1/PTGS2/NR4A2/TGIF1/ZFP36/GPR183/MCL1/CEBPB/KYNU/CSF1/LDLR/DUSP4/TNFAIP2/FOSL2/IL15RA/NFKB2/IL12B/INHBA/NR4A2/KLF9/S…	Seeger U133A Array	Primary Relapse vs Primary Non Relapse
HALLMARK_ALLOGRAFT_REJECTION	HALLMARK_ALLOGRAFT_REJECTION	194	0.527739430569733	2.34634401411431	9.04948610307146e-16	1.50824768384524e-14	7.30309404809276e-15	4740	tags=33%, list=22%, signal=26%	NLRP3/EGFR/FCGR2B/CD40/CCL22/TLR2/IL1B/IL2RA/HLA-DOA/BCL3/CD40/TGFB2/EGFR/GZMB/FAS/IL10/CD8B/CCR1/EGFR/TLR6/FAS/SIT1/CCR2/TLR1/FAS/MAP4K1/FAS/CFP/TLR3/CD28/CSF1/IL16/CXCL13/LY86/RIPK2/MAP4K1/CD4/GALNT1/CCND2/EGFR/CCL13/CSF1/UBE2D1/TRAT1/IL12B/INHBA/PTPRC/CCL11/PRF1/CD4/LIF/CCND3/CD86/FGR/IL11/SOCS1/IL13/TGFB2/HLA-DMB/INHBA/IFNAR2/STAB1/CD86/GALNT1/CCR1/CD3E/TPD52/SRGN/FASLG/RPL3L/F2R/LYN/IL18RAP/…	Seeger U133A Array	Primary Relapse vs Primary Non Relapse
HALLMARK_EPITHELIAL_MESENCHYMAL_TRANSITION	HALLMARK_EPITHELIAL_MESENCHYMAL_TRANSITION	191	0.476567917888059	2.12677492097673	5.89358834664278e-12	7.36698543330347e-11	3.56717189402063e-11	4904	tags=36%, list=23%, signal=28%	PLOD2/FERMT2/GLIPR1/FN1/BDNF/DAB2/FERMT2/GADD45B/EFEMP2/THBS1/FSTL1/LAMC1/LAMC2/PRRX1/FAS/ITGB3/SFRP4/ID2/PVR/TFPI2/ITGA2/FBLN2/ID2/DCN/NOTCH2/FAS/ITGB1/VEGFC/ITGB3/LRRC15/DAB2/CXCL12/DCN/DCN/COL5A3/DCN/FAS/FMOD/CXCL1/FAS/TIMP3/ECM2/SGCD/GADD45B/DST/SGCG/GADD45B/LAMA2/TIMP3/BGN/PTX3/GLIPR1/DAB2/PLOD3/MATN3/IGFBP4/THBS1/EFEMP2/ITGB3/TIMP3/THBS1/TGFBR3/FERMT2/FGF2/LOX/NOTCH2/TGM2/LOXL2/INHBA/ITGA5/…	Seeger U133A Array	Primary Relapse vs Primary Non Relapse
HALLMARK_INTERFERON_GAMMA_RESPONSE	HALLMARK_INTERFERON_GAMMA_RESPONSE	176	0.476127962579981	2.10782684398814	4.82407457991176e-11	4.82407457991176e-10	2.3358676913257e-10	4461	tags=38%, list=21%, signal=31%	FPR1/CD40/LY6E/IFIT2/TRIM14/CASP8/CD40/PTPN1/CASP4/CASP1/MT2A/CFH/FAS/PNP/TRIM21/ISOC1/CASP1/PTPN1/TNFAIP2/FAS/NAMPT/PTPN2/TNFAIP6/CASP4/PLA2G4A/TRIM14/FCGR1A/FAS/FAS/PML/TNFSF10/C1S/XAF1/RIPK2/BANK1/CSF2RB/CFH/RSAD2/PTGS2/SLAMF7/GPR18/SP110/SERPING1/NMI/PTPN2/ITGB7/PLSCR1/TNFAIP2/MVP/IL15RA/XCL1/SELP/FCGR1A/APOL6/PML/PML/IDO1/C1R/PML/CASP7/ARID5B/CD86/PLSCR1/TNFAIP6/SOCS1/CMKLR1/RTP4/VAMP5/MX2/D…	Seeger U133A Array	Primary Relapse vs Primary Non Relapse
HALLMARK_ESTROGEN_RESPONSE_LATE	HALLMARK_ESTROGEN_RESPONSE_LATE	194	0.458392117553382	2.03802395431669	1.13541688337621e-10	9.46180736146843e-10	4.58150672239524e-10	3728	tags=27%, list=18%, signal=22%	EMP2/KCNK5/GJB3/DNAJC1/SLC16A1/ASS1/MAPK13/AFF1/TPBG/LAMC2/ID2/ELOVL5/TST/TFPI2/CA12/KLK10/ID2/FGFR3/PERP/PRLR/RET/BLVRB/CXCL12/PAPSS2/IMPA2/IL6ST/CHST8/ASCL1/ACOX2/TPSAB1/SULT2B1/CAV1/CXCL14/ANXA9/TPSAB1/FLNB/IGFBP4/PRSS23/ZFP36/SERPINA5/SLC9A3R1/FOXC1/NMU/IGSF1/GAL/TPSAB1/NRIP1/SLC16A1/MYB/RAPGEFL1/PLAC1/RAB31/TFPI2/SFN/BATF/PTGES/AGR2/DHRS2/PRLR/MYOF/RET/PKP3/HSPB8/SERPINA3/TOB1/MYOF/PAPSS2/EG…	Seeger U133A Array	Primary Relapse vs Primary Non Relapse
HALLMARK_IL2_STAT5_SIGNALING	HALLMARK_IL2_STAT5_SIGNALING	174	0.474182971894685	2.10103324818157	3.74274506968899e-10	2.67338933549214e-09	1.29448325718567e-09	5192	tags=37%, list=25%, signal=28%	TRAF1/PTRH2/IL2RA/GADD45B/MAPKAPK2/EMP1/MAFF/MAPKAPK2/AHNAK/DHRS3/WLS/PNP/IL10/ST3GAL4/PHLDA1/PUS1/CCR4/PHLDA1/BATF3/ITGA6/F2RL2/NOP2/TNFSF10/GADD45B/GADD45B/CSF1/SERPINC1/CD83/ICOS/ENO3/ANXA4/RABGAP1L/SLC39A8/GSTO1/CCND2/FURIN/PLSCR1/CSF1/UMPS/RHOH/IRF6/ITGA6/SELP/TGM2/MUC1/AHNAK/ENPP1/BATF/EMP1/LIF/CCND3/CD86/CD79B/PLSCR1/SOCS1/CTLA4/IL13/HOPX/RGS16/MAP3K8/HUWE1/CSF2/CD86/PHLDA1/IGF2R/NCOA3/SPR…	Seeger U133A Array	Primary Relapse vs Primary Non Relapse
HALLMARK_IL6_JAK_STAT3_SIGNALING	HALLMARK_IL6_JAK_STAT3_SIGNALING	87	0.582799291091662	2.36262577848262	1.3057364070605e-09	8.16085254412812e-09	3.95157070557783e-09	4257	tags=36%, list=20%, signal=29%	LEPR/TLR2/IL1R1/IL1B/IL2RA/LEPR/IL13RA1/PTPN1/ACVR1B/FAS/ITGB3/TNFRSF1A/CCR1/PTPN1/CRLF2/FAS/PTPN2/ITGB3/LTBR/FAS/CXCL1/FAS/LEPR/IL6ST/CSF1/CXCL13/CSF2RB/ACVRL1/ITGB3/PTPN2/CSF1/IL15RA/TNFRSF12A/SOCS1/OSMR/MAP3K8/CXCL3/CSF2/CCR1/IL6ST/IL17RA/IL1R2/IL13RA1/CNTFR/CXCL11/LEPR/ACVR1B/PIK3R5/TGFB1/CXCL11/IL4R/CCL7/BAK1/CSF1/CXCL9/PDGFC/SOCS3/IL6/PLA2G2A	Seeger U133A Array	Primary Relapse vs Primary Non Relapse
HALLMARK_ESTROGEN_RESPONSE_EARLY	HALLMARK_ESTROGEN_RESPONSE_EARLY	194	0.429058460506644	1.90760570880224	6.68854681639622e-09	3.71585934244234e-08	1.79925820791945e-08	4185	tags=16%, list=20%, signal=13%	SLC1A1/MSMB/CD44/TIAM1/SNX24/SFN/CCND1/ITPK1/CD44/AKAP1/ADCY9/FARP1/IGF1R/ELOVL5/MUC1/CD44/SYBU/SFN/CANT1/RPS6KA2/RARA/ITPK1/CD44/MREG/DLC1/CANT1/CD44/SLC1A1/TIAM1/IGF1R/CCND1/SLC37A1/ABLIM1/TGM2/KRT19/KLF10/TBC1D30/REEP1/TBC1D30/MAPT/CELSR2/CELSR2/GREB1/SYNGR1/GAB2/BAG1/MED13L/REEP1/KDM4B/ABCA3/BCL2/INPP5F/DLC1/MAPT/BAG1/TUBB2B/MED24/ADCY1	Seeger U133A Array	Primary Relapse vs Primary Non Relapse
HALLMARK_COAGULATION	HALLMARK_COAGULATION	135	0.468381063056582	2.01815109421148	4.63390279138661e-08	2.3169513956933e-07	1.12189225475676e-07	4488	tags=35%, list=21%, signal=28%	F3/FN1/F8/DCT/THBS1/MAFF/MASP2/CFI/CFH/ITGB3/CAPN2/TFPI2/ITGA2/TMPRSS6/THBD/ITGB3/PLEK/TIMP3/F2RL2/ACOX2/C1S/SERPINC1/TIMP3/C3/CFH/LAMP2/SERPING1/THBS1/PRSS23/ITGB3/TIMP3/FURIN/GSN/THBS1/CTSO/CFD/C1R/TFPI2/P2RY1/ANXA1/PDGFB/MMP14/APOC3/WDR1/GP1BA/C8B/HNF4A/THBD/KLK8/CPQ/COMP/MMP10/CPN1/APOA1/LAMP2/MASP2/CLU/S100A13/TIMP3/HNF4A/FBN1/PECAM1/APOA1/MMP14/HNF4A/THBS1/TIMP1/SERPINE1/CSRP1/MMP2/C2/PLAU/…	Seeger U133A Array	Primary Relapse vs Primary Non Relapse
HALLMARK_APOPTOSIS	HALLMARK_APOPTOSIS	155	0.422877770554821	1.8521151275459	2.04352379314312e-07	9.2887445142869e-07	4.49770787007576e-07	4486	tags=32%, list=21%, signal=26%	IL1A/IGFBP6/TSPO/CFLAR/IL1B/GADD45B/EMP1/CASP8/NEDD9/CASP4/CASP1/TGFB2/FAS/MCL1/CASP1/DCN/FAS/CFLAR/LMNA/CASP4/CDK2/DCN/DCN/DCN/FAS/FAS/TIMP3/HGF/TNFSF10/GADD45B/GADD45B/CAV1/TIMP3/LGALS3/BGN/LEF1/GPX3/SQSTM1/ERBB3/CCND2/TIMP3/MCL1/GSN/ETF1/RNASEL/TGFBR3/CASP2/MADD/PRF1/CASP7/TNFRSF12A/EMP1/ANXA1/CDK2/LMNA/TGFB2/CFLAR/IER3/EGR3/BTG2/HGF/FASLG/IGF2R/F2R/CFLAR/GPX3/PMAIP1/HGF/CASP8/EMP1/CLU/CREBBP/…	Seeger U133A Array	Primary Relapse vs Primary Non Relapse
HALLMARK_KRAS_SIGNALING_DN	HALLMARK_KRAS_SIGNALING_DN	191	0.39506466569244	1.76305116568105	5.25540032153269e-07	2.02130781597411e-06	9.78738521419043e-07	5303	tags=39%, list=25%, signal=30%	SLC16A7/TFCP2L1/TGFB2/SYNPO/KMT2D/FGFR3/PDCD1/CLPS/KCNMB1/NR6A1/KCNQ2/EPHA5/TGM1/SCGB1A1/NR6A1/ATP6V1B1/HTR1D/MTHFR/P2RX6/TLX1/NR4A2/BRDT/RSAD2/PKP1/NR4A2/CALCB/PLAG1/CCDC106/NR6A1/IRS4/TEX15/CALML5/IL12B/GPRC5C/NR4A2/COPZ2/SCN10A/EDAR/SLC5A5/RYR1/TNNI3/NOS1/GP2/KCNN1/TGFB2/CPB1/WNT16/RIBC2/ENTPD7/SMPX/SLC16A7/GP1BA/PKP1/MYH7/BTG2/EDN2/GDNF/NRIP2/KLK8/CD80/CNTFR/MTHFR/CPA2/TSHB/PTGFR/KCNE2/INSL5/…	Seeger U133A Array	Primary Relapse vs Primary Non Relapse
HALLMARK_P53_PATHWAY	HALLMARK_P53_PATHWAY	189	0.392940094326	1.74769411486514	5.02917447987731e-07	2.02130781597411e-06	9.78738521419043e-07	3888	tags=28%, list=18%, signal=23%	EPHA2/MDM2/IL1A/RRAD/PITPNC1/BAIAP2/PROCR/GPX2/GM2A/S100A10/CASP1/FAM162A/ACVR1B/ITGB4/IER5/EPHX1/FAS/DGKA/TM4SF1/TP63/CASP1/RHBDF2/NHLH2/NUPR1/FAS/PERP/TM4SF1/FAS/FAS/DDIT4/SLC7A11/TM4SF1/PHLDA3/ALOX15B/RPL18/BAIAP2/PIDD1/EPS8L2/TP53/CD82/TP63/CCND2/TP63/TP53/RAP2B/ZFP36L1/SLC19A2/ADA/SFN/ITGB4/TP63/FAM162A/ITGB4/LIF/CCND3/PLK3/SOCS1/TM4SF1/ABHD4/GM2A/RGS16/IER3/TOB1/RAP2B/ABAT/FOS/PLXNB2/BTG2/H…	Seeger U133A Array	Primary Relapse vs Primary Non Relapse
HALLMARK_COMPLEMENT	HALLMARK_COMPLEMENT	186	0.378351277366543	1.67571458529848	3.69752171627689e-06	1.32054347009889e-05	6.39421048679462e-06	4278	tags=25%, list=20%, signal=20%	F3/FN1/F8/S100A12/MAFF/CASP4/CASP1/CFH/GZMB/SRC/CR1/CASP1/GCA/TFPI2/TMPRSS6/CDA/CASP4/PLA2G4A/PLEK/F5/CXCL1/RHOG/CASP10/C1S/SERPINC1/LGALS3/C3/APOBEC3F/CFH/LAMP2/SERPING1/CEBPB/KYNU/PLSCR1/CTSO/C1R/TFPI2/PIK3CG/F7/CASP7/PLSCR1/DUSP5/DOCK9/CR1/MMP13/PDGFB/GZMK/MMP14/S100A9/GP1BA/HNF4A/MSRB1/LYN/PSMB9/CPQ/PCLO/PIK3R5/LAMP2/CLU/CR2/S100A13/CASP10/ANXA5/HNF4A/GPD2/PLAUR/CASP10/LYN/LAP3/MMP14/HNF4A/TI…	Seeger U133A Array	Primary Relapse vs Primary Non Relapse
HALLMARK_MYC_TARGETS_V2	HALLMARK_MYC_TARGETS_V2	57	0.555613936511029	2.08976488734674	1.32999496271847e-05	4.12045269253246e-05	1.99516656691045e-05	5666	tags=37%, list=27%, signal=27%	NOP16/NOP16/NOP16/IPO4/PRMT3/PUS1/RRP9/NOP2/UTP20/GRWD1/WDR74/MAP3K6/IMP4/NIP7/AIMP2/MCM4/BYSL/PLK1/EXOSC5/HSPE1/NPM1/TFB2M/IPO4/TCOF1/DUSP2/HK2/PLK4/HK2/DDX18/HSPD1/SLC29A2/MCM4/RABEPK	Seeger U133A Array	Primary Relapse vs Primary Non Relapse
HALLMARK_INTERFERON_ALPHA_RESPONSE	HALLMARK_INTERFERON_ALPHA_RESPONSE	78	0.493238572373292	1.95362588356919	1.40095391546104e-05	4.12045269253246e-05	1.99516656691045e-05	5315	tags=43%, list=25%, signal=32%	LY6E/PROCR/IFIT2/TRIM14/CASP8/CASP1/TRIM21/CASP1/ELF1/TRIM14/CCRL2/TRIM5/C1S/CSF1/RIPK2/LAMP3/RSAD2/SP110/NMI/PLSCR1/CSF1/TMEM140/PLSCR1/RTP4/SP110/DHX58/PSME1/HERC6/PSMB9/CXCL11/IFITM2/SP110/LPAR6/CASP8/CXCL11/IL4R/BST2/CSF1/IFITM3/LAP3/CD47/DDX60/IFIH1/IFI35/MX1/IFITM1/STAT2/IFI44L/CASP1/OAS1/OASL	Seeger U133A Array	Primary Relapse vs Primary Non Relapse
HALLMARK_KRAS_SIGNALING_UP	HALLMARK_KRAS_SIGNALING_UP	191	0.366896772427366	1.63734658775145	1.26806196858717e-05	4.12045269253246e-05	1.99516656691045e-05	4445	tags=36%, list=21%, signal=29%	SPON1/F2RL1/TRAF1/IL1B/SCN1B/F13A1/MALL/ADAM17/EMP1/CFH/SPON1/SPON1/PRDM1/PRRX1/ID2/MPZL2/TFPI/ITGA2/GABRA3/ANGPTL4/ID2/IKZF1/PLEK2/GPRC5B/MAP4K1/SLPI/NGF/EPHB2/G0S2/YRDC/RETN/TMEM158/ATG10/CFHR2/MAP4K1/RABGAP1L/CFH/PTGS2/APOD/ETV1/EVI5/CCND2/ST6GAL1/ST6GAL1/STRN/TFPI/INHBA/TFPI/ETV5/C3AR1/EMP1/TFPI/LIF/SOX9/PEG3/LAT2/ETV1/ALDH1A3/CMKLR1/TLR8/SERPINA3/RGS16/INHBA/SOX9/GYPC/SPARCL1/IL33/ITGBL1/ENG…	Seeger U133A Array	Primary Relapse vs Primary Non Relapse
HALLMARK_APICAL_JUNCTION	HALLMARK_APICAL_JUNCTION	175	0.366025217801645	1.6230192853692	2.45910871640411e-05	6.83085754556696e-05	3.30757312732716e-05	3793	tags=18%, list=18%, signal=15%	SHC1/ACTB/SHC1/COL9A1/MAPK14/CRAT/PTK2/NRXN2/KCNH2/ACTB/CLDN6/ATP1A3/AKT3/IRS1/TRO/MAPK14/CRAT/TRO/ACTB/TRO/MYH10/CNTN1/PTK2/PIK3R3/TIAL1/SHROOM2/MPZL1/DLG1/AMIGO2/PLCG1/DLG1/TRO/ZYX/SYMPK/RASA1/FSCN1/CTNNA1/CTNNA1/MPZL1/ACTB/CADM3/ACTB/DLG1/AKT3/ACTB/ACTB/CTNNA1/ACTB/WASL/TSC1/ACTB/EVL/FSCN1/ACTB/ACTB/YWHAH/CDH6/CDH6/JUP/GNAI1	Seeger U133A Array	Primary Relapse vs Primary Non Relapse
HALLMARK_MYOGENESIS	HALLMARK_MYOGENESIS	195	0.340201126552884	1.51737818923917	6.74101397418782e-05	0.00017739510458389	8.589657695641e-05	3193	tags=14%, list=15%, signal=12%	FHL1/CAMK2B/GABARAPL2/CDH13/FKBP1B/EPHB3/CRAT/CAMK2B/ACHE/AGRN/NOS1/ABLIM1/FHL1/ACHE/AK1/MYL6B/MAPRE3/GNAO1/FLII/AGRN/PFKM/CAMK2B/FHL1/CHRNG/MYL3/PDE4DIP/FKBP1B/REEP1/PDLIM7/TCAP/MEF2A/FHL1/CAMK2B/KCNH1/SPTAN1/IFRD1/CKMT2/FHL1/SPTAN1/PDE4DIP/AK1/ATP6AP1/BAG1/REEP1/IFRD1/HDAC5/NCAM1/PKIA/BAG1/GNAO1	Seeger U133A Array	Primary Relapse vs Primary Non Relapse
HALLMARK_UV_RESPONSE_DN	HALLMARK_UV_RESPONSE_DN	135	0.383417352866569	1.65206113410665	0.000118763959207799	0.000296909898019496	0.000143766897988388	3047	tags=15%, list=14%, signal=13%	AKT3/PRKCE/IRS1/DLC1/MAPK14/CDC42BPA/PIK3CD/IGF1R/NRP1/PIK3R3/SCAF8/CELF2/LPAR1/PHF3/MIOS/CDK13/PMP22/DLG1/DLG1/MIOS/NIPBL/SPOP/ATP2C1/CDKN1B/ITGB3/LPAR1/RND3/SPOP/DLG1/PHF3/AKT3/DYRK1A/PHF3/ATXN1/SRI/ARHGEF9/WDR37/FYN/FYN/PRKAR2B/MAGI2/DLC1/ATXN1/PEX14/PEX14/MIOS/ZMIZ1/YTHDC1/FYN/PRDM2	Seeger U133A Array	Primary Relapse vs Primary Non Relapse
HALLMARK_HYPOXIA	HALLMARK_HYPOXIA	184	0.339931920657103	1.51092913137609	0.000153511639276459	0.000365503903039188	0.00017698083726108	3107	tags=13%, list=15%, signal=11%	IDS/VEGFA/FOXO3/CDKN1C/SLC37A4/ZNF292/SLC25A1/EFNA3/RBPJ/FOXO3/NDST1/MIF/TGM2/XPNPEP1/FOXO3/PFKP/IRS2/CCNG2/KDM3A/IRS2/CCNG2/WSB1/WSB1/HK1/JUN/WSB1/KLF7/CCNG2/CDKN1B/TMEM45A/NFIL3/WSB1/DPYSL4/ENO2/GRHPR/ANKZF1/NDST2/JMJD6/GRHPR/BCL2/NAGK/MXI1/GRHPR/GCNT2/JUN/DPYSL4/BNIP3L/ZNF292	Seeger U133A Array	Primary Relapse vs Primary Non Relapse
HALLMARK_TGF_BETA_SIGNALING	HALLMARK_TGF_BETA_SIGNALING	52	0.498536507963403	1.83427112169812	0.000357424694025221	0.000779700593983691	0.000377539234981577	4301	tags=18%, list=20%, signal=15%	RHOA/FNTA/SMAD1/CDKN1C/CDKN1C/TGFBR1/CDKN1C/SMAD3/HDAC1/TRIM33/MAP3K7/CDKN1C/KLF10/SPTBN1/SMURF1/SPTBN1/ARID4B/APC/TRIM33/APC/APC	Seeger U133A Array	Primary Relapse vs Primary Non Relapse
HALLMARK_XENOBIOTIC_METABOLISM	HALLMARK_XENOBIOTIC_METABOLISM	185	0.334088553639185	1.48100891529153	0.000358662273232498	0.000779700593983691	0.000377539234981577	2281	tags=10%, list=11%, signal=9%	PTS/ARPP19/PTGES3/GABARAPL1/MAOA/MAOA/GABARAPL1/PEMT/DHPS/GABARAPL1/ACP1/DHPS/ARPP19/MAOA/DDC/BPHL/NMT1/DDC/NMT1/AKR1C2/ARPP19/PMM1/ATP2A2/AKR1C2/DDAH2/PGD/DDAH2/GCNT2/DDAH2/CROT/JUP/CYFIP2/CYFIP2/ATP2A2	Seeger U133A Array	Primary Relapse vs Primary Non Relapse
HALLMARK_ANGIOGENESIS	HALLMARK_ANGIOGENESIS	35	0.56930786920163	1.92893006675484	0.000561629712867272	0.00117006190180682	0.000566556289295933	5336	tags=36%, list=25%, signal=27%	FGFR1/KCNJ8/FSTL1/THBD/VAV2/SERPINA5/SLCO2A1/CCND2/LPL/VCAN/POSTN/THBD/PDGFA/APOH/TIMP1/NRP1/TNFRSF21/LPL/COL5A2/VCAN/PDGFA/VCAN/JAG1/VCAN/STC1	Seeger U133A Array	Primary Relapse vs Primary Non Relapse
HALLMARK_OXIDATIVE_PHOSPHORYLATION	HALLMARK_OXIDATIVE_PHOSPHORYLATION	183	-0.418353831284637	-1.35933376784057	0.0135176968321123	0.0270353936642245	0.0130908221953087	5579	tags=37%, list=26%, signal=28%	PHB2/ATP6V1E1/NDUFS7/SLC25A6/PDHX/PMPCA/NDUFB2/COX11/COX7A2/FH/NDUFC2/COX7C/OPA1/ATP6V1H/MRPS15/NDUFS2/ETFB/SLC25A3/AFG3L2/RHOT2/OPA1/GPI/IDH3B/FH/IDH3B/MRPS12/IDH3B/MTX2/MRPL15/OPA1/NDUFB8/OAT/SDHB/NDUFV2/VDAC3/CYCS/MDH1/POR/MDH2/IMMT/MGST3/ECH1/NNT/DLAT/UQCRFS1/NNT/ACAA1/NDUFB4/ECHS1/GOT2/DLAT/DLD/MDH2/UQCRC1/NDUFS6/CYB5R3/ACO2/ACAT1/ATP6V1F/VDAC2/VDAC1/NDUFA4/ATP6V0B/SLC25A11/ATP6V0C/BAX/DLAT/…	Seeger U133A Array	Primary Relapse vs Primary Non Relapse
HALLMARK_KRAS_SIGNALING_UP	HALLMARK_KRAS_SIGNALING_UP	68	0.637215907094506	2.29974604117525	6.12859825536012e-09	3.00301314512646e-07	2.06436993864762e-07	2411	tags=27%, list=14%, signal=23%	GNG11/MPZL2/HKDC1/PRRX1/EMP1/EMP1/FBXO4/IKZF1/NIN/ETV5/HKDC1/PRDM1/MYCN/PIGR/MMD/MYCN/ITGA2/NIN/SDCCAG8/BTC/ANGPTL4/PDCD1LG2/TMEM176B/PRDM1/CTSS/AVL9/CMKLR1/DCBLD2/PRRX1/ETV5/ITGBL1	Seeger U133B Array	Primary Relapse vs Primary Non Relapse
HALLMARK_INTERFERON_GAMMA_RESPONSE	HALLMARK_INTERFERON_GAMMA_RESPONSE	69	0.579862206889685	2.10148050862781	8.85338666600936e-07	2.16907973317229e-05	1.49109670164368e-05	3467	tags=33%, list=20%, signal=26%	NFKBIA/TRAFD1/CD274/HELZ2/SAMD9L/LCP2/METTL7B/ZBP1/HLA-DRB1/RNF213/LATS2/LATS2/NAMPT/SOCS3/SPPL2A/BANK1/RIPK1/SLAMF7/PSMA3/PNPT1/EPSTI1/SP110/XAF1/CMKLR1/EIF4E3/LATS2/SAMD9L/IL18BP/PFKP/CMPK2/PARP14/RNF213/OAS2/EIF2AK2/APOL6/DDX58/SAMHD1/XAF1/SAMHD1	Seeger U133B Array	Primary Relapse vs Primary Non Relapse
HALLMARK_XENOBIOTIC_METABOLISM	HALLMARK_XENOBIOTIC_METABOLISM	48	0.557062242826461	1.88317226671034	0.000291830005026714	0.00357491756157725	0.00245751583180391	2215	tags=31%, list=13%, signal=27%	SSR3/GART/BCAR1/CSAD/CYP2S1/PTGR1/SLC12A4/ABCC3/SSR3/SLC6A6/ITIH4/DHRS7/ACSM1/XDH/ANGPTL3/AP4B1/SERTAD1/CNDP2/TMEM176B/ITIH4/TDO2/ATP2A2/PDK4	Seeger U133B Array	Primary Relapse vs Primary Non Relapse
HALLMARK_INFLAMMATORY_RESPONSE	HALLMARK_INFLAMMATORY_RESPONSE	58	0.507315932042648	1.7723062378268	0.000274391482729924	0.00357491756157725	0.00245751583180391	3477	tags=35%, list=21%, signal=28%	NFKBIA/PDPN/SGMS2/EDN1/SLC7A2/OSMR/LCP2/RNF144B/PROK2/OSM/SLC7A2/NAMPT/PTPRE/SLC11A2/ATP2A2/CMKLR1/DCBLD2/GPC3/KIF1B/TLR3/ICOSLG/CYBB/RGS16/EIF2AK2/TNFSF15/PIK3R5/PTAFR	Seeger U133B Array	Primary Relapse vs Primary Non Relapse
HALLMARK_ESTROGEN_RESPONSE_EARLY	HALLMARK_ESTROGEN_RESPONSE_EARLY	58	0.502284520469458	1.75472902104132	0.000367720662114606	0.00360366248872314	0.00247727603950893	5311	tags=39%, list=31%, signal=27%	SLC7A2/NAV2/CYP26B1/WWC1/PRSS23/SLC7A2/PRSS23/GFRA1/MED13L/SYT12/ABHD2/B4GALT1/SLC37A1/LRIG1/FKBP5/ADCY1/RHOBTB3/IL17RB/B4GALT1/TMPRSS3/MAST4/THSD4/XBP1/SLC1A4/IL17RB/NAV2/FKBP5/DEPTOR/SLC22A5/INPP5F/SEC14L2/NADSYN1/KRT19/PDLIM3/WWC1/FAM102A/SNX24	Seeger U133B Array	Primary Relapse vs Primary Non Relapse
HALLMARK_INTERFERON_ALPHA_RESPONSE	HALLMARK_INTERFERON_ALPHA_RESPONSE	32	0.592688334640556	1.83865663953976	0.00102506173792481	0.00837133752638598	0.00575473256378843	3096	tags=31%, list=18%, signal=25%	TRAFD1/HELZ2/SAMD9L/MOV10/GBP2/PSMA3/PNPT1/TRIM5/EPSTI1/SP110/NUB1/SAMD9L/CMPK2/PARP14/EIF2AK2	Seeger U133B Array	Primary Relapse vs Primary Non Relapse
HALLMARK_EPITHELIAL_MESENCHYMAL_TRANSITION	HALLMARK_EPITHELIAL_MESENCHYMAL_TRANSITION	62	0.464784021246216	1.64995432123225	0.00306341441195228	0.0198363605693763	0.0136361662345873	3799	tags=34%, list=22%, signal=27%	TPM2/PRRX1/TPM2/GLIPR1/TAGLN/DAB2/THBS1/THBS1/TGFBR3/COL12A1/SGCD/ITGA2/MYL9/DCN/COL1A2/DCN/NNMT/NT5E/GLIPR1/PRRX1/MYLK/MGP/CTHRC1/LUM/CDH6/TPM1/ABI3BP/CALD1/SGCD/COL3A1	Seeger U133B Array	Primary Relapse vs Primary Non Relapse
HALLMARK_TNFA_SIGNALING_VIA_NFKB	HALLMARK_TNFA_SIGNALING_VIA_NFKB	60	0.457132223885833	1.6141305206448	0.00355443211819012	0.0198363605693763	0.0136361662345873	4099	tags=40%, list=24%, signal=31%	NFKBIA/SLC16A6/EDN1/EGR1/NAMPT/MAP3K8/SOCS3/REL/PTPRE/CFLAR/B4GALT1/SQSTM1/KLF2/DUSP1/TNIP1/FOSL2/FOSL2/JAG1/ICOSLG/SQSTM1/YRDC/DDX58/TNFAIP8/DUSP4/CCNL1/KLF9/TSC22D1/REL/TNIP2/ZBTB10/B4GALT1/TANK/PHLDA1/ETS2	Seeger U133B Array	Primary Relapse vs Primary Non Relapse
HALLMARK_GLYCOLYSIS	HALLMARK_GLYCOLYSIS	67	0.443149505209272	1.59478170561779	0.00364341316580381	0.0198363605693763	0.0136361662345873	2548	tags=25%, list=15%, signal=22%	PGM2/SRD5A3/ALDOB/FAM162A/PGM2/PGM2/FAM162A/SDHC/RPE/PYGB/BPNT1/DCN/EGFR/ANGPTL4/NASP/DCN/HK2/RPE/B4GALT1/PDK3/NT5E/PDK3/GPC3/SLC25A13	Seeger U133B Array	Primary Relapse vs Primary Non Relapse
HALLMARK_COAGULATION	HALLMARK_COAGULATION	32	0.537774710607397	1.66830184507431	0.0069851913942442	0.0342274378317966	0.0235290657490331	2784	tags=33%, list=16%, signal=27%	WDR1/CD9/THBD/THBS1/THBS1/GNG12/PRSS23/ITGA2/PRSS23/APOC2/MMP8/GDA/VWF/HMGCS2	Seeger U133B Array	Primary Relapse vs Primary Non Relapse
HALLMARK_ALLOGRAFT_REJECTION	HALLMARK_ALLOGRAFT_REJECTION	37	0.498446432729967	1.60054426502018	0.00861821315713875	0.0351910370583166	0.0241914755288105	4255	tags=28%, list=25%, signal=21%	PRKCB/LCP2/IFNGR1/EGFR/GBP2/HLA-DOA/CTSS/TLR3/ICOSLG/TPD52/TAP2/CD8B/B2M/ETS1/INHBA	Seeger U133B Array	Primary Relapse vs Primary Non Relapse
HALLMARK_IL2_STAT5_SIGNALING	HALLMARK_IL2_STAT5_SIGNALING	76	0.402727832279641	1.48004558492646	0.0085166784953868	0.0351910370583166	0.0241914755288105	2349	tags=16%, list=14%, signal=14%	CDC42SE2/HIPK2/HIPK2/BMPR2/MAP6/TNFRSF9/HUWE1/IKZF2/IKZF4/RORA/MAP6/SH3BGRL2/FAM126B/IGF1R/POU2F1/BMPR2/NCS1/SCN9A/MXD1/FAM126B/MAP6	Seeger U133B Array	Primary Relapse vs Primary Non Relapse
HALLMARK_HYPOXIA	HALLMARK_HYPOXIA	63	0.425009023464712	1.51433462744432	0.00967311541027352	0.0364602042387233	0.0250639427634617	1828	tags=15%, list=11%, signal=14%	HSPA5/KIF5A/AKAP12/RORA/CCNG2/FOXO3/DTNA/NEDD4L/HDLBP/FOXO3/HDLBP/KLHL24/KLF7/B3GALT6/GCNT2	Seeger U133B Array	Primary Relapse vs Primary Non Relapse

## Sheet: S1BCD
Extended Data Fig. 1b,c,d			Gene expression profile (GEP) analysis and in vitro response of predicted drugs. Single dose-response curves for the predicted 12 drugs (Table 1). NB PDX-derived organoids (n=3) were treated for 3 or 7 days: LU-NB-1, LU-NB-2, and LU-NB-3.
Raw viability
	LUNB-1								LUNB-2								LUNB-3
1	Trifluoperazine								Trifluoperazine								Trifluoperazine
	uM	3 days			7 days				uM	3 days			7 days				uM	3 days			7 days
	10	156	167	177	224	255	304		10	133	156	171	280	379	364		10	55	56	56	117	140	147
	3.33	11662	11625	11986	31813	33216	33919		3.33	5183	5823	6317	6676	9542	9165		3.33	4908	5180	5767	12922	15645	17136
	1.11	15081	15461	15715	46867	51920	51800		1.11	8234	8562	8273	24196	26641	29641		1.11	7004	7581	7908	21968	25638	25412
	0.37	16245	16665	16457	49285	50941	52943		0.37	9395	9401	9826	32842	37586	36897		0.37	7687	7840	8116	24429	25930	31298
	0.123	16433	17986	18475	47944	49074	51635		0.123	9791	10656	10166	43565	42431	38816		0.123	8786	8979	9530	24893	32487	31550
	0.0411	17586	18358	18987	50631	50280	52405		0.0411	10441	10541	11847	43043	45041	44102		0.0411	9022	9672	9810	32073	36943	35566
	0.0137	17482	17434	19144	45758	47370	48525		0.0137	9883	10499	11017	46056	46793	49052		0.0137	9706	10626	10514	35571	38599	36045
	0	16934	17980	18409	46613	47400	49134		0	10607	10961	10555	41562	47085	44152		0	9564	10179	10239	36198	44275	42972
2	Thioridazine								Thioridazine								Thioridazine
	uM	3 days			7 days				uM	3 days			7 days				uM	3 days			7 days
	10	120	109	97	309	282	259		10	143	118	111	312	309	231		10	56	46	39	128	131	92
	3.33	11494	11547	11856	34834	34192	34235		3.33	2157	2167	1972	3035	2878	1524		3.33	2092	1614	2469	2981	4613	685
	1.11	16623	17190	17535	51629	51400	47476		1.11	9896	10345	8721	37457	39013	33894		1.11	10002	9535	9143	43703	41046	38059
	0.37	17917	18344	18666	49548	49098	48320		0.37	10228	11121	9142	46696	44253	40703		0.37	9967	10841	9845	47753	46265	46318
	0.123	20073	18780	18969	44753	48092	44219		0.123	11387	11375	9654	44084	45544	41333		0.123	11502	10593	10397	45584	43019	41554
	0.0411	19268	19066	19273	53429	52093	53809		0.0411	11378	11989	9699	45055	48838	42947		0.0411	10050	10986	10392	42820	42539	41403
	0.0137	18724	18748	18556	47493	50366	49120		0.0137	11152	11515	10526	47988	48283	43691		0.0137	10662	9971	10500	44633	38620	38317
	0	18500	19036	19575	49608	48110	50472		0	11375	12318	10380	39078	46801	45590		0	10562	10348	10064	44580	43004	41298
3	Nortriptyline								Nortriptyline								Nortriptyline
	uM	3 days			7 days				uM	3 days			7 days				uM	3 days			7 days
	10	11439	12360	11929	33982	37099	37450		10	4810	5524	5889	7884	16807	18295		10	4755	5308	5330	13227	17036	14675
	3.33	15678	16670	15853	45837	48401	48231		3.33	8044	9428	9280	33923	40163	42567		3.33	8334	8737	8932	27208	32603	34758
	1.11	17822	18126	18384	50316	48407	51131		1.11	8908	10180	10152	44385	47237	46713		1.11	9395	10074	9455	35343	39630	40838
	0.37	17934	18398	18776	50745	50200	51007		0.37	9627	10992	10060	45849	47988	53252		0.37	10817	10545	10259	36785	42390	41955
	0.123	17630	17853	18927	51803	52749	53547		0.123	9553	10278	11251	46233	49309	51131		0.123	10251	11099	11057	39581	40644	42630
	0.0411	18267	18205	19352	50562	52693	53250		0.0411	9617	10552	10178	48769	54506	56527		0.0411	11785	11232	11229	38226	40672	42044
	0.0137	17449	19488	19713	46973	49744	47336		0.0137	10475	11611	10913	47469	52081	54534		0.0137	10019	10883	10272	40250	37625	42661
	0	17880	18639	18417	51120	51742	53782		0	9493	11146	11931	47297	49740	55868		0	9876	10015	10276	39152	40420	42615
4	Prochlorperazine								Prochlorperazine								Prochlorperazine
	uM	3 days			7 days				uM	3 days			7 days				uM	3 days			7 days
	10	213	164	139	451	326	229		10	260	175	151	736	470	334		10	90	61	60	236	152	131
	3.33	11675	12044	11468	30903	31302	31193		3.33	5717	5836	5450	10148	10233	5738		3.33	5405	5239	4631	17081	15716	16458
	1.11	16714	16130	16060	50189	47200	45592		1.11	8832	9578	7954	34699	33350	32027		1.11	7701	7587	7073	30271	30912	27491
	0.37	18254	17906	17632	50934	51433	49691		0.37	10228	10394	8539	49152	47832	43628		0.37	8842	7848	6710	30288	31181	26402
	0.123	18291	18287	18218	50801	50091	48407		0.123	10163	11043	9646	52189	50096	47979		0.123	9204	8708	8936	34422	33802	32726
	0.0411	19956	19144	18037	52426	50612	48709		0.0411	10551	10693	9457	56050	55022	51270		0.0411	9400	9214	8389	38827	37010	29004
	0.0137	18455	18936	18787	48893	46813	46414		0.0137	10714	10959	9939	52308	53654	51137		0.0137	9493	9594	8633	39062	36279	36027
	0	18216	17923	18050	50416	51073	50083		0	11674	11683	10368	56717	54802	49633		0	10946	9606	9855	43910	42650	39152
5	Resveratrol								Resveratrol								Resveratrol
	uM	3 days			7 days				uM	3 days			7 days				uM	3 days			7 days
	10	18899	18992	19715	47334	51269	51933		10	9991	10430	10614	21929	25560	26442		10	5458	6024	6752	5337	6299	5134
	3.33	18269	19031	19466	50041	51302	54773		3.33	11788	12386	12570	39991	44993	45179		3.33	9985	9443	9640	25856	28865	28455
	1.11	17876	19238	19833	49374	49531	51046		1.11	12663	12247	13059	45338	47797	49711		1.11	9606	9898	11042	33064	37572	35936
	0.37	17787	19129	19000	46420	44725	48576		0.37	12274	12341	13100	44671	49808	51978		0.37	10813	10628	10707	40124	42661	43262
	0.123	17364	18370	18157	46013	49231	50954		0.123	11997	12214	13447	48892	49845	52306		0.123	10780	11319	10813	36151	39634	44582
	0.0411	18300	19398	19431	47563	49281	50848		0.0411	11688	11948	12401	48313	50955	50919		0.0411	10887	11019	10879	39449	45540	45032
	0.0137	18385	19184	19053	44372	45495	46300		0.0137	11464	12575	12068	45910	52224	52266		0.0137	9686	10652	11009	36861	42854	43492
	0	17837	18815	19261	44337	43307	45581		0	11655	12274	12245	43871	48775	49669		0	10262	10790	10633	37187	42752	47403
6	Sildenafil								Sildenafil								Sildenafil
	uM	3 days			7 days				uM	3 days			7 days				uM	3 days			7 days
	10	18465	20016	19314	51701	49887	50604		10	13098	12623	12480	49644	49227	43825		10	10499	9801	9961	49407	44294	42597
	3.33	19963	18903	18437	48037	49795	47236		3.33	13147	12213	12453	50746	51666	47390		3.33	11671	10885	10621	49297	46400	43696
	1.11	19587	19466	18952	47622	46874	46064		1.11	13122	12744	12945	53472	52339	48841		1.11	10807	10950	10387	45473	43774	41350
	0.37	18593	18530	18802	46621	46990	43904		0.37	12814	12592	12321	51482	51774	48163		0.37	10816	10372	10076	44058	40919	42395
	0.123	19374	18930	19704	49694	49840	45612		0.123	12064	12431	12117	52154	51358	50690		0.123	11342	10871	9898	45863	46538	41688
	0.0411	19238	19610	18900	50247	51821	48927		0.0411	12373	11958	12514	50478	52623	51109		0.0411	11028	10813	10454	47934	43617	40332
	0.0137	19444	18263	19053	47423	47835	47352		0.0137	12518	11835	11605	52970	53976	49860		0.0137	10943	9960	10000	43232	40834	38583
	0	18729	18298	19181	46632	49259	43140		0	12362	11567	11382	49804	53348	49959		0	10230	10481	9759	42997	40005	38701
7	Dasatinib								Dasatinib								Dasatinib
	uM	3 days			7 days				uM	3 days			7 days				uM	3 days			7 days
	10	5874	6059	6187	3842	7394	6854		10	10036	9947	10486	19578	31608	33885		10	840	969	1082	81	145	217
	3.33	10056	10114	10632	32768	35827	34554		3.33	8808	12948	13525	49194	55869	58265		3.33	3564	3795	4162	4715	6086	6450
	1.11	11945	12440	12297	43566	45323	43100		1.11	12928	12579	13331	52780	55784	57227		1.11	5905	5942	5931	10468	12117	11737
	0.37	12239	12598	12932	44007	45678	45251		0.37	11761	12254	12363	48154	50901	51470		0.37	6047	5886	5927	13050	14010	15144
	0.123	11916	12247	12900	45594	47731	49799		0.123	9672	10225	11252	44871	46920	48572		0.123	5831	6023	6307	16296	15488	16178
	0.0411	12249	13059	12907	46460	52738	50522		0.0411	9694	10799	9917	42692	44660	40237		0.0411	6096	6358	6321	17031	18121	20127
	0.0137	12694	12648	12948	49600	53840	53411		0.0137	10580	11308	11481	37267	42751	44117		0.0137	5701	5631	6099	19435	18308	21258
	0	13542	14348	14747	54337	60098	56577		0	11407	11210	11574	44121	46363	45165		0	6214	6569	6190	20888	25021	24770
8	Pazopanib								Pazopanib								Pazopanib
	uM	3 days			7 days				uM	3 days			7 days				uM	3 days			7 days
	10	8072	8366	7772	22367	23354	20384		10	12030	12115	10840	50115	48770	44497		10	4107	4421	3902	14237	12122	NA
	3.33	8656	8747	8536	24632	24005	23374		3.33	12163	11147	11964	50384	51884	45874		3.33	4674	4995	4462	12387	12184	NA
	1.11	10783	10720	10049	40178	39448	38070		1.11	12510	11264	12612	53075	58058	51859		1.11	6097	6035	5490	20831	19080	NA
	0.37	12889	12785	12771	50162	48972	48809		0.37	12630	12036	13064	54563	52104	51260		0.37	7003	6716	6297	25045	23133	21745
	0.123	13847	14076	14329	56196	54804	54169		0.123	11820	11501	11968	49081	49951	46675		0.123	6661	6748	6600	23874	24746	22813
	0.0411	14985	15155	14901	58478	59254	56746		0.0411	11740	11346	12107	48572	46555	44233		0.0411	7156	6516	6416	23528	25676	22227
	0.0137	13824	14460	14142	56656	54794	55757		0.0137	11325	11844	12373	48752	48529	47074		0.0137	6352	6264	6295	22169	24093	21590
	0	14508	14705	15067	58133	58593	58561		0	11903	11079	11313	43258	47154	44799		0	6674	6166	6196	23737	21485	21249
9	Lovastatin								Lovastatin								Lovastatin
	uM	3 days			7 days				uM	3 days			7 days				uM	3 days			7 days
	10	8495	8712	9146	9859	10422	10972		10	7166	6926	7285	986	1509	1998		10	1820	2355	2096	435	687	883
	3.33	9343	8465	8646	16281	17756	17816		3.33	9846	10164	9974	15865	21425	21905		3.33	2676	2628	2905	2009	2266	2392
	1.11	10282	10202	10425	25858	26539	25852		1.11	10887	10253	10854	31464	36064	34598		1.11	3854	3575	3620	4279	5192	4905
	0.37	10825	11134	11488	33363	35611	35577		0.37	11590	11336	11585	39711	44475	44103		0.37	4255	4379	4196	9127	8605	8099
	0.123	11382	11845	13032	44248	49680	50157		0.123	11809	11124	10806	39058	42299	40252		0.123	5462	5636	5731	12999	13048	14217
	0.0411	11453	12560	12345	55508	56148	54538		0.0411	10536	11627	11579	40302	43307	43289		0.0411	5684	6337	6074	17098	19416	19418
	0.0137	12236	12306	13308	56415	58663	56090		0.0137	11463	11475	12028	41646	43389	44797		0.0137	5980	6103	6466	21672	21771	22504
	0	12972	12781	13706	59123	58840	59641		0	11999	11703	11097	42191	44995	43772		0	6180	6878	6633	24910	24509	26715
10	Folic acid								Folic acid								Folic acid
	uM	3 days			7 days				uM	3 days			7 days				uM	3 days			7 days
	10	13068	13057	14015	41879	39048	40810		10	11544	11396	11463	39811	39609	38587		10	9367	8712	8526	38008	36463	34965
	3.33	11608	11921	12143	43091	41246	40606		3.33	11784	11864	11566	39661	38574	37277		3.33	8818	8978	8597	35613	35045	33588
	1.11	12516	12609	12171	47233	42670	41212		1.11	11845	11799	11579	37709	39066	37294		1.11	9582	8424	8803	39398	36024	36668
	0.37	12600	12267	12360	40268	41766	38785		0.37	11892	11657	12047	40303	39294	36749		0.37	10463	9539	8836	41345	40551	39012
	0.123	12921	12662	12797	51523	40180	39841		0.123	11223	11736	11467	35662	35471	34382		0.123	9859	9718	9339	40418	37793	36978
	0.0411	12787	12884	12516	42251	43317	42230		0.0411	11231	11058	10973	37766	37102	35935		0.0411	8918	8907	10072	40410	41505	41371
	0.0137	12112	12834	12366	45240	43142	41498		0.0137	11301	11878	11305	39427	36356	36307		0.0137	9035	8644	8842	39774	39945	40227
	0	13470	14336	13223	58978	56907	56976		0	12797	11903	11437	39079	40477	34116		0	8858	8753	9002	40415	38507	39318
11	Topiramate								Topiramate								Topiramate
	uM	3 days			7 days				uM	3 days			7 days				uM	3 days			7 days
	10	12905	13904	13612	50334	53176	54408		10	11790	11494	11936	33397	41893	42901		10	5940	6103	6348	16277	20403	21145
	3.33	13619	15062	14532	54507	55429	56372		3.33	12666	11483	12708	40544	44995	44282		3.33	6099	6376	6567	19193	21914	24783
	1.11	12815	13698	13537	53413	55187	55404		1.11	12845	12204	12848	41340	43570	46589		1.11	6866	6344	6639	21279	25314	23779
	0.37	14200	13905	14744	53970	53576	55527		0.37	12530	12518	13418	41872	44316	46682		0.37	6831	6437	6699	20961	24515	23933
	0.123	13159	13477	13941	54257	54772	57185		0.123	12399	12070	12978	40233	42729	44337		0.123	7003	6500	6586	21619	22784	20781
	0.0411	12785	14585	14138	55438	55925	56556		0.0411	12136	11584	12272	43273	45611	44287		0.0411	6779	6627	6257	20399	24932	23795
	0.0137	12946	13825	14548	54923	55067	56675		0.0137	12863	11674	12413	41187	45432	43934		0.0137	5862	6391	6036	21792	21566	23919
	0	13627	13139	14778	52522	54234	56462		0	11951	11877	12459	43058	43108	45697		0	6415	5366	6214	19927	24343	24748
12	Tianeptine								Tianeptine								Tianeptine
	uM	3 days			7 days				uM	3 days			7 days				uM	3 days			7 days
	10	13972	13852	13977	53495	54362	50162		10	12896	11838	11522	44301	42308	39562		10	6624	6340	5874	25182	23327	16602
	3.33	14283	13648	12956	56493	55991	53174		3.33	12918	12204	12367	48547	46327	41334		3.33	6346	6108	5995	24097	23889	19522
	1.11	14673	15410	13750	56482	53830	53692		1.11	12560	12615	12685	46536	45287	44035		1.11	6781	6656	6494	24068	24026	24367
	0.37	14808	14257	14313	55461	55626	53067		0.37	13046	11883	12151	45442	45952	42315		0.37	6577	5930	6546	23434	23131	21939
	0.123	14490	14756	14955	58163	54368	54527		0.123	12391	12240	11785	43508	42338	42781		0.123	6451	6212	5852	22265	24685	21438
	0.0411	15199	14234	14443	55601	54468	54024		0.0411	12580	11878	11571	46849	45164	46343		0.0411	6377	6612	5249	21462	20724	20340
	0.0137	14155	14578	14549	55283	54988	52013		0.0137	12519	11986	11621	45517	45370	43694		0.0137	5855	5185	5432	21791	20257	20099
	0	15552	15398	15294	56203	53006	52467		0	12129	11755	11679	46242	41726	40738		0	5643	5689	5518	25792	19823	22819
