# Supplementary material for: Repurposing statins and phenothiazines to treat chemoresistant neuroblastoma
Source: EMBO Mol Med. 2025 Dec 23;18(2):433–61. doi: 10.1038/s44321-025-00349-6 (PMC12905276; doi:10.1038/s44321-025-00349-6)
Supplement: Supplementary file 10 — Appendix Figure Source Data [file 44321_2025_349_MOESM10_ESM.zip › Appendix_Fig_S2.xlsx]

## Sheet: S2B
S2B		Tumor starting volume (one-way ANOVA).
		Control	PCP	PIT	Combination
	1	209	212	270	221
	2	345	195	226	229
	3	213	206	219	252
	4	238	203	214	313
	5	205	219	194	196
	6	195	201	191	182
	7	228	195	204	190
	8	195	251	221	221
	9				221
	10				274

## Sheet: S2C
S2C	Average weight ratio with time
	Control average	PCZ average	PIT average	Combination average
1	1	1	1	1
3	0.983477	0.989043	0.998196	0.984722
7	0.97255	1.00311	0.984551	0.978996
9	0.989468	1.01149	0.966523	0.971091
11	0.981462	0.990882	0.982907	0.964958
13	0.980003	1.00264	0.967068	0.963372
15	0.975184	1.0125	0.976256	0.97839
17	0.964416	1.01049	0.96541	0.987529
19	0.989658	1.02713	0.987828	0.974676
21	0.988774	1.00577	0.988306	0.987415
23	0.97305	1.00932	0.988332	0.980618
25	0.990745	1.02042	1.00634	0.998971
27	0.996249	1.06595	0.999822	0.994446
29	1.00468	1.0427	0.999519	1.00497
31	0.99698	1.03231	1.00305	0.996173
33	1.02086	1.01238	1.02303	1.02545

## Sheet: S2D
S2D	Average tumor size in each treatment group throughout the study duration. Ratio to initial tumor size.
Day	Control									PCZ									PIT									Combination
1	1	1	1	1	1	1	1	1		1	1	1	1	1	1	1	1		1	1	1	1	1	1	1	1		1	1	1	1	1	1	1	1	1	1
3	1.2	1.2	1.1	1	1.5	1.1	1	0.9		1	1.2	0.9	1.6	1.6	1.1	1	0.7		0.8	0.9	0.8	1.1	1.9	1.6	0.9	1.1		1	0.9	0.7	0.7	0.8	1	1.1	0.4	0.8	0.8
5	1.2	1.5	1.1	1.2	1.1	1	1	0.9		1.2	1.1	0.6	0.9	1	1.2	0.8	0.9		0.8	0.9	0.9	1	1.1	1.2	0.9	1.4		1.3	0.9	0.8	0.7	0.7	0.7	0.9	0.9	1.1	0.7
7	1.3	3.3	1.5	0.9	1.3	1.1	0.8	1.1		1.5	2	0.9	1.4	1.4	1.2	1	1		1.5	1	2.2	1.4	1.7	1.9	1	0.7		1.4	1.2	0.9	1.3	1.3	1.2	1.2	0.8	1.1	0.7
9	1.4	2.7	1.2	0.9	1.5	1	0.9	1.2		1.3	1.7	0.7	1.9	1.3	1.2	0.9	0.8		1.1	0.9	1.8	1.4	1.7	1.7	0.9	1.2		2.4	1.3	0.9	0.6	1.6	1.4	1.2	1.1	0.8	1
11	1.5	2.2	1.3	1	2	0.7	0.9	0.8		1.7	2.2	1.6	1.5	1.6	1.5	1	0.9		1.5	1.9	2.4	1.4	1.9	1.4	1.5	1.1		2.3	1.4	1.1	1.8	1.6	1.3	1.6	0.9	1	0.9
13	2.4	2.5	1.3	0.9	1.8	0.7	1	1.3		3.3	2.1	1.8	1.1	1	1.6	1.1	1		3	1.4	2.2	1.2	1.6	1.2	1.3	1.7		2.4	1.7	1.4	1.5	1.1	1.4	1.2	1	1.2	0.6
15	2	2.7	1.3	0.9	1.2	0.7	1	1.2		2.5	2.7	1.7	1.8	0.9	1.3	0.7	0.8		2.2	1.1	2.4	1.1	1.8	2.2	1.6	0.7		1.3	1.9	1.5	0.9	1.3	1.5	1	1	1.3	0.9
17	2.6	2.6	1.6	1.2	1.7	0.6	1.2	1.2		3.1	2.4	2	2.1	1.4	1.3	0.9	0.8		1.5	1.1	3.5	1.8	2.5	2.3	1.9	1.4		2.8	1.7	1.5	1.2	3.6	1.5	2.2	1.2	1.4	1.1
19	3.7	3.6	1.7	1.3	1.7	0.5	1.2	1		3.3	3.4	1.9	2.4	1.6	1.3	0.5	0.7		1.8	1.5	4.1	2.3	2.5	2.6	1.8	1.5		2.8	1.5	2.2	1.6	2.2	2	1.6	0.9	1.2	1.1
21	4.1	3.4	1.7	1.9	1.9	0.8	1.6	1.7		3.5	4.1	2.3	2.4	2.3	1.6	0.9	1.1		2.3	1.3	4.6	2.3	2.3	2.2	3.1	1.5		3.5	1.9	1.9	2	1.8	1.9	1.7	1	1.6	1.6
23	4.5	4.4	1.9	1.8	2	0.8	1.5	1.6		4	3.7	4	2	2.8	2.6	0.9	1.1		2.7	1.8	5.2	2.3	2.9	3.2	3.2	2		3.4	1.4	2.1	2	2	2.1	2.2	1.2	1.6	1.4
25	5.7		1.6	1.8	1.8	0.6	1.6	1.3		4.2	3.6	4	1.7	2	1.8	1.1	1.4		2.9	1.3	6.4	2	2.1	2.5	2.1	2.6		4.2	1.8	2.5	1.9	1.9	2.8	1.9	1.3	1.7	1.1
27	5.5		2.2	1.6	2.4	0.7	2.1	1.2		4.7	3.3	5.3	2.2	3	2.7	1.2	1.3		4	1.7	9.1	2.5	2.7	2.9	3.4	2.9		5.2	2.2	3	2.1	2.7	3.2	2.3	1.5	2	1.3
29	6.2		1.7	1.9	1.9	0.8	2	0.6		5.3	3.3	4.2	4.3	2.8	3.9	1.6	1		4.3	1.1		2.7	2.4	3.2	2.8	2		5.6	2.2	2.5	2.4	3.2	2.9	2.3	1.6	2	1.1
31	6.7		2	2.1	2.7	0.8	1.5	0.8		7	4.5	6.8	6.9	3.4	2.7	1.2	1.3		6.5	1.7		2.9	3.5	2.6	3.1	2.5		6.5	2.5	3.1	3	3.1	4	3.2	1.7	1.4	1.5
33	10.2		2.5	2	2.7	1	1.8	0.9			5.1	9.1	9.2	3.9	4	1.3	1.6			2.3		2.5	3.7	4.2	4.2	3.2		9.4	2.7	4.9	4.4	4.7		3		2.1	1.2

## Sheet: S2E
S3E	Unsupervised gene expression analysis of the top 100 most variable genes from tumor samples collected on day 33
top100 standard_deviation
#H:probeset	HUGO	value
ENSG00000165588.17	OTX2	3.24260629621386
ENSG00000213759.10	UGT2B11	3.13909442364002
ENSG00000160180.15	TFF3	2.79485332147265
ENSG00000129514.7	FOXA1	2.65542524987106
ENSG00000188175.10	HEPACAM2	2.61948415450672
ENSG00000106078.19	COBL	2.61498321685346
ENSG00000147231.14	RADX	2.60960778962354
ENSG00000205809.9	KLRC2	2.59814826164439
ENSG00000096433.11	ITPR3	2.57699407013121
ENSG00000125798.14	FOXA2	2.56983829788312
ENSG00000135678.12	CPM	2.55904194651676
ENSG00000152527.14	PLEKHH2	2.55399023314129
ENSG00000185985.10	SLITRK2	2.54745327263703
ENSG00000133636.11	NTS	2.53529611997663
ENSG00000164326.5	CARTPT	2.52890209494464
ENSG00000106025.9	TSPAN12	2.50480723092074
ENSG00000163630.11	SYNPR	2.48545929472289
ENSG00000185739.13	SRL	2.48376534052937
ENSG00000116852.14	KIF21B	2.48050631702586
ENSG00000244734.4	HBB	2.47438884845714
ENSG00000205810.8	KLRC3	2.46682198193582
ENSG00000144810.16	COL8A1	2.45639465889098
ENSG00000008394.13	MGST1	2.43245050437983
ENSG00000187546.14	AGMO	2.43007347676819
ENSG00000167332.9	OR51E2	2.42059143664964
ENSG00000144191.12	CNGA3	2.41806478272242
ENSG00000174640.15	SLCO2A1	2.39852110781723
ENSG00000255819.7	KLRC4-KLRK1	2.39187110920354
ENSG00000143632.14	ACTA1	2.3825935739598
ENSG00000125879.4	OTOR	2.36846198070271
ENSG00000136944.18	LMX1B	2.35525427012413
ENSG00000153266.13	FEZF2	2.33425435600566
ENSG00000064692.19	SNCAIP	2.32415785544331
ENSG00000081248.11	CACNA1S	2.31467835311877
ENSG00000175497.17	DPP10	2.300645831969
ENSG00000070915.9	SLC12A3	2.29989186923539
ENSG00000183542.5	KLRC4	2.29485869503973
ENSG00000176907.5	TCIM	2.29484416725566
ENSG00000118971.8	CCND2	2.29030799694984
ENSG00000136750.13	GAD2	2.2697327141917
ENSG00000128713.14	HOXD11	2.2515163974258
ENSG00000101638.13	ST8SIA5	2.24935155193361
ENSG00000112246.9	SIM1	2.2387052434445
ENSG00000184374.3	COLEC10	2.23794222167057
ENSG00000164761.9	TNFRSF11B	2.2369948598142
ENSG00000113319.13	RASGRF2	2.23051933167096
ENSG00000152192.8	POU4F1	2.22961440565299
ENSG00000206432.4	TMEM200C	2.22431062120492
ENSG00000109158.11	GABRA4	2.21058538553002
ENSG00000106511.6	MEOX2	2.19392026407066
ENSG00000166959.8	MS4A8	2.19236550274374
ENSG00000106541.12	AGR2	2.17705425125518
ENSG00000134443.10	GRP	2.176419401827
ENSG00000188869.13	TMC3	2.17593666645375
ENSG00000144285.21	SCN1A	2.17010570002945
ENSG00000185101.13	ANO9	2.16944379582605
ENSG00000170703.15	TTLL6	2.16268188923906
ENSG00000146276.12	GABRR1	2.16144245442669
ENSG00000143171.13	RXRG	2.15713913192557
ENSG00000175426.11	PCSK1	2.15305096430901
ENSG00000244414.6	CFHR1	2.1464627301978
ENSG00000110680.12	CALCA	2.14186440002737
ENSG00000177459.11	ERICH5	2.13869678951278
ENSG00000185518.11	SV2B	2.13749057723593
ENSG00000138207.14	RBP4	2.1329778306416
ENSG00000266094.8	RASSF5	2.12709364584714
ENSG00000015520.14	NPC1L1	2.12635421331021
ENSG00000177425.11	PAWR	2.12536747459555
ENSG00000170421.12	KRT8	2.121433264907
ENSG00000080293.9	SCTR	2.11194445488877
ENSG00000146197.9	SCUBE3	2.1101933688969
ENSG00000213809.9	KLRK1	2.10407103345477
ENSG00000120149.9	MSX2	2.10238634604481
ENSG00000172137.19	CALB2	2.094125199884
ENSG00000124785.9	NRN1	2.09357990777866
ENSG00000271824.2	SMIM32	2.09169389121066
ENSG00000163508.13	EOMES	2.08618935073977
ENSG00000109061.10	MYH1	2.08371777013695
ENSG00000185924.7	RTN4RL1	2.0833456844453
ENSG00000095981.10	KCNK16	2.08288118788981
ENSG00000187862.12	TTC24	2.07873540799553
ENSG00000079257.8	LXN	2.07778608254924
ENSG00000108576.10	SLC6A4	2.07665759997833
ENSG00000016402.13	IL20RA	2.07281232567269
ENSG00000044524.11	EPHA3	2.07275066417117
ENSG00000254535.4	PABPC4L	2.07053290456043
ENSG00000095777.17	MYO3A	2.0669000482965
ENSG00000187210.14	GCNT1	2.06437790346176
ENSG00000171246.6	NPTX1	2.06261173065675
ENSG00000145936.9	KCNMB1	2.05784415616975
ENSG00000166960.16	CCDC178	2.05492587549637
ENSG00000229676.3	ZNF492	2.05144623292245
ENSG00000149507.7	OOSP2	2.04478064655994
ENSG00000005981.13	ASB4	2.04397471878877
ENSG00000136928.7	GABBR2	2.04124975780545
ENSG00000128714.6	HOXD13	2.02969798503368
ENSG00000123119.12	NECAB1	2.02891617130328
ENSG00000180785.10	OR51E1	2.00674282241413
ENSG00000165899.11	OTOGL	2.00369621052821
ENSG00000101438.4	SLC32A1	2.00180974295671
ENSG00000180785.10	OR51E1	2.00674282241413
ENSG00000165899.11	OTOGL	2.00369621052821
ENSG00000101438.4	SLC32A1	2.00180974295671
