# Supplementary material for: Repurposing statins and phenothiazines to treat chemoresistant neuroblastoma
Source: EMBO Mol Med. 2025 Dec 23;18(2):433–61. doi: 10.1038/s44321-025-00349-6 (PMC12905276; doi:10.1038/s44321-025-00349-6)
Supplement: Supplementary file 10 — Appendix Figure Source Data [file 44321_2025_349_MOESM10_ESM.zip › Appendix_Fig_S3.xlsx]

## Sheet: S3A
S3A	Heatmap showing differential gene expression between all treatment groups (top 100 most differentially expressed genes).
probeset	hugo	corrected-pvalue			#Program: R2: Genomics analysis and visualization platform
ENSG00000131069.20	ACSS2	3.93325208785101e-35			#Website: http://r2.amc.nl
ENSG00000151726.14	ACSL1	2.61304129895239e-34			#Lead Contact: Jan Koster (jankoster@amsterdamumc.nl)
ENSG00000109084.14	TMEM97	1.62068869915402e-33			#Support: r2-support@amsterdamumc.nl
ENSG00000133935.7	ERG28	5.39313816857702e-31			#Date: Sun Jun 9 22:21:50 2024
ENSG00000101670.12	LIPG	5.94527697691735e-31			#Dataset: ps_restr_k202203r32_gencode33
ENSG00000134324.11	LPIN1	6.31798334069692e-31			#Pretty_dataset: Xenograft PDX Neuroblastoma P4-combo-in-vitro LUNB2_2022_01 - Aaltonen - 32 - DESeq2 - gencode33
ENSG00000112972.15	HMGCS1	6.52813034856536e-31			#Data transformation: transform_log2
ENSG00000106772.18	PRUNE2	7.24115124387217e-31			#Values field:
ENSG00000160752.14	FDPS	1.88614350239204e-30			#Comparison: groups
ENSG00000136854.21	STXBP1	1.00317298878302e-29			#Track: group
ENSG00000100344.11	PNPLA3	1.24013753916789e-29			#Group: group -> comb
ENSG00000082641.16	NFE2L1	1.24575247563858e-29			#Group: group -> dmso
ENSG00000131016.17	AKAP12	3.03776540179764e-29			#Group: group -> s4
ENSG00000268964.3	ERVV-2	3.61853626073376e-29			#Group: group -> s9b
ENSG00000204386.11	NEU1	5.86822156303811e-29			#groups_order:
ENSG00000159164.10	SV2A	1.30695007853128e-28			#Test: anova
ENSG00000172893.15	DHCR7	1.35520582505069e-28			#Output: anova fdr p<=0.01
ENSG00000170006.12	TMEM154	1.76060103190933e-28			#Minimal presentcalls: 1
ENSG00000130164.14	LDLR	3.17469398923286e-28			#Number of lines: 100
ENSG00000177000.13	MTHFR	3.35346456120923e-28			#r2filetype: datasetresult
ENSG00000131473.17	ACLY	5.66686985016385e-28
ENSG00000147383.11	NSDHL	5.78297909747303e-28
ENSG00000151012.13	SLC7A11	8.32767655610019e-28
ENSG00000112033.14	PPARD	8.39580438332706e-28
ENSG00000160285.15	LSS	9.00503173545787e-28
ENSG00000131089.17	ARHGEF9	9.34258107838526e-28
ENSG00000079459.13	FDFT1	9.92652097703759e-28
ENSG00000067064.11	IDI1	1.7028776774796e-27
ENSG00000173930.9	SLCO4C1	2.7287881888233e-27
ENSG00000095587.9	TLL2	3.8992767056979e-27
ENSG00000120437.9	ACAT2	4.01628180050586e-27
ENSG00000186480.13	INSIG1	4.1878253944504e-27
ENSG00000065833.9	ME1	1.53742788232396e-26
ENSG00000164604.12	GPR85	1.80406475481138e-26
ENSG00000103522.16	IL21R	2.6574344529125e-26
ENSG00000143494.15	VASH2	5.33251142381867e-26
ENSG00000145335.16	SNCA	5.50071218509542e-26
ENSG00000134824.14	FADS2	5.6600719222858e-26
ENSG00000121769.8	FABP3	7.30503377026397e-26
ENSG00000164211.13	STARD4	8.22394552397649e-26
ENSG00000068366.20	ACSL4	1.00310633170889e-25
ENSG00000185813.10	PCYT2	1.03286828150393e-25
ENSG00000110921.14	MVK	1.11437833342674e-25
ENSG00000165782.10	PIP4P1	1.22255211099543e-25
ENSG00000114268.12	PFKFB4	3.44805162821696e-25
ENSG00000148600.15	CDHR1	3.92246516568497e-25
ENSG00000182795.13	C1ORF116	4.13765851936423e-25
ENSG00000171574.18	ZNF584	4.54675501055691e-25
ENSG00000163346.17	PBXIP1	5.58293778305894e-25
ENSG00000278540.5	ACACA	7.37479950202705e-25
ENSG00000141458.13	NPC1	1.0106467855887e-24
ENSG00000149809.16	TM7SF2	1.2405373264687e-24
ENSG00000113161.16	HMGCR	1.55927343725165e-24
ENSG00000119655.10	NPC2	2.17182495736582e-24
ENSG00000181577.16	C6ORF223	3.19339022417497e-24
ENSG00000099194.6	SCD	3.22275463355204e-24
ENSG00000103018.17	CYB5B	3.24341887587381e-24
ENSG00000167508.12	MVD	3.32865153957649e-24
ENSG00000157514.16	TSC22D3	3.35927841406564e-24
ENSG00000188211.9	NCR3LG1	3.40747700967718e-24
ENSG00000182134.16	TDRKH	3.8328972504699e-24
ENSG00000140057.9	AK7	3.99623962441916e-24
ENSG00000109929.10	SC5D	4.75057454257225e-24
ENSG00000120438.12	TCP1	4.81487254010928e-24
ENSG00000162194.12	LBHD1	5.76867481619539e-24
ENSG00000054356.14	PTPRN	6.25553826087863e-24
ENSG00000065609.14	SNAP91	7.56738983077476e-24
ENSG00000169241.19	SLC50A1	8.1328786260285e-24
ENSG00000007968.7	E2F2	8.76066818348452e-24
ENSG00000196867.8	ZFP28	8.79531384536097e-24
ENSG00000162769.13	FLVCR1	8.84502517966424e-24
ENSG00000138413.13	IDH1	9.6240840703477e-24
ENSG00000100078.4	PLA2G3	1.33559941166012e-23
ENSG00000100100.13	PIK3IP1	1.49950072338545e-23
ENSG00000109107.14	ALDOC	1.59346301917789e-23
ENSG00000186479.5	RGS7BP	1.61928729936001e-23
ENSG00000151320.11	AKAP6	1.63693216286671e-23
ENSG00000129354.11	AP1M2	1.87331139397327e-23
ENSG00000198663.16	C6ORF89	2.4994804301086e-23
ENSG00000163082.10	SGPP2	3.44648652393455e-23
ENSG00000198911.12	SREBF2	3.45935048548995e-23
ENSG00000005471.17	ABCB4	4.37860126911319e-23
ENSG00000143878.10	RHOB	4.93941722973134e-23
ENSG00000162772.17	ATF3	5.03329798909514e-23
ENSG00000132196.14	HSD17B7	5.14168183899282e-23
ENSG00000180440.4	SERTM1	5.64802164791436e-23
ENSG00000139269.3	INHBE	5.99411044815037e-23
ENSG00000049246.14	PER3	6.33379217556722e-23
ENSG00000073111.14	MCM2	6.85624489392245e-23
ENSG00000123416.15	TUBA1B	7.0152985899981e-23
ENSG00000160326.14	SLC2A6	7.36211610204325e-23
ENSG00000112118.20	MCM3	7.53920749304779e-23
ENSG00000111602.12	TIMELESS	7.94590276629583e-23
ENSG00000160867.15	FGFR4	8.90690945397318e-23
ENSG00000172840.7	PDP2	9.8611761705359e-23
ENSG00000174721.10	FGFBP3	9.88840438516923e-23
ENSG00000099901.17	RANBP1	1.04451963772709e-22
ENSG00000160179.18	ABCG1	1.0686485862996e-22
ENSG00000147155.11	EBP	1.16089404588336e-22
ENSG00000075089.9	ACTR6	1.19313282858481e-22

## Sheet: S3B
S3B	Viability of LU-NB-2 PDX organoids at collection for RNA-seq after 48 h treatment with the respective drugs and with the combination (n=3, one-way ANOVA, p=0.154).
Viability as % of control
	DMSO	PIT	PCZ	Comb
R1	100	105.353	104.321	82.395
R2	100	119.897	122.55	98.5331
R3	100	88.5677	98.7066	73.352

## Sheet: S3C
S3C	GSEA (Hallmarks database) of the respective treatment groups vs. control.
ID	Description	setSize	enrichmentScore	NES	pvalue	p.adjust	qvalue	rank	leading_edge	core_enrichment	Contrast
HALLMARK_E2F_TARGETS	HALLMARK_E2F_TARGETS	209	-0.812198771464217	-3.76262594774221	1.55985509774061e-66	7.79927548870304e-65	5.41844402373054e-65	3298	tags=79%, list=11%, signal=71%	NUP205/CDC25B/GSPT1/SYNCRIP/MRE11/NOP56/POLD1/CNOT9/PDS5B/TP53/ING3/PSIP1/STAG1/SMC3/ZW10/RAD21/BARD1/CCP110/STMN1/RBBP7/HMMR/SPAG5/PRKDC/CIT/BRCA2/CDK4/NOLC1/NAA38/NUDT21/PLK4/NBN/LIG1/POP7/KPNA2/HMGB3/CHEK2/SNRPB/NCAPD2/MKI67/SMC4/CTPS1/EED/CKS2/SMC1A/XRCC6/MSH2/CBX5/SRSF1/SPC25/ESPL1/DCTPP1/MCM7/DCLRE1B/NUP107/PHF5A/DUT/DONSON/UBE2S/UBE2T/LMNB1/NASP/KIF22/PRIM2/ORC6/PRPS1/WEE1/HMGA1/GINS4/POLE…	Combination vs Control
HALLMARK_MYC_TARGETS_V1	HALLMARK_MYC_TARGETS_V1	230	-0.762180218020357	-3.56959576515901	6.9501672011386e-57	1.73754180028465e-55	1.20713430335565e-55	5073	tags=83%, list=17%, signal=69%	SMARCC1/KPNB1/RACK1/PSMC4/PSMC4/NAP1L1/PCBP1/CCT2/XPO1/SNRPB2/PSMD3/NCBP2/SF3A1/CAD/RPS5/POLD2/VDAC3/PHB2/SRSF2/PRDX4/ORC2/TRIM28/CUL1/SSB/GNL3/PRPF31/SRPK1/COPS5/LSM7/IFRD1/TXNL4A/HSP90AB1/CLNS1A/SF3B3/EIF3J/NCBP1/NHP2/PGK1/PSMD14/GSPT1/CYC1/RPL6/SYNCRIP/RRP9/NOP56/EEF1B2/EEF1B2/HDAC2/RUVBL2/RNPS1/NDUFAB1/HNRNPA1/COX5A/PSMA4/PSMD8/PPM1G/AP3S1/CBX3/PSMA7/HNRNPR/BUB3/EIF3B/RPS6/APEX1/RPL22/CSTF2/R…	Combination vs Control
HALLMARK_G2M_CHECKPOINT	HALLMARK_G2M_CHECKPOINT	202	-0.712537003544752	-3.2663759470586	5.12305698657562e-38	8.53842831095938e-37	5.93196072129809e-37	3922	tags=65%, list=13%, signal=57%	HSPA8/CUL5/CUL1/CTCF/STIL/DDX39A/CENPF/FANCC/SS18/CBX1/CDC25B/GSPT1/SYNCRIP/CCND1/KIF5B/MTF2/PDS5B/H2AZ2/STAG1/DR1/RAD21/NCL/BUB3/BARD1/STMN1/MNAT1/HMMR/AMD1/BRCA2/CDK4/SAP30/NSD2/NOLC1/RAD23B/HNRNPU/EWSR1/PLK4/ODC1/KPNA2/HMGB3/INCENP/NUP50/MKI67/SMC4/CDC7/KNL1/CKS2/SMC1A/KIF23/UCK2/SRSF1/SRSF10/ESPL1/UBE2S/LMNB1/NASP/KIF22/PRIM2/RAD54L/TROAP/ORC6/DKC1/HMGA1/E2F1/TRA2B/DTYMK/H2AZ1/KIF20B/TTK/CKS1…	Combination vs Control
HALLMARK_OXIDATIVE_PHOSPHORYLATION	HALLMARK_OXIDATIVE_PHOSPHORYLATION	220	-0.635456703320404	-2.93263461161179	1.22748952425581e-27	1.53436190531976e-26	1.06597774474847e-26	5545	tags=67%, list=18%, signal=55%	COX7A2/BCKDHA/BAX/CYB5R3/MRPS30/NDUFA3/COX6C/TOMM70/ECHS1/NDUFB5/ETFDH/NDUFA1/ATP5MC2/MTX2/ALDH6A1/NDUFS2/ACADVL/ECI1/ATP6V1F/TIMM13/COX4I1/LRPPRC/ATP5MF/HTRA2/DLST/VDAC3/COX15/PHB2/MRPL34/NDUFA5/MRPS22/COX6B1/PMPCA/MDH1/IDH3B/HSD17B10/NDUFB2/CS/HSPA9/MRPS12/NDUFA8/COX7C/NDUFS4/NDUFB6/NDUFS8/DLD/UQCRC2/IDH3G/UQCRB/NDUFB1/CYC1/UQCRC1/NDUFA3/NDUFA3/NDUFA3/NDUFA3/NDUFA3/NDUFA3/NDUFA3/NDUFA3/OPA1/ATP…	Combination vs Control
HALLMARK_CHOLESTEROL_HOMEOSTASIS	HALLMARK_CHOLESTEROL_HOMEOSTASIS	77	0.798119472377708	2.32392887057816	9.5186480720759e-15	9.5186480720759e-14	6.61295550270536e-14	2885	tags=56%, list=9%, signal=51%	ACSS2/MVD/ALDOC/LSS/HMGCS1/LSS/DHCR7/ATF3/TMEM97/TM7SF2/MVK/PCYT2/ACAT2/HMGCR/TRIB3/FDPS/IDI1/CYP51A1/SC5D/FASN/NSDHL/EBP/CLU/LDLR/FDFT1/FDFT1/SQLE/FADS2/HSD17B7/STARD4/SCD/TP53INP1/NIBAN1/SEMA3B/ECH1/ECH1/CHKA/CPEB2/PDK3/LGALS3/SREBF2/TNFRSF12A/ABCA2	Combination vs Control
HALLMARK_DNA_REPAIR	HALLMARK_DNA_REPAIR	167	-0.549428126509119	-2.45775238021235	1.67020683354048e-13	1.3918390279504e-12	9.66961850997121e-13	5270	tags=44%, list=17%, signal=37%	SMAD5/TAF12/NELFE/NELFE/NELFE/NELFE/NELFE/HCLS1/NCBP2/DDB2/ERCC8/TAF9/AAAS/ELOA/GTF2H5/TAF13/GTF2H3/SUPT4H1/DDB1/POLR2H/AK3/POLR1H/POLD1/NELFE/TP53/DGUOK/POLR2F/ITPA/RAE1/POLR2C/COX17/NME4/POLR2K/POLR2I/APRT/SNAPC5/NUDT21/LIG1/POLH/GTF2A2/POLR2E/TAF10/CMPK2/IMPDH2/POLR2J/RBX1/DUT/SF3A3/HPRT1/POLR2D/POLE4/POLR1H/MRPL40/UMPS/SSRP1/RPA3/RFC4/NME1/RPA2/POLD3/POLA1/PCNA/AK1/FEN1/RFC5/ALYREF/RFC2/RFC3/…	Combination vs Control
HALLMARK_MITOTIC_SPINDLE	HALLMARK_MITOTIC_SPINDLE	214	-0.407937630414291	-1.89057444112086	1.26002640388564e-07	9.00018859918316e-07	6.2527626057483e-07	5820	tags=39%, list=19%, signal=32%	FGD4/CDC42/RAPGEF5/WASF1/TUBGCP2/ARHGAP29/ACTN4/STAU1/KATNA1/RANBP9/SEPTIN9/PLEKHG2/CKAP5/MYO1E/PPP4R2/CD2AP/CDC27/SORBS2/UXT/SUN2/DLG1/LRPPRC/RFC1/ARHGDIA/CEP192/SHROOM2/CENPF/TUBGCP3/VCL/KIF5B/FARP1/TUBD1/KNTC1/ARF6/SMC3/CAPZB/TIAM1/MAPRE1/TUBGCP5/BRCA2/INCENP/EPB41L2/YWHAE/GEMIN4/SMC4/SMC1A/KIF23/PDLIM5/ESPL1/LMNB1/KIF22/KIF20B/PREX1/TTK/YWHAE/KIF15/KIF15/NET1/SYNPO/ECT2/CENPE/SASS6/NDC80/PRC1…	Combination vs Control
HALLMARK_MYC_TARGETS_V2	HALLMARK_MYC_TARGETS_V2	60	-0.624876395368972	-2.35324832014224	2.03864238712866e-07	1.27415149195541e-06	8.85199983884812e-07	4464	tags=77%, list=15%, signal=66%	NOC4L/NOC4L/SORD/MPHOSPH10/GNL3/TFB2M/BYSL/RRP9/NOP56/RCL1/DUSP2/NIP7/PES1/NDUFAF4/CBX3/TCOF1/WDR43/NOP16/UTP20/CDK4/NOLC1/PLK4/LAS1L/PRMT3/HK2/GRWD1/EXOSC5/IMP4/AIMP2/RABEPK/FARSA/PHB1/HSPD1/DCTPP1/NPM1/HSPE1/DDX18/MRTO4/IPO4/IPO4/SRM/PA2G4/UNG/MCM5/MCM4/PLK1	Combination vs Control
HALLMARK_MYOGENESIS	HALLMARK_MYOGENESIS	181	0.518323269872544	1.60828039088495	9.29562310771225e-05	0.000516423505984014	0.000358778435736262	7351	tags=41%, list=24%, signal=31%	FABP3/NOS1/BHLHE40/RYR1/SGCG/STC2/ACSL1/ACHE/LPIN1/FDPS/GPX3/CLU/TNNC1/SCD/PTP4A3/GSN/TAGLN/REEP1/ATP6AP1/SPEG/PGAM2/CHRNB1/CHRNB1/MYOZ1/TPM2/GADD45B/CTF1/TCAP/CACNA1H/DMPK/PTP4A3/NCAM1/OCEL1/CNN3/MYOM1/ATP2A1/ITGA7/GAA/COL6A2/AEBP1/BIN1/HDAC5/FKBP1B/SORBS3/LDB3/MRAS/MYH2/PPFIA4/SLC6A8/TSC2/PTGIS/NQO1/FOXO4/ACTN2/EFS/FST/TNNT1/MYH3/APP/SH3BGR/CHRNG/APLNR/ADAM12/ENO3/PRNP/COL1A1/CASQ1/KIFC3/KLF5/C…	Combination vs Control
HALLMARK_TNFA_SIGNALING_VIA_NFKB	HALLMARK_TNFA_SIGNALING_VIA_NFKB	191	0.510257965375893	1.58772617044688	0.000108633101527053	0.000543165507635266	0.000377357089515027	5309	tags=30%, list=17%, signal=25%	BHLHE40/AREG/VEGFA/SLC2A6/SLC2A6/ATF3/GPR183/KLF4/KLF2/LDLR/PPP1R15A/MYC/SERPINE1/NR4A3/GEM/ICAM1/INHBA/MAFF/KLF6/RHOB/F2RL1/LITAF/SQSTM1/MXD1/ICOSLG/TNFRSF9/SQSTM1/RELB/PLPP3/SDC4/KLF9/CEBPB/FOSB/BCL6/TRAF1/GADD45B/SERPINB8/MAP3K8/JUN/ZFP36/SAT1/SNN/NAMPT/NFIL3/SLC2A3/B4GALT5/TIPARP/NR4A1/BTG1/PNRC1/PLAU/EFNA1/EHD1/PER1/TRIB1/F3/TSC22D1/CLCF1	Combination vs Control
HALLMARK_PI3K_AKT_MTOR_SIGNALING	HALLMARK_PI3K_AKT_MTOR_SIGNALING	112	-0.380434227068835	-1.59922101306104	0.000972243962928671	0.00441929074058487	0.00307024409345896	5066	tags=43%, list=17%, signal=36%	ARPC3/MAPKAP1/CALR/CAB39/PTPN11/AP2M1/MAP2K6/RPS6KA3/MAPK8/MAP2K3/ARHGDIA/ACTR2/PRKAR2A/ATF1/PIN1/RALB/MAPK1/UBE2D3/ARF1/IRAK4/GRK2/RAC1/PTEN/NFKBIB/NFKBIB/VAV3/CSNK2B/ACTR3/CSNK2B/CSNK2B/TIAM1/PLA2G12A/CDK4/AKT1/PRKCB/PDK1/HRAS/CAMK4/PPP1CA/CFL1/EIF4E/UBE2N/CXCR4/E2F1/PFN1/CDK1/CDK2/SLA	Combination vs Control
HALLMARK_GLYCOLYSIS	HALLMARK_GLYCOLYSIS	204	-0.295742689408487	-1.35857300205842	0.00218673260681785	0.00911138586174105	0.00633001544078852	4405	tags=34%, list=14%, signal=30%	HDLBP/MPI/B4GALT2/ARPP19/GFUS/GMPPA/GFUS/GALE/TXN/MDH1/ADORA2B/CHST2/HSPA5/DLD/MIF/HS2ST1/TFF3/PGK1/AK3/PGM2/FKBP4/SDHC/STMN1/UGP2/HMMR/RPE/ANGPTL4/MDH2/TALDO1/COL5A1/SAP30/SRD5A3/GMPPB/ALDH9A1/PKM/PPIA/HK2/ME2/IL13RA1/GPR87/GOT2/ENO1/GALK1/GLRX/ALDH7A1/NASP/CXCR4/AK4/TPBG/PRPS1/MIF/SLC25A10/FAM162A/PGAM1/POLR3K/KDELR3/CYB5A/SDC2/TPI1/STC1/TPBG/AURKA/DEPDC1/LDHA/LDHA/KIF20A/CDK1/CENPA/LCT/GPC4	Combination vs Control
HALLMARK_XENOBIOTIC_METABOLISM	HALLMARK_XENOBIOTIC_METABOLISM	187	0.474678137174878	1.47567912012636	0.00244997958350347	0.00942299839809027	0.00654650415025219	4200	tags=25%, list=14%, signal=21%	ITIH1/PPARD/DDAH2/APOE/TMEM97/HMOX1/CYP4F2/BLVRB/ABCD2/HGFAC/GABARAPL1/NPC1/SERPINE1/HES6/SLC22A1/IDH1/PLG/AKR1C2/HNF4A/XDH/SLC6A12/CSAD/DDAH2/DDAH2/AKR1C3/ECH1/ECH1/ITIH4/SMOX/RETSAT/ABCC2/ELOVL5/POR/GCNT2/PINK1/ENTPD5/DDAH2/DDAH2/DDAH2/PTGES/PGRMC1/DDT/LCAT/CYP1A2/UPP1/GART	Combination vs Control
HALLMARK_COAGULATION	HALLMARK_COAGULATION	122	0.506864728009953	1.53301586426041	0.00315457413249211	0.0112663361874718	0.00782713882498043	5156	tags=30%, list=17%, signal=25%	APOC3/ITIH1/APOC1/TF/MMP10/GDA/CLU/MMP1/F2RL2/SERPINE1/PROC/MAFF/PLG/HNF4A/CTSK/GSN/MASP2/MMP11/LRP1/MST1/PRSS23/PLAT/MMP11/ITGB3/LAMP2/DCT/KLF7/APOA1/CPQ/MMP15/PLAU/HTRA1/C8G/RAPGEF3/C1S/F3	Combination vs Control
HALLMARK_E2F_TARGETS	HALLMARK_E2F_TARGETS	206	-0.708317160696445	-2.74112812112215	2.75627012741087e-25	1.37813506370543e-23	8.1237435334215e-24	3142	tags=65%, list=17%, signal=55%	PDS5B/POLE4/NUP107/CTPS1/CIT/TUBB/BRCA1/PNN/CNOT9/DDX39A/RBBP7/EZH2/CTCF/SRSF2/ZW10/USP1/RAD21/POLD2/RPA3/KPNA2/UNG/CHEK2/CSE1L/MKI67/CENPM/NASP/NUDT21/LMNB1/HNRNPD/HMGA1/SRSF1/PCNA/MLH1/CCNE1/DLGAP5/DEK/BUB1B/MCM5/EXOSC8/LIG1/DCLRE1B/MAD2L1/NCAPD2/DNMT1/CDC25B/MCM6/MYBL2/PMS2/TIPIN/DONSON/ORC6/NOLC1/UBE2T/HMGB2/CKS1B/ATAD2/PRKDC/NOP56/EED/HMGB3/SHMT1/SPAG5/SLBP/XRCC6/RACGAP1/CBX5/DSCC1/CCNB2/TRI…	Prochlorperazine vs Control
HALLMARK_MYC_TARGETS_V1	HALLMARK_MYC_TARGETS_V1	216	-0.638541865623631	-2.48031615566391	1.9222746773971e-17	4.80568669349276e-16	2.83282584037468e-16	3918	tags=62%, list=21%, signal=49%	SERBP1/MRPL9/VBP1/ETF1/PGK1/FBL/FBL/PHB2/HSPE1/HNRNPR/HSP90AB1/EIF4H/CUL1/VDAC3/APEX1/TARDBP/CAD/PSMA6/KPNB1/CTPS1/STARD7/CNBP/EIF1AX/CBX3/PTGES3/CCT4/SSBP1/SET/ACP1/NPM1/EIF4A1/SRSF2/NOP16/USP1/BUB3/DDX18/TUFM/YWHAQ/SNRPA/POLD2/YWHAE/RRM1/UBE2E1/MRPL23/MRPL23/RNPS1/KPNA2/TXNL4A/HNRNPU/AP3S1/PPIA/UBA2/SNRPD3/PSMB2/HNRNPD/PPM1G/PRPF31/SNRPA1/KARS1/VDAC1/SRSF1/C1QBP/UBE2L3/PCNA/HPRT1/CCT5/EIF4G2/OD…	Prochlorperazine vs Control
HALLMARK_CHOLESTEROL_HOMEOSTASIS	HALLMARK_CHOLESTEROL_HOMEOSTASIS	70	0.885029590987686	2.33092232061918	6.15118605039439e-15	1.02519767506573e-13	6.04327050565063e-14	600	tags=51%, list=3%, signal=50%	ACSS2/MVD/ALDOC/HMGCS1/ATF3/ACAT2/LSS/DHCR7/MVK/CYP51A1/IDI1/FDPS/NSDHL/CLU/FDFT1/LDLR/PCYT2/TMEM97/SQLE/HSD17B7/SC5D/HMGCR/TRIB3/TM7SF2/SCD/FASN/LGALS3/FADS2/EBP/LSS/FDFT1/TP53INP1/ATF5/STARD4/SREBF2/NIBAN1	Prochlorperazine vs Control
HALLMARK_G2M_CHECKPOINT	HALLMARK_G2M_CHECKPOINT	202	-0.566824282451026	-2.18415382166273	4.52770339198239e-11	5.65962923997799e-10	3.33620249935545e-10	2875	tags=47%, list=15%, signal=40%	DDX39A/EZH2/CTCF/SRSF2/RAD21/BUB3/E2F1/CASP8AP2/TLE3/MAP3K20/LIG3/KPNA2/NSD2/HNRNPU/NUP98/PRC1/MKI67/FANCC/NASP/LMNB1/HNRNPD/HMGA1/SRSF1/CENPA/DKC1/ODC1/MCM5/TROAP/MAD2L1/EXO1/CDC25B/MCM6/MYBL2/DTYMK/E2F2/E2F2/UCK2/SRSF10/ORC6/NOLC1/STIL/CKS1B/HMGB3/RBM14/RACGAP1/CHAF1A/CCNB2/MEIS1/TACC3/TRA2B/TMPO/CDK1/FBXO5/KIF4A/KIF11/SMC1A/MCM2/SNRPD1/RPA2/TOP2A/TFDP1/BUB1/NUP50/CDC45/UBE2S/CHEK1/SMC2/NDC80/N…	Prochlorperazine vs Control
HALLMARK_OXIDATIVE_PHOSPHORYLATION	HALLMARK_OXIDATIVE_PHOSPHORYLATION	218	-0.539510460137854	-2.09560670086339	3.53844594814325e-10	3.53844594814325e-09	2.08582076943181e-09	3897	tags=53%, list=21%, signal=42%	IDH3A/ATP1B1/MTRR/SDHB/PHB2/FXN/MRPL15/ATP6V1D/NDUFB6/VDAC3/ATP5PB/NDUFB1/ECHS1/ATP5F1A/ATP5F1D/NDUFB8/NDUFA8/ATP5PF/NDUFV1/ATP5MC2/MDH1/SUCLA2/NDUFA3/HSPA9/COX15/NDUFB3/ATP5F1C/NDUFB4/VDAC2/COX6B1/ACO2/SLC25A5/CYB5R3/COX7B/UQCRFS1/NDUFA9/UQCR11/DLST/MRPL34/ATP6V1E1/ACAT1/CYB5A/NDUFS8/NA/UQCRC1/NDUFS3/BDH2/SDHC/NDUFC1/MRPS12/ACAA2/POLR2F/VDAC1/CS/UQCRC2/MRPL11/PDK4/SUCLG1/ETFA/BCKDHA/ATP6V0B/DLD/…	Prochlorperazine vs Control
HALLMARK_MTORC1_SIGNALING	HALLMARK_MTORC1_SIGNALING	203	0.599337331536998	1.77787921156142	4.39582478881042e-05	0.000366318732400869	0.00021593525278367	1242	tags=23%, list=7%, signal=21%	BHLHE40/HMGCS1/SLC7A11/INSIG1/DHCR7/CYP51A1/IDI1/LDLR/TMEM97/SQLE/SC5D/HMGCR/TRIB3/TM7SF2/SCD/PPP1R15A/IDH1/FADS2/EBP/DHCR24/DDIT4/DDIT3/ELOVL6/TFRC/ACSL3/STARD4/ASNS/FADS1/ACLY/CYB5B/RDH11/NIBAN1/SLC1A4/ME1/PHGDH/SQSTM1/GSK3B/RIT1/SLC7A5/ACACA/SLC1A5/NAMPT/GOT1/ELOVL5/MTHFD2/EPRS1	Prochlorperazine vs Control
HALLMARK_DNA_REPAIR	HALLMARK_DNA_REPAIR	162	-0.467103105003723	-1.74748318847981	9.01535550657772e-05	0.000643953964755552	0.00037959391606643	2608	tags=33%, list=14%, signal=29%	VPS28/GMPR2/AGO4/NFX1/RPA3/DDB1/POLR2A/DGUOK/NUDT21/POLR2F/PCNA/NELFE/HPRT1/SUPT5H/POLR2K/PRIM1/LIG1/POLR2G/POLR2E/RAE1/ZNF707/ALYREF/POLR2J/ELOA/POLR2C/FEN1/SSRP1/NME1/TAF12/SF3A3/SUPT4H1/GSDME/RPA2/POLD3/RFC4/POLA1/TYMS/ITPA/POLR2D/RBX1/SNAPC5/AK1/MRPL40/RFC3/UMPS/TAF10/RAD51/SURF1/SURF1/RFC5/POLA2/ZWINT/ADA/RFC2	Prochlorperazine vs Control
HALLMARK_ANDROGEN_RESPONSE	HALLMARK_ANDROGEN_RESPONSE	94	0.658681930070639	1.80519528834896	0.00069141982066027	0.00432137387912669	0.00254733618137994	1470	tags=26%, list=8%, signal=24%	MAP7/HMGCS1/INSIG1/HSD17B14/IDI1/HMGCR/TMPRSS2/NDRG1/SCD/DHCR24/ADAMTS1/ACSL3/LIFR/FADS1/AKAP12/DBI/ELK4/PTPN21/SLC38A2/KRT8/ELOVL5/ELL2/DNAJB9/H1-0	Prochlorperazine vs Control
HALLMARK_MYOGENESIS	HALLMARK_MYOGENESIS	149	0.582279262109371	1.67741261494608	0.00147059537077974	0.00816997428210965	0.00481598483998043	1285	tags=15%, list=7%, signal=14%	FABP3/BHLHE40/STC2/GADD45B/ACHE/FDPS/CLU/LPIN1/SCD/CNN3/ACSL1/SMTN/RIT1/NCAM1/PPP1R3C/EFS/FOXO4/SLC6A8/GPX3/SORBS3/SPTAN1/DTNA	Prochlorperazine vs Control
HALLMARK_UV_RESPONSE_DN	HALLMARK_UV_RESPONSE_DN	140	0.579747081314181	1.65722563379211	0.00193565845188989	0.00967829225944943	0.00570509859504387	1504	tags=19%, list=8%, signal=18%	BHLHE40/INSIG1/ANXA2/ATXN1/LDLR/SLC22A18/DAB2/PIK3CD/PMP22/RGS4/SYNJ2/SERPINE1/NRP1/CITED2/SLC22A18/PTPN21/RND3/TOGARAM1/MAP1B/DUSP1/PTGFR/ARHGEF9/APBB2/PRKCA/RASA2/ATRX/KALRN	Prochlorperazine vs Control
HALLMARK_HYPOXIA	HALLMARK_HYPOXIA	173	0.548247110273154	1.60391892645349	0.0022198855006426	0.0100903886392845	0.0059480185663151	1337	tags=21%, list=7%, signal=20%	BHLHE40/ALDOC/STC2/ATF3/VEGFA/KLHL24/ANXA2/ISG20/NDRG1/PPP1R15A/JUN/SLC25A1/DDIT4/SERPINE1/KLF6/DDIT3/CITED2/AKAP12/EGFR/TIPARP/MAFF/PPARGC1A/PPP1R3C/NCAN/TGFBI/SCARB1/PNRC1/DUSP1/RORA/KIF5A/ETS1/DTNA/NDST1/PRKCA/PRDX5/KDM3A	Prochlorperazine vs Control
HALLMARK_APICAL_JUNCTION	HALLMARK_APICAL_JUNCTION	173	-0.393477090011126	-1.48254092790592	0.00333259018860399	0.0138857924525166	0.00818530923516769	2050	tags=23%, list=11%, signal=21%	VAV2/NEGR1/PTK2/GNAI2/PIK3CB/ADAM23/EPB41L2/BAIAP2/NECTIN1/HADH/VASP/KCNH2/SIRPA/SYK/ITGA9/INPPL1/PTPRC/PTPRC/CD99/PBX2/PFN1/PPP2R2C/ACTG1/TUBG1/GAMT/HRAS/CALB2/CALB2/MMP2/ACTN1/CDH3/VCL/SHC1/THY1/ACTB/NLGN3/LIMA1/VWF/ACTG2/CNN2	Prochlorperazine vs Control
HALLMARK_TNFA_SIGNALING_VIA_NFKB	HALLMARK_TNFA_SIGNALING_VIA_NFKB	160	0.536747140557807	1.55745422661385	0.00605341246290801	0.0232823556265693	0.0137243359482935	1198	tags=20%, list=6%, signal=19%	BHLHE40/ATF3/VEGFA/GADD45B/LDLR/PPP1R15A/SLC2A6/SLC2A6/JUN/PLAU/KLF4/RELB/SERPINE1/KLF6/MXD1/GEM/DRAM1/F2RL1/CEBPB/SQSTM1/LITAF/TIPARP/MAFF/KDM6B/RHOB/PDE4B/IFNGR2/PNRC1/NAMPT/DUSP1/EHD1/NINJ1	Prochlorperazine vs Control
HALLMARK_COMPLEMENT	HALLMARK_COMPLEMENT	141	0.533398558696121	1.52603353100994	0.0115319252245691	0.0411854472306038	0.0242777373148823	1760	tags=21%, list=9%, signal=19%	PCSK9/DGKG/APOC1/CLU/LGALS3/SERPINE1/CASP7/CASP3/HPCAL4/CD46/DOCK4/CEBPB/ME1/LIPA/CD55/MAFF/PCLO/CTSD/VCPIP1/EHD1/BRPF3/PIK3CA/CTSC/TIMP2/LRP1/PSEN1/LAMP2/HSPA1A/CDK5R1/SCG3	Prochlorperazine vs Control
HALLMARK_E2F_TARGETS	HALLMARK_E2F_TARGETS	209	-0.820079879410507	-3.69330713753179	3.41594752521275e-69	1.70797376260637e-67	8.98933559266512e-68	2828	tags=78%, list=10%, signal=71%	SMC3/CCP110/SRSF2/EZH2/DDX39A/NUP205/TP53/PRDX4/HMGB3/STAG1/HMMR/ZW10/NOLC1/KPNA2/RBBP7/CDK4/NUDT21/MSH2/ING3/RAD21/PDS5B/POLD1/UBE2T/RFC1/MRE11/UBE2S/DCLRE1B/CKS2/NAA38/SNRPB/POLE4/CBX5/NBN/PLK4/XRCC6/BRCA2/PHF5A/PRPS1/LIG1/SMC1A/NCAPD2/PRKDC/NOP56/SRSF1/POLE/CTPS1/LMNB1/SLBP/EED/RAN/CIT/CHEK2/MCM7/CKS1B/PAICS/GINS4/TUBB/TRA2B/RPA3/NUP107/KIF18B/ORC6/DONSON/H2AX/KIF22/CSE1L/EIF2S1/HMGA1/RPA2/H2A…	Pitavastatin vs Control
HALLMARK_MYC_TARGETS_V1	HALLMARK_MYC_TARGETS_V1	230	-0.715136671740491	-3.23289418954578	4.68385549068246e-44	1.17096387267062e-42	6.16296775089797e-43	5208	tags=82%, list=18%, signal=68%	RPL18/EIF3J/PSMD14/SNRPB2/DHX15/PABPC1/COPS5/NHP2/PABPC4/RACK1/PGK1/CUL1/RPL34/ORC2/EIF3D/PSMD3/PSMD8/TXNL4A/LSM7/RPS5/RRP9/CLNS1A/NOP16/SSB/SF3A1/HSP90AB1/PHB2/SYNCRIP/PRPF31/NAP1L1/SSBP1/XPO1/AP3S1/PSMA7/UBE2L3/HDAC2/PSMA4/TUFM/GSPT1/HNRNPR/COX5A/RUVBL2/GNL3/NDUFAB1/PPM1G/PPIA/YWHAQ/CYC1/RNPS1/ODC1/CBX3/TRIM28/SRPK1/SNRPD2/UBE2E1/SF3B3/RPL6/BUB3/PSMA6/SNRPD3/RPL22/CCT4/SRSF2/EEF1B2/EEF1B2/APEX1…	Pitavastatin vs Control
HALLMARK_G2M_CHECKPOINT	HALLMARK_G2M_CHECKPOINT	202	-0.71309412049023	-3.19039868680559	1.07237269327796e-37	1.78728782212993e-36	9.40677801121017e-37	3655	tags=65%, list=12%, signal=58%	CUL5/XPO1/FANCC/ORC5/DMD/SS18/CTCF/CASP8AP2/GSPT1/AMD1/NCL/TRAIP/ODC1/STMN1/KIF5B/MTF2/BUB3/RBM14/SRSF2/EZH2/DDX39A/DR1/H2AZ2/CENPF/HMGB3/STAG1/HMMR/NOLC1/KPNA2/CDK4/RAD23B/RAD21/PDS5B/MNAT1/UBE2S/CKS2/HNRNPU/SAP30/EWSR1/PLK4/E2F1/UCK2/BRCA2/SMC1A/SRSF10/SRSF1/POLE/LMNB1/DKC1/NUP50/NSD2/CKS1B/TRA2B/INCENP/ORC6/SNRPD1/H2AX/KIF22/HMGA1/KNL1/RPA2/H2AZ1/NASP/HNRNPD/DTYMK/MKI67/SUV39H1/CDC6/KIF20B/PRI…	Pitavastatin vs Control
HALLMARK_OXIDATIVE_PHOSPHORYLATION	HALLMARK_OXIDATIVE_PHOSPHORYLATION	220	-0.547327918283808	-2.45753908060298	4.57960361901869e-18	5.72450452377336e-17	3.01289711777545e-17	6776	tags=69%, list=23%, signal=54%	NDUFC2/RHOT1/ATP5MF/COX7A2/ECHS1/ATP6V1F/NDUFA1/NDUFB2/PDHX/COX6C/OXA1L/BAX/TIMM13/MRPL34/VDAC3/COX6B1/NDUFS2/TOMM70/ATP5MC2/MTX2/MRPS30/BCKDHA/ETFDH/NDUFA8/DLD/MTRF1/NDUFA3/NDUFA2/NDUFA5/MTRR/OPA1/ABCB7/NDUFB5/GLUD1/NDUFS4/MRPS12/COX4I1/HSPA9/DLST/COX7C/UQCR11/ATP5PF/PHB2/HTRA2/SDHC/NDUFA3/NDUFA3/NDUFA3/NDUFA3/NDUFA3/NDUFA3/NDUFA3/NDUFA3/SDHA/ATP5F1D/UQCRB/MDH1/NDUFB6/NDUFB4/IDH3B/ATP5F1A/POLR2F…	Pitavastatin vs Control
HALLMARK_CHOLESTEROL_HOMEOSTASIS	HALLMARK_CHOLESTEROL_HOMEOSTASIS	77	0.846482950412409	2.34019816184967	1.96065153552898e-15	1.96065153552898e-14	1.03192186080473e-14	2222	tags=57%, list=7%, signal=53%	ACSS2/ALDOC/MVD/HMGCS1/LSS/DHCR7/TMEM97/ATF3/MVK/LSS/ACAT2/TM7SF2/PCYT2/TRIB3/FDPS/CLU/IDI1/HMGCR/NSDHL/SC5D/CYP51A1/EBP/FDFT1/FASN/STARD4/LDLR/HSD17B7/FADS2/SQLE/FDFT1/SCD/TP53INP1/ECH1/ECH1/CPEB2/SEMA3B/PDK3/SREBF2/TNFRSF12A/NIBAN1/LGALS3/PNRC1/NFIL3/CHKA	Pitavastatin vs Control
HALLMARK_DNA_REPAIR	HALLMARK_DNA_REPAIR	167	-0.539962869199406	-2.36242270335356	4.04255418648004e-13	3.36879515540004e-12	1.77305008178949e-12	4761	tags=45%, list=16%, signal=38%	TK2/NFX1/ERCC8/SUPT4H1/POLR1H/POLR1H/NELFE/NELFE/NELFE/NELFE/NELFE/ERCC4/POLR1H/POLR1H/POLR1H/POLR1H/POLR2I/POLR2F/TAF12/GMPR2/APRT/DDB1/AAAS/ELOA/POLR2K/GTF2H3/DDB2/POLR2C/POLR2H/RAE1/ITPA/GTF2A2/TP53/AK3/SNAPC5/NUDT21/POLR2E/POLD1/NME4/POLR1H/COX17/POLE4/RBX1/LIG1/TAF10/POLR2D/POLR2J/HPRT1/MRPL40/SF3A3/RPA3/POLH/RPA2/CMPK2/DUT/NME1/IMPDH2/SSRP1/UMPS/RFC4/AK1/PCNA/POLD3/FEN1/POLA1/ALYREF/RFC5/RF…	Pitavastatin vs Control
HALLMARK_MITOTIC_SPINDLE	HALLMARK_MITOTIC_SPINDLE	214	-0.426524137305871	-1.92991662240547	1.96924846564253e-08	1.40660604688752e-07	7.40318972046065e-08	2943	tags=31%, list=10%, signal=28%	PDLIM5/ARF6/CKAP5/PPP4R2/SEPTIN9/DLG1/KIF5B/FARP1/MAPRE1/SUN2/VCL/SMC3/LRPPRC/CENPF/PREX1/TUBD1/MYO1E/TIAM1/YWHAE/RFC1/CEP192/BRCA2/TUBGCP3/SMC1A/GEMIN4/LMNB1/TUBGCP5/KNTC1/NET1/INCENP/KIF22/YWHAE/KIF20B/PCGF5/ECT2/RACGAP1/EPB41L2/SMC4/CENPE/ARHGAP10/TTK/KIF23/KIF15/KIF15/PRC1/SASS6/ANLN/ESPL1/AURKA/NDC80/FBXO5/KIF2C/CDK1/BUB1/KIF4A/KIF11/SYNPO/TPX2/NUSAP1/TOP2A/BIRC5/DLGAP5/CCNB2/NEK2/TUBA4A/PLK1	Pitavastatin vs Control
HALLMARK_MYC_TARGETS_V2	HALLMARK_MYC_TARGETS_V2	60	-0.615718817109946	-2.30739767315202	9.78120624837515e-08	6.11325390523447e-07	3.21750205538656e-07	4113	tags=78%, list=14%, signal=68%	RRP9/NOP16/RCL1/NOP2/NDUFAF4/MPHOSPH10/GRWD1/PPRC1/GNL3/DCTPP1/NOC4L/NOC4L/CBX3/TFB2M/WDR43/NIP7/PES1/DUSP2/NOLC1/CDK4/RABEPK/PHB1/TCOF1/MYBBP1A/FARSA/AIMP2/PLK4/LAS1L/NOP56/HSPE1/EXOSC5/IMP4/HSPD1/UTP20/SRM/MRTO4/NPM1/HK2/PRMT3/UNG/DDX18/PA2G4/MCM5/IPO4/IPO4/MCM4/PLK1	Pitavastatin vs Control
HALLMARK_TNFA_SIGNALING_VIA_NFKB	HALLMARK_TNFA_SIGNALING_VIA_NFKB	190	0.604550670258635	1.7754265577566	1.10838096837665e-06	6.15767204653695e-06	3.24088002449313e-06	3268	tags=28%, list=11%, signal=25%	BHLHE40/SLC2A6/SLC2A6/AREG/ATF3/VEGFA/KLF2/GPR183/LDLR/SERPINE1/KLF4/RHOB/PPP1R15A/ICAM1/MAFF/KLF6/MYC/INHBA/GEM/LITAF/MXD1/SDC4/TNFRSF9/ICOSLG/KLF9/NR4A3/CEBPB/ZFP36/SQSTM1/GADD45B/RELB/SQSTM1/SAT1/SERPINB8/PLPP3/NAMPT/TRAF1/F2RL1/JUN/PNRC1/NFIL3/CCRL2/TNFAIP3/TNFAIP2/TSC22D1/EHD1/BTG1/TIPARP/PTGS2/CFLAR/TRIB1/SNN/EFNA1/PLAU	Pitavastatin vs Control
HALLMARK_MYOGENESIS	HALLMARK_MYOGENESIS	181	0.600063425674332	1.75983646951042	2.93202767357856e-06	1.46601383678928e-05	7.71586229889094e-06	5579	tags=38%, list=19%, signal=31%	FABP3/NOS1/BHLHE40/RYR1/ACSL1/STC2/FDPS/CLU/GPX3/LPIN1/ACHE/SCD/TNNC1/LDB3/REEP1/PGAM2/NQO1/ATP6AP1/GSN/CHRNB1/CHRNB1/CNN3/GADD45B/PTP4A3/OCEL1/PTP4A3/SPEG/MYOZ1/CTF1/CACNA1H/TCAP/NCAM1/PC/APLNR/BIN1/MRAS/COL3A1/FKBP1B/DMPK/CDH13/KLF5/PTGIS/SORBS3/GAA/FST/MAPRE3/ENO3/COL6A2/CRYAB/TAGLN/FOXO4/ADAM12/PPFIA4/AEBP1/RIT1/HDAC5/ITGA7/APP/ITGB4/MYL11/EFS/LAMA2/CDKN1A/SPDEF/FLII/FLII/SIRT2/SIRT2/MYH2	Pitavastatin vs Control
HALLMARK_XENOBIOTIC_METABOLISM	HALLMARK_XENOBIOTIC_METABOLISM	185	0.559629839496892	1.64194678366018	4.38305067210254e-05	0.000199229576004661	0.0001048576715814	4320	tags=29%, list=15%, signal=25%	ITIH1/PPARD/DDAH2/HMOX1/CYP4F2/TMEM97/APOE/ABCD2/GABARAPL1/BLVRB/HES6/NPC1/SERPINE1/HGFAC/IDH1/ECH1/ECH1/AKR1C2/AKR1C3/CYP27A1/NQO1/PTGES/ELOVL5/SMOX/POR/DDAH2/DDAH2/RETSAT/PINK1/DDT/XDH/ENTPD5/SPINT2/PGRMC1/DDAH2/DDAH2/DDAH2/SLC1A5/GART/PC/CAT/DDAH2/TMEM176B/NINJ1/PGD/TNFRSF1A/CYP1A1/MAOA/JUP/GCNT2/VNN1/PDK4/CSAD	Pitavastatin vs Control
HALLMARK_ESTROGEN_RESPONSE_EARLY	HALLMARK_ESTROGEN_RESPONSE_EARLY	196	0.528356749577029	1.5523982575434	0.000536618187206355	0.00223590911335981	0.00117679427018937	2724	tags=22%, list=9%, signal=20%	BHLHE40/DHRS3/CYP26B1/DHCR7/AREG/LAD1/STC2/PLAAT3/SFN/FDFT1/FASN/MICB/BLVRB/FDFT1/RAB17/KLF4/ELF3/PDZK1/REEP1/MYC/MLPH/RAB31/SEMA3B/SLC1A4/SCARB1/ANXA9/THSD4/PRSS23/PTGES/ELOVL5/TTC39A/ENDOD1/MAPT/MUC1/RPS6KA2/SLC7A5/TUBB2B/NADSYN1/PDLIM3/DEPTOR/KRT8/CISH/TIPARP	Pitavastatin vs Control
HALLMARK_PEROXISOME	HALLMARK_PEROXISOME	105	0.583676106246894	1.65651211021991	0.00124036228829836	0.00477062418576291	0.00251085483461206	1998	tags=20%, list=7%, signal=19%	DIO1/ABCB4/DHRS3/ACSL1/FDPS/ABCD2/IDI1/DHCR24/ACSL4/IDH1/ECH1/ECH1/RDH11/FADS1/ATXN1/CACNA1B/SEMA3C/ELOVL5/RETSAT/PRDX5/CLN8	Pitavastatin vs Control
HALLMARK_MTORC1_SIGNALING	HALLMARK_MTORC1_SIGNALING	210	0.504737093664716	1.48661757083616	0.00172483766233766	0.00616013450834879	0.00324217605702568	3373	tags=28%, list=11%, signal=25%	BHLHE40/HMGCS1/DHCR7/TMEM97/TM7SF2/INSIG1/TRIB3/IDI1/HMGCR/SLC7A11/SC5D/CYP51A1/ME1/EBP/DHCR24/STARD4/LDLR/FADS2/SQLE/ACLY/SCD/ELOVL6/CYB5B/IDH1/PPP1R15A/ACSL3/DDIT4/RDH11/FADS1/SLC1A4/GOT1/ASNS/G6PD/SQSTM1/SQSTM1/ELOVL5/ITGB2/DDIT3/ACACA/NAMPT/NIBAN1/PIK3R3/NFIL3/SLC7A5/SLC1A5/SKAP2/CFP/PNP/ACACA/PSPH/VLDLR/ALDOA/TES/PHGDH/WARS1/NHERF1/TFRC/CTH	Pitavastatin vs Control
HALLMARK_COAGULATION	HALLMARK_COAGULATION	119	0.554420508849164	1.58722295886732	0.00220773759461733	0.00735912531539108	0.00387322385020583	4001	tags=27%, list=13%, signal=23%	APOC3/ITIH1/APOC1/TF/CLU/MMP10/F2RL2/MMP1/SERPINE1/PROC/MAFF/VWF/PLAT/GSN/PRSS23/MST1/MMP11/MMP11/KLF7/CTSK/LRP1/MSRB2/A2M/LAMP2/HTRA1/PLAU/ITGB3/MMP15/CASP9/ANXA1/DUSP14/FN1	Pitavastatin vs Control
HALLMARK_ANDROGEN_RESPONSE	HALLMARK_ANDROGEN_RESPONSE	98	0.562730254360173	1.58945539793466	0.00256547300908605	0.00801710315339391	0.00421952797547048	1803	tags=21%, list=6%, signal=20%	HSD17B14/HMGCS1/INSIG1/IDI1/HMGCR/DHCR24/AKAP12/NDRG1/SCD/TMPRSS2/ACSL3/MAP7/FADS1/DBI/IQGAP2/ADAMTS1/ELOVL5/SLC38A2/SAT1/DNAJB9/PLPP1	Pitavastatin vs Control
HALLMARK_HYPOXIA	HALLMARK_HYPOXIA	201	0.497821321816749	1.46435885445018	0.00315296989422295	0.0092734408653616	0.00488075835019032	4551	tags=32%, list=15%, signal=28%	BHLHE40/ALDOC/HMOX1/ATF3/VEGFA/ANXA2/STC2/KLHL24/AKAP12/NDRG1/ISG20/SERPINE1/SLC25A1/PPP1R15A/MAFF/CDKN1C/KLF6/DDIT4/SDC4/PGAM2/ZFP36/SCARB1/PDK3/CCNG2/DDIT3/PRDX5/CITED2/KIF5A/JUN/PNRC1/KLF7/NFIL3/EGFR/BNIP3L/PGF/EFNA3/TNFAIP3/CCN2/ANKZF1/KDM3A/BTG1/TIPARP/VLDLR/ALDOA/GPC1/RORA/TES/NCAN/EFNA1/PRKCA/B4GALNT2/PPARGC1A/ETS1/PKP1/GBE1/WSB1/GAA/ILVBL/SLC2A3/ENO3/GCNT2/P4HA2/S100A4/PPFIA4/MXI1	Pitavastatin vs Control
HALLMARK_IL2_STAT5_SIGNALING	HALLMARK_IL2_STAT5_SIGNALING	186	0.49970775560734	1.4667443663609	0.00357069985717201	0.00991861071436668	0.00522032142861404	4307	tags=26%, list=14%, signal=22%	SPP1/BHLHE40/DHRS3/GPR83/GABARAPL1/F2RL2/ECM1/SLC29A2/NDRG1/COL6A1/RHOB/MAFF/CDKN1C/KLF6/MYC/MXD1/TNFRSF9/SNX9/IRF6/CYFIP1/GADD45B/SERPINB6/PLPP1/TRAF1/PLEC/SYT11/P2RX4/GBP4/MUC1/NFIL3/EMP1/SLC1A5/CISH/WLS/PNP/NRP1/TTC39B/RORA/SWAP70/BMPR2/IGF2R/IGF1R/SLC2A3/ABCB1/ENO3/ITGA6/SNX14/PTRH2	Pitavastatin vs Control
HALLMARK_EPITHELIAL_MESENCHYMAL_TRANSITION	HALLMARK_EPITHELIAL_MESENCHYMAL_TRANSITION	191	0.495506898106282	1.45545754049217	0.0043850703650826	0.0115396588554805	0.00607350466077923	4490	tags=28%, list=15%, signal=24%	SPP1/AREG/VEGFA/EMP3/NNMT/ECM1/OXTR/MMP1/SERPINE1/COL1A2/LUM/RHOB/LGALS1/PTHLH/MATN2/RGS4/INHBA/GEM/SDC4/COL7A1/SCG2/GADD45B/SFRP1/TNFRSF12A/SAT1/PCOLCE2/JUN/NOTCH2/TNFAIP3/LRP1/CCN2/COL16A1/COL3A1/CTHRC1/P3H1/GPC1/DAB2/HTRA1/TNFRSF11B/ITGB3/IGFBP2/PDLIM4/QSOX1/SERPINE2/VIM/DST/FN1/LAMA1/COL6A2/TAGLN/MGP/ADAM12/GADD45A	Pitavastatin vs Control
HALLMARK_BILE_ACID_METABOLISM	HALLMARK_BILE_ACID_METABOLISM	98	0.548857746694105	1.55027191344654	0.00534473543559594	0.0133618385889898	0.00703254662578413	2708	tags=23%, list=9%, signal=21%	DIO1/ACSL1/ABCD2/IDI1/DHCR24/SLC22A18/SLC22A18/FADS2/NPC1/OPTN/PAOX/IDH1/NR0B2/CYP27A1/FADS1/ATXN1/CYP39A1/PNPLA8/RETSAT/PRDX5/ABCA2/SLC27A5/PEX11G	Pitavastatin vs Control
HALLMARK_UV_RESPONSE_DN	HALLMARK_UV_RESPONSE_DN	149	0.504391508742116	1.46378845434765	0.00692363335744549	0.0164848413272512	0.00867623227750061	4092	tags=21%, list=14%, signal=19%	BHLHE40/ANXA2/INSIG1/PTGFR/ARHGEF9/SLC22A18/LDLR/SLC22A18/SERPINE1/COL1A2/RGS4/MYC/PIK3CD/ATXN1/MAP1B/SYNJ2/PLPP3/CITED2/WDR37/PIK3R3/NOTCH2/APBB2/NRP1/VLDLR/COL3A1/DAB2/ITGB3/PRKCA/TOGARAM1/PTPN21/IGF1R/SLC7A1	Pitavastatin vs Control
HALLMARK_APOPTOSIS	HALLMARK_APOPTOSIS	152	0.487439313889774	1.41649230004768	0.0141339110698442	0.0321225251587369	0.0169065921888089	5495	tags=32%, list=18%, signal=26%	HMOX1/ATF3/CCNA1/CLU/GPX3/SC5D/EBP/LMNA/ISG20/LUM/RHOB/BMF/PLAT/GSN/SQSTM1/GADD45B/SQSTM1/GUCY2D/TNFRSF12A/RETSAT/SAT1/DDIT3/RNASEL/LGALS3/PPP2R5B/JUN/EMP1/NEDD9/BNIP3L/CFLAR/CTH/IGF2R/CASP9/ANXA1/PSEN1/TIMP2/PLPPR4/GADD45A/APP/PDCD4/H1-0/CASP7/CASP6/IFNGR1/MADD/CDKN1A/GCH1/BCL10/F2R	Pitavastatin vs Control

## Sheet: S3D
S3D	Western blot analysis of pAkt-S473 and panAkt protein expression (n=3, one-way ANOVA followed by Dunnet’s multiple comparison).
Western
	Control	PCZ	PIT	COMB
Replicate1	1	0.954405	1.05893	0.434559
Replicate 2	1	0.7114	0.403247	0.16981
Replicate 3	1	0.5231	0.254905	0.01289
Proportion of pAkt in treated samples vs control
Normalized to pan Akt
Normalized to loading control (Actin or vinculin)

## Sheet: S3E
S3E	Volcano plots displaying expression of the downstream targets of transcription factors SREBF1, SREBF2, MYC, and MYCN after PCZ+PIT combination treatment
SREBF1								SREBF2								MYC								MYCN
source	mor	ID	color	logfc	t_value	p_value		source	mor	ID	color	logfc	t_value	p_value		source	mor	ID	color	logfc	t_value	p_value		source	mor	ID	color	logfc	t_value	p_value
SREBF1	1	ABCA3	1	0.243990031195819	5.90841938114095	1.3554714906936e-06		SREBF2	-1	AACS	2	0.903493533533625	26.8822086905535	1.02833862824168e-23		MYC	1	ABCB1	1	0.383779369703094	4.9346549344232	2.33794399023331e-05		MYCN	-1	ABCB1	2	0.383779369703094	4.9346549344232	2.33794399023331e-05
SREBF1	1	ACACA	1	0.713602348532962	15.3068480879975	2.21778134907938e-16		SREBF2	-1	ABCA1	1	-0.563293353820644	-7.12907383979312	4.04995334292415e-08		MYC	1	ABCB6	1	0.526562519407413	6.57156178870963	1.98421569655222e-07		MYCN	1	ABCC1	1	0.283356554451252	3.83673216712525	0.000545375066208922
SREBF1	1	ACACB	1	0.405564812584212	3.13628064759741	0.00362961434103208		SREBF2	1	ABCA3	1	0.243990031195819	5.90841938114095	1.3554714906936e-06		MYC	-1	ABI2	1	-0.107171368528894	-2.67573528248811	0.0116019853711664		MYCN	1	AKAP10	2	-0.00845159472210888	-0.111001430965338	0.912300525750967
SREBF1	1	ACAT2	1	2.16573607822632	47.3892497737415	1.74775650869901e-31		SREBF2	1	ABCA7	1	0.656109991799607	4.85400236527987	2.95798636833464e-05		MYC	1	ABL1	1	0.149257474754961	3.8222778719413	0.000567810077181559		MYCN	1	APBB3	1	0.481052891110899	5.04971707014822	1.67060522756727e-05
SREBF1	1	ACLY	1	1.40158264818478	41.1808288061318	1.53269432626898e-29		SREBF2	1	ACLY	1	1.40158264818478	41.1808288061318	1.53269432626898e-29		MYC	1	ACADM	2	-0.557040477849144	-13.043472752693	1.95005812640406e-14		MYCN	1	APEX1	2	-0.336454461593506	-8.06784900782638	3.00003956202217e-09
SREBF1	1	ACSL1	1	2.29531175603035	74.6379866959182	8.19912840411403e-38		SREBF2	1	ACOT7	2	-0.117409693392535	-2.64367836037161	0.012540328155637		MYC	1	ACE	2	-0.195435444410153	-1.99252779394814	0.0548007407606583		MYCN	1	ASCL1	2	-0.137495630456074	-4.16257143852315	0.000217586307878895
SREBF1	1	ACSS2	1	4.67520329658278	74.936683644999	7.20984713039992e-38		SREBF2	1	ACSL1	1	2.29531175603035	74.6379866959182	8.19912840411403e-38		MYC	1	ACO2	2	-0.0776924274460562	-2.49760481802822	0.0177723145572728		MYCN	1	ATP11C	1	0.108924693233577	2.16061673280705	0.0382281471638376
SREBF1	-1	BCL2L1	2	0.0699755068076868	1.63736490312754	0.111239433085453		SREBF2	1	ACSS2	1	4.67520329658278	74.936683644999	7.20984713039992e-38		MYC	1	ACOX1	1	0.122860442486283	2.76869983181932	0.00923681818916833		MYCN	1	BAX	2	-0.156614985697848	-2.49042614599916	0.0180750082055009
SREBF1	1	CASP7	1	0.146285067851974	1.92964249050404	0.0624535418192549		SREBF2	1	CASP2	2	-0.179658698977727	-4.42274908374689	0.000103276066067112		MYC	1	ACP5	1	0.69100984122486	9.40533245801356	8.86660923024609e-11		MYCN	1	BIRC5	2	-0.886042564987449	-23.8366579891769	4.2035015115465e-22
SREBF1	1	CDKN1A	1	0.15347583797298	3.20065717496275	0.00306690532700819		SREBF2	1	CASP7	1	0.146285067851974	1.92964249050404	0.0624535418192549		MYC	-1	ACSL4	2	1.46543598734473	24.9205386043431	1.07096887571405e-22		MYCN	1	BMI1	1	0.0178710213289861	0.220611711282452	0.82678017156786
SREBF1	1	CEBPB	1	0.513324151564984	7.61817799827576	1.03067742793043e-08		SREBF2	1	CYP51A1	1	1.98380060951865	34.9386551937419	2.79930440089557e-27		MYC	1	ACTB	2	-0.757677877073478	-22.0211694416767	4.72685434294843e-21		MYCN	1	CALN1	2	-0.177142160264202	-1.35760680426273	0.183976949002061
SREBF1	1	CIC	1	1.02379792670223	14.8513393606472	5.23903057249586e-16		SREBF2	1	DDAH1	2	-0.478121284499133	-10.8466284292738	2.58719789349037e-12		MYC	1	ACTG1	2	-0.556361404609451	-12.874203664045	2.78531132791834e-14		MYCN	1	CASP9	1	0.175013597418821	2.51091940636179	0.017223171420479
SREBF1	1	COL6A1	1	1.53416384481433	20.9697140856559	2.08299098651785e-20		SREBF2	-1	DHCR24	2	1.91849899942912	34.3721755609364	4.68839575390615e-27		MYC	1	ACTG2	2	-1.01664447376811	-13.8080233416267	4.05234271008153e-15		MYCN	1	CAT	1	0.329870624806652	7.38986861944812	1.94601891015186e-08
SREBF1	1	CPE	2	-0.0628136547623885	-1.11270783533261	0.27402814223007		SREBF2	1	EBP	1	1.73754488071775	34.0278982397171	6.43963069351702e-27		MYC	1	ACTL6A	2	-0.406541594909124	-13.010244759953	2.0908881301394e-14		MYCN	1	CCL2	1	0.0319195141164963	0.476134677822291	0.63717606226657
SREBF1	1	CYP51A1	1	1.98380060951865	34.9386551937419	2.79930440089557e-27		SREBF2	1	FABP6	2	-0.354368789828353	-5.40346686473086	5.93291985475327e-06		MYC	1	ACYP2	1	0.307298674828726	5.66696489010198	2.74381077178702e-06		MYCN	-1	CCNE1	1	-0.577000279161689	-8.79827956068208	4.2610168634719e-10
SREBF1	1	CYP7B1	2	-0.298118410797603	-2.57222501640146	0.01489018698335		SREBF2	1	FAS	2	-0.0991596420292993	-1.52804168830651	0.136214635664989		MYC	1	ADCY9	1	0.23390165614283	3.20113352814688	0.00306306961887996		MYCN	1	CDH5	2	-0.0372993409797919	-0.52527447692859	0.602971624416592
SREBF1	1	DBI	1	0.73063488318406	17.7690296880184	2.92380954107915e-18		SREBF2	1	FASN	1	1.99009407639968	20.093075058386	7.54220587408104e-20		MYC	1	ADSL	2	-0.379675555150426	-10.6880719709836	3.76681838304175e-12		MYCN	1	CDK3	1	0.558370083066284	4.96805465801985	2.12074552090009e-05
SREBF1	1	DGAT2	2	-0.0616760313840539	-0.804781870375954	0.426816501826282		SREBF2	1	FDFT1	1	1.58826850178939	35.3219258945647	1.98363001117672e-27		MYC	1	AGO1	2	-0.268803177816842	-6.99799542601537	5.86918255674111e-08		MYCN	1	CDKL5	1	0.197728488914269	1.63035989659899	0.11271778307859
SREBF1	1	DGKQ	1	0.579300495031445	6.46098822717463	2.72803330841947e-07		SREBF2	1	FDPS	1	2.00881857889662	55.8055645589273	9.35551644257331e-34		MYC	1	AIMP2	2	-0.418966139774064	-12.562974600149	5.41016842010936e-14		MYCN	1	CDKN1A	1	0.15347583797298	3.20065717496275	0.00306690532700819
SREBF1	1	DHCR7	1	2.4156010253984	51.1214983139633	1.54970583642774e-32		SREBF2	1	FGF19	1	1.09378322652179	19.2048498868819	2.92009363425959e-19		MYC	1	AKAP1	1	0.152644848766203	2.7557504128012	0.00953688448859085		MYCN	1	CDKN1B	1	0.0659654237202965	1.67803573359482	0.102969686530417
SREBF1	-1	DLK1	1	-0.26926668868324	-4.215613402835	0.000187053727287351		SREBF2	1	G6PD	1	0.609389349100908	11.2604173387807	9.85304889334278e-13		MYC	1	AKR1A1	2	-0.122866613333315	-2.87037390064047	0.00716970520943546		MYCN	1	CHN1	2	-0.222495798847346	-6.38082025526544	3.43827828704444e-07
SREBF1	1	DLST	2	-0.207879772606335	-6.47287995002537	2.63609320660306e-07		SREBF2	1	GNAS	1	0.0397927973922876	0.634885767657552	0.529964642054952		MYC	1	AKT1	2	-0.381355917995684	-9.33487060138116	1.06124833176526e-10		MYCN	1	CLU	1	1.50491605029356	17.6310849815329	3.67756472238434e-18
SREBF1	1	ELOVL5	1	0.805159218470571	17.3295779435318	6.10261747420137e-18		SREBF2	1	HMGCR	1	2.14373362851444	38.1842487409936	1.6860382967066e-28		MYC	1	ALDH2	1	0.144137386183614	2.78426919891365	0.00888771734254755		MYCN	-1	CRABP2	1	-0.698226463897871	-7.74925659455103	7.17481252668111e-09
SREBF1	1	ELOVL6	1	1.54592124527441	27.2293949648757	6.9044897920856e-24		SREBF2	1	HMGCS1	1	2.64935815465304	72.1481745706549	2.443568980228e-37		MYC	-1	ALDH9A1	1	-0.367141592231494	-11.090727127466	1.4600693293253e-12		MYCN	1	CREB5	1	0.638227290971951	12.8401854729278	2.99335096924688e-14
SREBF1	1	FABP6	2	-0.354368789828353	-5.40346686473086	5.93291985475327e-06		SREBF2	1	IDH1	1	1.2179758304986	29.0896757312171	8.81866240930989e-25		MYC	1	ALG5	2	-0.174029337791229	-2.74830204936351	0.00971357510667053		MYCN	1	CTSD	1	0.633087942030095	10.0279268613157	1.86344470935168e-11
SREBF1	1	FADS1	1	1.01732339470567	21.5430377300658	9.20590286177331e-21		SREBF2	1	INSIG1	1	2.33296486201288	51.5934331905928	1.1549634513186e-32		MYC	1	AMD1	2	-0.359633125088703	-7.91616830822846	4.53689208483522e-09		MYCN	1	DBH	2	-0.689404008308862	-8.46565307116412	1.02770421572187e-09
SREBF1	1	FADS2	1	1.6182280402466	45.9010300753525	4.83859561459864e-31		SREBF2	1	KPNB1	2	-0.158328972466419	-5.73958325660441	2.21900046376994e-06		MYC	1	AMPD2	2	-0.000675059583993942	-0.0151485458901431	0.988006643372698		MYCN	1	DDB1	2	-0.259821394809183	-9.23705658006441	1.36347242029247e-10
SREBF1	1	FAS	2	-0.0991596420292993	-1.52804168830651	0.136214635664989		SREBF2	1	LDLR	1	1.74333290400595	40.8386701952951	1.99808188543399e-29		MYC	1	AMPD3	1	0.0835801385243897	1.04680031549621	0.302944539035991		MYCN	1	DFFA	2	-0.401150294825806	-10.0969422462109	1.57245199444677e-11
SREBF1	1	FASN	1	1.99009407639968	20.093075058386	7.54220587408104e-20		SREBF2	-1	LRP1	2	0.977957206860948	7.91872376486334	4.50528325287514e-09		MYC	1	APC	1	0.230898209751125	5.94694300050666	1.21147527581303e-06		MYCN	-1	DKK3	2	1.29388084439237	17.8716403585922	2.46753424687317e-18
SREBF1	1	FDFT1	1	1.58826850178939	35.3219258945647	1.98363001117672e-27		SREBF2	1	ME1	1	1.34239480914854	33.6879467968187	8.83625113500297e-27		MYC	1	APEX1	2	-0.336454461593506	-8.06784900782638	3.00003956202217e-09		MYCN	1	EFNB3	1	0.506111527702554	11.4716676959092	6.06888319652595e-13
SREBF1	1	FDPS	1	2.00881857889662	55.8055645589273	9.35551644257331e-34		SREBF2	1	MVK	1	2.2040116217604	43.947416523945	1.93581450970882e-30		MYC	1	APP	1	0.410199840199347	9.44415440075033	8.03286453262015e-11		MYCN	1	EGFR	1	0.610855760750128	6.6862923004674	1.4275104403767e-07
SREBF1	1	G6PD	1	0.609389349100908	11.2604173387807	9.85304889334278e-13		SREBF2	1	NPC1	1	1.58618973037544	30.2345275583615	2.63863290002098e-25		MYC	1	AQR	2	-0.0450247119876792	-0.747129556999448	0.460377562570126		MYCN	-1	ENPP2	1	-0.230973301929212	-2.38258649132666	0.0232272418253628
SREBF1	1	GCK	2	-0.176252820652081	-3.18920650566007	0.0031604997072177		SREBF2	1	NPC1L1	1	0.543234168830692	12.2645659673004	1.03325762885884e-13		MYC	1	ARF1	2	-0.298958244921492	-7.5872297995497	1.12302642085623e-08		MYCN	1	FZD7	1	0.907372417004964	8.81236632418276	4.10635861649805e-10
SREBF1	1	GFM1	2	-0.349886377440477	-7.83119491494956	5.72684199437496e-09		SREBF2	1	NR1H2	1	0.363123879888136	5.7957870778138	1.88298793167052e-06		MYC	1	ARF4	2	-0.304313041554666	-8.04179864362346	3.22026427851385e-09		MYCN	1	GALNT14	2	-0.251480000224136	-3.81392967506944	0.00058117449029815
SREBF1	-1	GK	1	-0.370364280351577	-7.73431339308826	7.47654149647425e-09		SREBF2	1	NR1H3	2	-0.130442429883121	-1.73765321569473	0.0917776171291873		MYC	1	ARFGAP2	1	0.193148055180227	5.23588348326803	9.69070029891413e-06		MYCN	1	GCLC	1	0.116944360224963	2.2795878010992	0.0293595366733828
SREBF1	1	GNAI2	2	-0.139442590345078	-3.61235053097832	0.00101460366636087		SREBF2	1	PCYT1A	2	-0.0307792353876444	-0.662494343491638	0.512343564798664		MYC	1	ARSB	2	-0.193976087416349	-4.03769381180061	0.000310100096271395		MYCN	1	GRIN2A	1	0.302007110803326	2.19597003285557	0.0353712864352277
SREBF1	1	GOT2	2	-0.447006136895462	-12.954463829557	2.35119360187103e-14		SREBF2	1	PCYT2	1	2.11584902553199	39.0522578246365	8.26706214111893e-29		MYC	1	ASCL2	2	-0.323250586648399	-4.56040463219497	6.94076491542023e-05		MYCN	1	HDAC2	2	-0.293891497771453	-8.17583628125627	2.23863485477748e-09
SREBF1	1	GPAM	1	0.321499574814217	7.0366606839279	5.25983017440299e-08		SREBF2	1	PLA2G6	1	1.10317864258061	12.4419529026695	7.02474532397924e-14		MYC	1	ASS1	2	-0.0971930922873518	-2.08691092556002	0.0448523148495266		MYCN	-1	HLA-A	1	-0.0192167157553653	-0.418954655034187	0.678015966990463
SREBF1	1	GPX3	1	1.32154499247358	22.1202249899709	4.12370491508645e-21		SREBF2	1	PMVK	2	-0.14211012743848	-2.47185169550199	0.0188802680958775		MYC	1	ATF3	1	2.25666548990597	29.933182330955	3.60989798700034e-25		MYCN	1	HSD17B7	1	1.54895527972038	33.2649784190518	1.3154476090173e-26
SREBF1	1	HCFC1	2	-0.00312337712214728	-0.0671365497868124	0.946885911492603		SREBF2	1	PON2	1	0.23670311792109	3.42035942122461	0.00170947294738473		MYC	1	ATF4	1	0.730828563542216	13.6995935698673	5.04451890863637e-15		MYCN	1	ID2	2	-0.0542050279913902	-0.305528422578204	0.761919641735664
SREBF1	1	HDLBP	2	-0.198224844356886	-5.97835704513225	1.10550759397697e-06		SREBF2	1	SCARB1	1	0.86043041687619	13.3813401052162	9.66329051135808e-15		MYC	1	ATF7	1	0.108297229533159	2.13738454650338	0.040215606499891		MYCN	1	IGF1R	1	0.546982826854007	6.47732099350373	2.60256499351821e-07
SREBF1	1	HK2	2	-0.398519168918108	-10.7259873009603	3.44219493034874e-12		SREBF2	1	SND1	2	-0.0137132028292175	-0.413567741073845	0.681917559560331		MYC	1	ATIC	2	-0.2632128958632	-8.08270169926379	2.88139374601569e-09		MYCN	1	ITPR2	1	0.0924694731516862	1.16693764597574	0.251759318803085
SREBF1	1	HMGCR	1	2.14373362851444	38.1842487409936	1.6860382967066e-28		SREBF2	1	SQLE	1	1.63970313006332	31.7174417811993	5.88174081373488e-26		MYC	1	ATM	1	0.406550748223795	4.99367514268844	1.96785161133306e-05		MYCN	1	KDM5B	1	0.490606008827166	17.4708434724757	4.80922512717397e-18
SREBF1	1	HMGCS1	1	2.64935815465304	72.1481745706549	2.443568980228e-37		SREBF2	1	SREBF1	1	0.521171417123552	5.56357710511764	3.71287435895297e-06		MYC	1	ATP11C	1	0.108924693233577	2.16061673280705	0.0382281471638376		MYCN	1	LIF	2	-0.0119228960653306	-0.14739650747754	0.883733198293805
SREBF1	1	HNRNPK	2	-0.303783001854091	-9.39499457377551	9.10316560633233e-11		SREBF2	1	STAR	1	0.11126855238777	1.27851254047939	0.210158652306699		MYC	1	AURKA	2	-0.712785383447677	-16.6525846750137	1.95393383509569e-17		MYCN	-1	LRRN3	2	0.250658572227443	3.94178144512054	0.000406372108013743
SREBF1	-1	HPGD	1	-0.792003804206537	-14.9580300437816	4.27600223209654e-16		SREBF2	1	STARD4	1	1.54414051964078	35.464531881908	1.7466085401047e-27		MYC	1	AXIN1	1	0.208789672798861	3.98066896784881	0.000364249868738253		MYCN	1	MAD1L1	1	0.167018980513269	1.68008245670209	0.102567407565005
SREBF1	1	HSD17B7	1	1.54895527972038	33.2649784190518	1.3154476090173e-26		SREBF2	1	TM7SF2	1	2.23097683567321	33.1080502704213	1.52656682853978e-26		MYC	1	AXIN2	1	0.14170016599253	2.71849756482683	0.0104515895942531		MYCN	1	MCM10	2	-0.801304278250432	-13.4837041111355	7.8308503985459e-15
SREBF1	1	IDH1	1	1.2179758304986	29.0896757312171	8.81866240930989e-25		SREBF2	1	TPM1	2	-0.00169447694566571	-0.0501197745630932	0.96033489309021		MYC	1	BAG2	2	-0.260104624138515	-4.60731798825831	6.05913010716278e-05		MYCN	1	MCM2	2	-0.833030806497103	-27.2840398688964	6.48763590907547e-24
SREBF1	1	INSIG1	1	2.33296486201288	51.5934331905928	1.1549634513186e-32		SREBF2	1	UCP2	1	0.433340191682337	9.8245865530882	3.08421618906361e-11		MYC	1	BASP1	1	0.139089851681042	3.13598005837275	0.00363245890580919		MYCN	1	MCM3	2	-0.821159092623509	-25.820609282685	3.58197803975834e-23
SREBF1	-1	IRS2	2	0.194546907624032	5.18301309709795	1.13124705087361e-05		SREBF2	1	USF1	1	0.200680869114803	3.10997512192972	0.0038867413416091		MYC	1	BAX	2	-0.156614985697848	-2.49042614599916	0.0180750082055009		MYCN	1	MCM4	2	-0.801008360493851	-12.7655228917252	3.50766273576208e-14
SREBF1	1	LDLR	1	1.74333290400595	40.8386701952951	1.99808188543399e-29										MYC	1	BBC3	1	0.870236497599373	11.2614936763225	9.82861278732907e-13		MYCN	1	MCM5	2	-0.78158299988422	-14.0128707851682	2.68827999611097e-15
SREBF1	1	LIPE	1	0.00266592213839978	0.049023656868443	0.961201643430532										MYC	1	BCAT1	2	-0.13722917162883	-2.8731482553259	0.00711991194254774		MYCN	1	MCM6	2	-0.764537693597507	-17.0476478824262	9.86321327515862e-18
SREBF1	1	LPIN1	1	2.04106359804316	37.0811316806091	4.26667744813877e-28										MYC	1	BCL2	2	-0.0288214623979126	-0.724521413876177	0.473949649126302		MYCN	1	MCM7	2	-0.461964017535552	-16.6559191180974	1.94258723013434e-17
SREBF1	1	LPL	2	-0.0126043639018825	-0.173836604795044	0.863076320464879										MYC	-1	BCL2L1	2	0.0699755068076868	1.63736490312754	0.111239433085453		MYCN	1	MCM8	2	-0.861230837692103	-21.1247075976541	1.66722641611151e-20
SREBF1	-1	LRP1	2	0.977957206860948	7.91872376486334	4.50528325287514e-09										MYC	1	BCL2L11	1	0.473838085738192	9.39573953454823	9.08590577692253e-11		MYCN	1	MDM2	2	-0.110268409742387	-1.78121203138351	0.0842626969717391
SREBF1	1	ME1	1	1.34239480914854	33.6879467968187	8.83625113500297e-27										MYC	1	BCL6	1	0.518492905895883	5.80005594282859	1.85965839958183e-06		MYCN	1	MEF2A	1	0.111925856662728	2.30942222387409	0.02744800379073
SREBF1	1	MVK	1	2.2040116217604	43.947416523945	1.93581450970882e-30										MYC	1	BCR	1	0.0068059397546385	0.114735852177397	0.909363154958668		MYCN	1	MIR17HG	1	0.362753040483646	3.08986834969158	0.00409485398754403
SREBF1	1	NFYA	2	-0.178270844952497	-4.44008800032431	9.82440492897522e-05										MYC	1	BIN1	1	0.551813792213135	8.58684504227984	7.44466347422604e-10		MYCN	1	MLH3	2	-0.264735822541125	-4.71855995579324	4.38737257975191e-05
SREBF1	1	NPC1	1	1.58618973037544	30.2345275583615	2.63863290002098e-25										MYC	1	BIRC5	2	-0.886042564987449	-23.8366579891769	4.2035015115465e-22		MYCN	1	MMP2	2	-0.000427919728986481	-0.00696073506202523	0.994488898463356
SREBF1	1	PCYT1A	2	-0.0307792353876444	-0.662494343491638	0.512343564798664										MYC	1	BMI1	1	0.0178710213289861	0.220611711282452	0.82678017156786		MYCN	1	MMS19	1	0.171167824628197	4.6581722468161	5.22837433378915e-05
SREBF1	1	PCYT2	1	2.11584902553199	39.0522578246365	8.26706214111893e-29										MYC	1	BMP4	2	-0.16856772192856	-2.14662848722223	0.0394140725688283		MYCN	1	MRE11	2	-0.274227064596364	-4.60312199039998	6.13324646083518e-05
SREBF1	1	PGD	1	0.391642107172716	10.6695831982724	3.93630919240661e-12										MYC	1	BRCA1	2	-0.613071336687835	-13.440015682263	8.56489597265802e-15		MYCN	1	MRPS17	2	-0.148295436998371	-2.99206409088738	0.00526702069822394
SREBF1	1	PIK3R3	1	0.425250784115136	6.86148002274692	8.65282146961917e-08										MYC	1	BRCA2	2	-0.366077417435612	-5.73322180629566	2.26063968319625e-06		MYCN	-1	MXI1	2	0.345047014106369	7.20815507329622	3.24043683283425e-08
SREBF1	1	PKM	2	-0.390399366991231	-14.1050526373169	2.23813210389018e-15										MYC	1	BRD4	1	0.093270045027916	1.89261151121833	0.0673798806690375		MYCN	1	MYBL2	2	-1.04776281244841	-26.9038054282152	1.00303194362225e-23
SREBF1	1	PNPLA3	1	2.33832660916407	40.8534082925988	1.97530367258229e-29										MYC	-1	BRD7	1	-0.263189705387671	-5.64399117603831	2.93450004616237e-06		MYCN	1	NBN	2	-0.377113334360772	-7.62811310499091	1.00269573636106e-08
SREBF1	1	PPARGC1A	1	0.573285293022664	6.80266754879348	1.02333124489384e-07										MYC	1	BSG	1	0.0202023287070858	0.303436745578731	0.763498552740719		MYCN	1	NDRG1	1	1.85546760798534	9.79376803984723	3.33054803551845e-11
SREBF1	1	PTEN	2	-0.167258845991356	-2.47466788171685	0.018756102029271										MYC	1	BTG1	1	0.560902793235149	10.2838505537639	9.95928511284287e-12		MYCN	1	NES	2	-0.104714820440593	-3.79885124817821	0.000606093534972821
SREBF1	1	RPS14	2	-0.298693959973406	-5.97853957806206	1.10491991772918e-06										MYC	1	BTRC	1	0.0812067382813346	1.07613437299822	0.289821577965641		MYCN	-1	NTRK1	2	0.307608497141997	3.93368077173366	0.000415727577785824
SREBF1	1	SCARB1	1	0.86043041687619	13.3813401052162	9.66329051135808e-15										MYC	1	BUB1B	2	-0.633357038699652	-9.53713142005133	6.34609469997036e-11		MYCN	1	NTRK2	2	-0.328534462394863	-4.07363865894339	0.000280105339235229
SREBF1	1	SCD	1	1.48603865810659	37.8122108327329	2.29931525501314e-28										MYC	1	BZW1	2	-0.414654868843108	-8.2325546534501	1.92067431642573e-09		MYCN	1	ODC1	2	-0.394823416625105	-10.6950429305371	3.70486781676567e-12
SREBF1	1	SCD5	1	0.235953170830914	5.94904728403883	1.20406818917565e-06										MYC	1	C1QBP	2	-0.599713861777564	-16.0278058222167	5.91674364321139e-17		MYCN	1	PDGFRB	2	-0.205692453939368	-1.54064446252182	0.133121943556104
SREBF1	-1	SERPINE1	2	0.874940451208253	15.2062648356842	2.67684002877889e-16										MYC	1	CAD	2	-0.193681338927364	-2.79586770273174	0.00863570957875548		MYCN	1	PHB1	2	-0.444433573063012	-11.6776106647541	3.80391483577677e-13
SREBF1	1	SLC25A1	1	1.26621534129351	28.956522522518	1.01763041888489e-24										MYC	1	CALCA	1	0.305106320220808	3.86634870948111	0.000502071791009983		MYCN	1	PKIG	2	-0.109520783867978	-1.91947120576852	0.0637746096310924
SREBF1	1	SLC27A2	2	-0.278559698254552	-3.13189134336345	0.00367136288154741										MYC	1	CAMK2N1	1	0.0675833629338527	1.11420086381768	0.273396739316844		MYCN	1	PMAIP1	1	0.113604532306983	2.41837368388332	0.0213854055555475
SREBF1	1	SLC27A5	1	0.290530955104789	5.49690323190708	4.51298001220984e-06										MYC	1	CASP8AP2	2	-0.103854273690448	-2.45656577993255	0.0195674445317314		MYCN	1	PPP2R2C	1	0.182331815722346	3.27952112706085	0.00249058181340562
SREBF1	1	SND1	2	-0.0137132028292175	-0.413567741073845	0.681917559560331										MYC	1	CASP9	1	0.175013597418821	2.51091940636179	0.017223171420479		MYCN	-1	PRKN	2	0.414053281799474	4.47823439358331	8.80098467213945e-05
SREBF1	1	SQLE	1	1.63970313006332	31.7174417811993	5.88174081373488e-26										MYC	-1	CAST	1	-0.0517379090933829	-1.33020810046257	0.192744985626846		MYCN	1	PRLHR	2	-0.0814881074441622	-1.56889672896797	0.126395526374768
SREBF1	1	SREBF2	1	0.816652823231932	24.8161426536274	1.21884780857844e-22										MYC	1	CAT	1	0.329870624806652	7.38986861944812	1.94601891015186e-08		MYCN	1	PTDSS1	2	-0.145791840914093	-2.9441633870887	0.00595073079443976
SREBF1	1	STAR	1	0.11126855238777	1.27851254047939	0.210158652306699										MYC	1	CBFB	2	-0.51971729356976	-11.6099087887462	4.4327840390607e-13		MYCN	-1	PTK2	1	-0.059694497606662	-1.61142020663245	0.116796158702926
SREBF1	1	SV2A	1	1.52518591560575	48.2839404455488	9.61764827411024e-32										MYC	1	CBS	1	0.325058291783638	3.14494709704598	0.00354850680243118		MYCN	1	PTPRT	2	-0.269638791535257	-3.12333210051397	0.00375409087114138
SREBF1	1	SYTL4	2	-0.0842241125054484	-1.05452875099488	0.299447615735201										MYC	1	CBX3	2	-0.315350479637383	-9.82845616591813	3.05462946565111e-11		MYCN	1	RASSF1	2	-0.0932022038504794	-2.1441466930514	0.0396278611438077
SREBF1	1	TRIB3	1	1.97831194016749	31.3161371122902	8.77099728421724e-26										MYC	1	CBX5	2	-0.452362857008337	-12.6713203394272	4.28835794208491e-14		MYCN	-1	RCC1	1	-0.446850594229668	-10.8407994049155	2.62302697622004e-12
SREBF1	1	UCP2	1	0.433340191682337	9.8245865530882	3.08421618906361e-11										MYC	1	CCNA2	2	-0.857605278731732	-16.8985507450147	1.27470764412805e-17		MYCN	1	RGS14	1	0.185745405599048	2.63593845021596	0.0127771900297814
SREBF1	-1	VEGFA	2	2.30554132557458	29.6007103172523	5.11871553673973e-25										MYC	1	CCNB1	2	-0.658539796796447	-14.1482832233299	2.05443043425371e-15		MYCN	-1	SIRT2	2	0.157917264990576	3.50341804404721	0.00136568860924059
																MYC	-1	CCNB2	1	-0.794650041102708	-19.4064008635936	2.1379626833076e-19		MYCN	-1	SKP2	1	-0.796156813096642	-19.2063004014832	2.9135205182239e-19
																MYC	1	CCND1	2	-0.29156328532955	-7.44494767235494	1.66850138835739e-08		MYCN	1	SLC1A2	1	0.15310290129575	1.95607898117713	0.0591302049020746
																MYC	1	CCND3	2	-0.546509734168234	-10.7684898799113	3.11211505361494e-12		MYCN	1	SLC25A19	2	-0.505484308474605	-9.29064603637621	1.18837773501403e-10
																MYC	1	CCNE1	2	-0.577000279161689	-8.79827956068208	4.2610168634719e-10		MYCN	1	SLC35A4	2	-0.237052900355826	-5.96922636296997	1.13530902433769e-06
																MYC	1	CCNG2	1	0.7733038763709	15.0558266008912	3.55299982267681e-16		MYCN	1	SRGAP2	1	0.15443538666611	3.93543454385613	0.00041368446792592
																MYC	1	CCNY	2	-0.0976729081850003	-1.24639514714289	0.221562888762984		MYCN	1	SSH1	1	0.406156428529268	6.89908054197733	7.77408869481609e-08
																MYC	1	CCT3	2	-0.401744823025689	-12.8918483932363	2.68330179443485e-14		MYCN	1	TGFB2	2	-0.295776168911672	-3.06328121440591	0.00438632311585759
																MYC	1	CCT5	2	-0.4578994427329	-14.0546302587478	2.47384663737724e-15		MYCN	1	TGFBR3	2	-0.135469650147387	-1.12998244647371	0.266786325189001
																MYC	1	CCT6A	2	-0.256630758052804	-7.43161061234235	1.73178307964446e-08		MYCN	-1	TGM2	1	-1.06749538959936	-10.5017240447666	5.88166329260387e-12
																MYC	1	CD63	1	0.357051103807454	7.35236639693512	2.16135423937869e-08		MYCN	1	TH	2	-0.667488922878624	-7.41306538820167	1.82384425576393e-08
																MYC	1	CD8A	1	0.293776816089583	5.75603114469117	2.11487262277119e-06		MYCN	1	TJP1	2	-0.0300992282985053	-0.74876108598986	0.459407003143471
																MYC	1	CDC20	2	-0.874575117142474	-14.480822239335	1.06988652249102e-15		MYCN	1	TP53	2	-0.293027534705542	-8.20465978013001	2.07086701237611e-09
																MYC	1	CDC25A	2	-0.883647192865764	-22.2041098754215	3.67506398424728e-21		MYCN	-1	TP53INP1	2	1.27663351090974	23.2866749855891	8.59520633645329e-22
																MYC	1	CDC25B	2	-0.270504288974895	-8.59746934970905	7.23783581831876e-10		MYCN	1	TP73	2	-0.384950333838949	-6.12792518346027	7.15455394093046e-07
																MYC	1	CDC25C	2	-0.119207439272801	-1.63776293625804	0.11115591457791		MYCN	1	UVRAG	1	0.0105320694539159	0.127231333372172	0.89954429154828
																MYC	1	CDC34	2	-0.0233665323041752	-0.357632760270448	0.722939247544758		MYCN	1	WWC1	2	-0.224013881169116	-3.81101906262845	0.000585905643749506
																MYC	1	CDC73	2	-0.310785086326058	-5.35959385749116	6.74619180908709e-06		MYCN	1	XRCC2	2	-0.445076462513608	-6.39856968677268	3.26643888788062e-07
																MYC	1	CDCA7	2	-0.637379028637161	-14.6952280364244	7.06623631488737e-16		MYCN	1	XRCC3	2	-0.379902758086773	-5.3842471138544	6.27637387809614e-06
																MYC	1	CDH17	2	-0.515207389445666	-5.42282416098266	5.60600752398755e-06
																MYC	-1	CDH2	2	0.0886645975973366	2.02590915135551	0.0510810151919535
																MYC	1	CDH3	2	-0.280665754399575	-4.54357463368626	7.28704780942642e-05
																MYC	1	CDK1	2	-0.823457164970041	-14.2328050310779	1.73864476181617e-15
																MYC	1	CDK11B	2	-0.278743709866513	-5.48917728540703	4.61621341290238e-06
																MYC	-1	CDK2	1	-0.942281093706411	-13.5092306753674	7.43213794665558e-15
																MYC	1	CDK4	2	-0.373361490680274	-9.90144116325951	2.54777083725225e-11
																MYC	1	CDK5	2	-0.158090265302638	-3.47390833184579	0.00147940557675901
																MYC	1	CDK6	1	0.184419160590924	3.20054811962384	0.00306778411074208
																MYC	1	CDK8	2	-0.188829300739183	-4.24682309313057	0.000171099735468343
																MYC	-1	CDKN1A	2	0.15347583797298	3.20065717496275	0.00306690532700819
																MYC	-1	CDKN1B	2	0.0659654237202965	1.67803573359482	0.102969686530417
																MYC	1	CEL	1	0.249095102532655	2.59227486486519	0.0141927957050272
																MYC	1	CFC1	1	0.312468037643763	6.34373461280573	3.82732767206757e-07
																MYC	-1	CFLAR	2	0.25183699416017	2.00696596952083	0.0531637854994263
																MYC	1	CHEK1	2	-0.773741187110858	-17.1628529090698	8.09997645449576e-18
																MYC	1	CHEK2	2	-0.403711951226523	-6.23976045924393	5.17168661646693e-07
																MYC	1	CHKA	1	0.8415925645209	13.6020189246148	6.14996993349995e-15
																MYC	1	CHRNA3	2	-0.440188599214403	-5.33163094303548	7.32178154134445e-06
																MYC	1	CHRNA7	1	0.304876032339726	4.5015394304781	8.22833735794903e-05
																MYC	1	CHRNB1	1	0.241208635877712	6.56764533397559	2.00668364288776e-07
																MYC	1	CHUK	2	-0.215052469054761	-4.0897745305145	0.000267583272899756
																MYC	1	CITED2	1	0.755917894011704	11.7154114207844	3.49330696124847e-13
																MYC	1	CKS2	2	-0.433204332187742	-10.3654013058158	8.17151374697523e-12
																MYC	1	CLCN6	1	1.79747107970026	22.1880662139758	3.75681029589675e-21
																MYC	1	CLIC4	1	0.215408122770965	4.23764912358768	0.000175645099256643
																MYC	1	CLINT1	2	-0.133396506651618	-4.07853512160378	0.000276246001799654
																MYC	1	CLNS1A	2	-0.263492401277917	-6.58479586196671	1.9101565115977e-07
																MYC	1	CLOCK	2	-0.227780871250145	-3.1557906479043	0.0034494523440555
																MYC	1	CLP1	2	-0.118469046291906	-3.10035235482813	0.00398505451542597
																MYC	1	CMAS	2	-0.149129210028168	-3.52775492405257	0.00127829540672598
																MYC	1	COL4A1	2	-0.275456260479231	-3.17385414932371	0.00329026640459293
																MYC	1	COX7A2L	2	-0.0720600489501368	-1.2991582163222	0.203066099033316
																MYC	-1	CPD	2	0.0734523610059021	0.994235734816417	0.327481549137358
																MYC	1	CRAT	2	-0.0323663835849946	-0.597019276076979	0.554647208174641
																MYC	1	CREBBP	1	0.496858912476423	3.73278944235812	0.00072808076186649
																MYC	1	CRIPT	1	0.0574857172082304	1.03473222311689	0.308461705215695
																MYC	1	CRY1	1	0.159958879365716	3.12951214325431	0.00369418297367051
																MYC	1	CRYBG1	1	0.0708917685271757	0.727585051721062	0.472097102997157
																MYC	-1	CSDE1	1	-0.233788519543118	-6.32633977209181	4.02481639086546e-07
																MYC	1	CSF1	2	-0.0436501610689897	-0.54883223997494	0.58688613505127
																MYC	1	CSTB	1	0.309628237254454	6.65408055290324	1.56560722565842e-07
																MYC	1	CTBP2	2	-0.0397550039093186	-0.933402538374362	0.357521906580612
																MYC	1	CTPS1	2	-0.430648095303606	-12.1020897997667	1.47606626892237e-13
																MYC	1	CTSF	1	0.28247825277143	4.59441003827112	6.29000874414007e-05
																MYC	1	CUL1	2	-0.229177006207768	-7.1432745634984	3.8907980948416e-08
																MYC	1	CXCL12	1	0.275486160440008	2.97526253398616	0.0054979179476136
																MYC	1	CXCL8	2	-0.46077105827033	-8.05849829416608	3.07727066096998e-09
																MYC	1	CXCR4	2	-0.315945671160566	-4.90945469172598	2.51634286010092e-05
																MYC	1	CXXC1	1	0.278291474465329	3.5300823576869	0.00127022638132201
																MYC	1	DCK	2	-0.581700974111211	-9.96647916296739	2.16868811343642e-11
																MYC	1	DDIT3	1	0.955741350290259	15.8932091169142	7.54518414781391e-17
																MYC	-1	DDR2	2	0.44506158362076	3.43256550006592	0.00165418001151747
																MYC	1	DDX11	1	0.071934203272372	0.456620337252706	0.650992881916927
																MYC	1	DDX18	2	-0.5120154994611	-12.2432190025487	1.08263686767133e-13
																MYC	1	DDX5	1	0.174975917612938	4.3442793474661	0.000129417826415652
																MYC	1	DFFA	2	-0.401150294825806	-10.0969422462109	1.57245199444677e-11
																MYC	1	DHFR	2	-0.908467558239927	-21.6033945204269	8.45695012531933e-21
																MYC	1	DHODH	2	-0.253370160966433	-2.62601002805834	0.013087092300304
																MYC	1	DKC1	2	-0.500894300914506	-15.4339370043402	1.75093495837344e-16
																MYC	-1	DLEU1	1	-0.53738151316638	-6.65826214446907	1.54694404876343e-07
																MYC	1	DLST	2	-0.207879772606335	-6.47287995002537	2.63609320660306e-07
																MYC	1	DMAC2L	2	-0.118406174204408	-1.67929154305861	0.102722704511013
																MYC	1	DNAJB1	1	0.04673601503751	1.27650255749873	0.210859063657697
																MYC	1	DNPH1	2	-0.244395787271587	-3.74581167189686	0.000702283908602941
																MYC	1	DPY30	2	-0.229572490779033	-5.56338152691587	3.71500004533601e-06
																MYC	-1	DUSP1	2	0.25751385909224	4.62045291691955	5.83280526162257e-05
																MYC	1	DVL2	1	0.673887167135449	13.789206244396	4.2089503631334e-15
																MYC	1	E2F1	2	-0.513418349633502	-11.9532391861781	2.0521313931813e-13
																MYC	1	E2F3	2	-0.117484297425273	-3.235838911804	0.00279560509749117
																MYC	1	EBNA1BP2	2	-0.533312095985577	-14.0570414927114	2.46201449870404e-15
																MYC	1	EBP	1	1.73754488071775	34.0278982397171	6.43963069351702e-27
																MYC	1	EEF2	1	0.0675531508927172	1.11481038089837	0.273139273603217
																MYC	1	EGF	1	0.806616686197805	10.9596504797271	1.98327848724314e-12
																MYC	1	EGFR	1	0.610855760750128	6.6862923004674	1.4275104403767e-07
																MYC	1	EGR1	2	-0.156749521945796	-1.54145665750592	0.132924599710734
																MYC	1	EGR3	2	-0.510179643908064	-6.58549344405457	1.9063311303524e-07
																MYC	1	EI24	2	-0.227053941199303	-6.13266059895967	7.05680081829678e-07
																MYC	1	EIF2AK2	2	-0.304316991527832	-5.48607732375077	4.65829646143725e-06
																MYC	1	EIF3B	2	-0.327387641774223	-9.35212678015008	1.01548623975607e-10
																MYC	1	EIF3C	2	-0.157608686028286	-4.40871461184987	0.000107534644375337
																MYC	1	EIF4A1	2	-0.39737995935654	-11.8094407840177	2.82839726485346e-13
																MYC	1	EIF4B	1	0.180424481362376	3.50968309222974	0.00134265518474997
																MYC	1	EIF4E	2	-0.45038688446019	-11.9457230029258	2.08670652275176e-13
																MYC	-1	EIF4EBP1	1	-0.136582463353417	-2.56784763599691	0.015046588206535
																MYC	1	EIF4EBP2	2	-0.278266025336441	-5.93660158515193	1.24854826131003e-06
																MYC	1	EIF4G1	2	-0.149142695710445	-5.66503333588673	2.75935323609155e-06
																MYC	1	EIF5	2	-0.57735337771328	-12.0008884859432	1.84617218658501e-13
																MYC	1	EIF5A2	2	-0.317607988366629	-2.45575813109087	0.0196043805177074
																MYC	1	ELAVL1	2	-0.390204639342681	-10.1127115174865	1.5127481920887e-11
																MYC	1	ELK1	2	-0.205759764723545	-4.93273199326659	2.35110186825673e-05
																MYC	1	ENO1	2	-0.452827901784028	-14.0658954748267	2.41906300280607e-15
																MYC	1	ENTPD7	1	0.0449989713568169	1.14393151650172	0.261039991752979
																MYC	1	EP300	1	0.222984611457081	3.93141609521847	0.000418380467366473
																MYC	1	EPHB2	1	0.0538876382988853	0.667300155369565	0.509309257442323
																MYC	1	EPHX1	1	0.0617509528294296	1.09128149892007	0.283204375561116
																MYC	1	EPRS1	1	0.342088941201983	9.92172915157115	2.42275898642219e-11
																MYC	-1	ERBB2	2	0.408776615603541	5.79365442144017	1.89475283809437e-06
																MYC	1	ERF	1	0.0627553295288408	0.843535127679416	0.405118968527179
																MYC	1	ESD	2	-0.184994820730402	-4.94279633503623	2.28304262862457e-05
																MYC	1	ETS2	2	-0.287891565193631	-6.75786812353616	1.16306960311785e-07
																MYC	1	EXOSC8	2	-0.253445978619363	-6.02003956901361	9.7914263171654e-07
																MYC	1	EYA1	2	-0.194259581692473	-2.15139444941301	0.0390063912504108
																MYC	1	EZH2	2	-0.152439532639935	-2.50812735840622	0.0173370188005312
																MYC	1	EZR	1	0.0441318199849956	1.14450986328863	0.260803690124468
																MYC	1	FAH	2	-0.0874135463141261	-1.70598767684714	0.0975879883183673
																MYC	1	FAS	2	-0.0991596420292993	-1.52804168830651	0.136214635664989
																MYC	1	FASN	1	1.99009407639968	20.093075058386	7.54220587408104e-20
																MYC	1	FBXW7	2	-0.159049715006921	-2.97414073839214	0.00551366999334026
																MYC	1	FECH	2	-0.306635665352855	-5.47365011567988	4.83089164236048e-06
																MYC	1	FGF9	2	-0.202887841426202	-1.74475355037443	0.0905154655020823
																MYC	1	FGFR1	2	-0.163471249236988	-2.17001558609528	0.0374492484463424
																MYC	1	FGFR4	1	1.56936484024276	20.7568903037148	2.83447115017706e-20
																MYC	1	FHIT	1	0.0569641236093386	0.77565381098528	0.44358289484483
																MYC	1	FKBP4	2	-0.297711385340051	-9.12192105674724	1.83419206422874e-10
																MYC	1	FMR1	2	-0.0434598473644776	-0.921873496058614	0.363413949391286
																MYC	-1	FN1	2	0.0495249032284786	0.380637140246056	0.705958745268467
																MYC	1	FOS	2	-0.162269214149326	-1.86103325264624	0.0718417425732338
																MYC	1	FOXM1	2	-0.839224759101491	-24.307948879747	2.30397211711701e-22
																MYC	1	FOXO3	1	0.32501843668704	6.39111414427276	3.33753828923052e-07
																MYC	1	FOXO4	1	0.364636184726104	3.74957620927645	0.00069499343367341
																MYC	1	FPGS	2	-0.0708555487000382	-1.52413755948102	0.137184395433332
																MYC	-1	FTH1	1	-0.0386616562388689	-0.614137352074985	0.543416503842116
																MYC	1	FUT1	1	1.04381591680035	12.2922035106658	9.72734774463684e-14
																MYC	1	FXN	2	-0.596389225863446	-9.9992667651401	1.99994259532726e-11
																MYC	1	FXR1	1	0.0178927337952945	0.495987334951757	0.623253943175625
																MYC	-1	GADD45A	2	0.197867108566117	3.19294640217199	0.00312963533009923
																MYC	1	GAL	2	-0.129190833236706	-1.38716965591291	0.174866549819348
																MYC	1	GALT	1	0.171082591290146	2.70662508409147	0.0107598594062318
																MYC	1	GAPDH	2	-0.442993629306061	-10.7773039241183	3.04781955310865e-12
																MYC	1	GART	1	0.159880408744351	1.93674742174934	0.0615448510241638
																MYC	1	GAS8	1	0.249868280613706	3.40133937904133	0.00179919258144863
																MYC	1	GCLC	1	0.116944360224963	2.2795878010992	0.0293595366733828
																MYC	-1	GCN1	2	0.28394258988116	3.64380061219184	0.000930685718588833
																MYC	1	GFM1	2	-0.349886377440477	-7.83119491494956	5.72684199437496e-09
																MYC	1	GLA	1	0.186701713625043	3.41445980881736	0.00173683124644295
																MYC	1	GLB1	1	0.360448585324701	6.91741102745052	7.37899468919937e-08
																MYC	1	GLS	2	-0.0866876930439453	-1.85148540351634	0.0732397516875827
																MYC	-1	GM2A	2	0.416973425649413	8.14004538187503	2.46634746965213e-09
																MYC	1	GNAS	1	0.0397927973922876	0.634885767657552	0.529964642054952
																MYC	1	GNL3	2	-0.237318074065955	-5.488384503291	4.6269393426635e-06
																MYC	1	GOLPH3	2	-0.17130392423257	-3.74859566073551	0.000696885265827051
																MYC	-1	GPC3	1	-0.0646683431118955	-0.839851816095846	0.407151074264305
																MYC	1	GRK4	1	0.145246963610861	2.3055256443527	0.0276911177360058
																MYC	1	GSK3B	1	0.415302383159558	7.12119795609501	4.14104900901737e-08
																MYC	1	GSTP1	1	0.144257276351176	2.94637729085356	0.00591736681861573
																MYC	1	H2AZ1	2	-0.539013028884566	-14.213648876476	1.80555318509376e-15
																MYC	1	H4C8	1	0.271939190147178	3.6935707416342	0.000811456985703642
																MYC	1	H6PD	1	0.56920134571607	9.78153987996208	3.43377285497038e-11
																MYC	1	HBP1	1	0.811717855462994	16.527920988268	2.43088079805522e-17
																MYC	1	HDAC2	2	-0.293891497771453	-8.17583628125627	2.23863485477748e-09
																MYC	1	HDAC3	2	-0.139298249850247	-3.8357313969941	0.000546900160866766
																MYC	1	HDLBP	2	-0.198224844356886	-5.97835704513225	1.10550759397697e-06
																MYC	1	HECTD4	1	0.47200890513836	5.42643549337702	5.54704339371881e-06
																MYC	1	HERPUD1	1	0.753519480347164	12.0456329675563	1.67203936198833e-13
																MYC	1	HES1	2	-0.320379889678176	-5.77359311951491	2.00909879467501e-06
																MYC	-1	HIF1A	2	0.0222878099580051	0.53358529351898	0.597273207078231
																MYC	1	HINT1	2	-0.058141910994955	-1.49610448333588	0.144312280427733
																MYC	1	HK2	2	-0.398519168918108	-10.7259873009603	3.44219493034874e-12
																MYC	1	HLA-A	2	-0.0192167157553653	-0.418954655034187	0.678015966990463
																MYC	1	HMBS	2	-0.209782012731697	-4.65357751918739	5.2985466004313e-05
																MYC	1	HMGA1	2	-0.519056669928073	-10.4792938579443	6.20761736361626e-12
																MYC	1	HMGN2	2	-0.87617607590211	-26.5165289519933	1.57248077220051e-23
																MYC	1	HNRNPA1	2	-0.318344539215069	-6.14555555001928	6.79737188042498e-07
																MYC	1	HNRNPA2B1	2	-0.519373234820046	-16.0851360575928	5.33727502175287e-17
																MYC	1	HNRNPD	2	-0.569943240613572	-16.0371320294907	5.81824970497333e-17
																MYC	1	HNRNPDL	2	-0.214613904909331	-7.01765401911256	5.5509255663531e-08
																MYC	-1	HNRNPH1	1	-0.0866803345643969	-1.72874499081833	0.0933820421749843
																MYC	1	HNRNPUL1	2	-0.314737394289413	-7.69360312270914	8.36559602809366e-09
																MYC	1	HOXD13	2	-0.354449885547309	-8.40944604787535	1.19421846809689e-09
																MYC	1	HOXD3	1	0.0499715320741814	0.64900370878465	0.520913789001745
																MYC	1	HSD11B2	2	-0.155073377447267	-2.01524825250157	0.0522441934805907
																MYC	1	HSP90AA1	2	-0.437210213899073	-10.725414238874	3.44688209049372e-12
																MYC	1	HSP90AB1	2	-0.25951786542924	-7.37139316184998	2.04924183534167e-08
																MYC	1	HSPA4	2	-0.258821925919117	-7.2096754345774	3.22659456602306e-08
																MYC	1	HSPA8	2	-0.229438731278284	-6.82038865515894	9.7285582579844e-08
																MYC	1	HSPA9	2	-0.253712496772037	-7.22067889708086	3.12818198088104e-08
																MYC	1	HSPD1	2	-0.444842120421942	-13.0351840353278	1.98425148900483e-14
																MYC	1	HSPE1	2	-0.488610858986563	-14.2874653205839	1.56136883557778e-15
																MYC	1	HSPH1	1	0.00946273385980945	0.301323106770513	0.765095088452743
																MYC	1	ID1	2	-0.203541800633893	-1.17140223659914	0.249986547526086
																MYC	1	ID2	2	-0.0542050279913902	-0.305528422578204	0.761919641735664
																MYC	1	ID3	2	-0.276891324374617	-2.42439198720648	0.0210890699290357
																MYC	1	IFRD2	2	-0.319963819524062	-5.82094821736281	1.74959985795547e-06
																MYC	1	IGF1R	1	0.546982826854007	6.47732099350373	2.60256499351821e-07
																MYC	-1	IGF2	1	-1.07235335297863	-18.4568722503329	9.51804259356582e-19
																MYC	1	IGF2BP1	2	-0.349511729056914	-11.3599915150575	7.83554459879717e-13
																MYC	1	IGF2R	1	0.690717229318809	16.7329764368345	1.69840556655341e-17
																MYC	1	IKBKB	1	0.190455292486634	1.66039741422343	0.106491159744046
																MYC	1	IL11RA	1	0.606142066268549	6.67207267695113	1.48688709261233e-07
																MYC	1	IMPA2	2	-0.451938586081675	-6.03421472780206	9.39565649726003e-07
																MYC	-1	IMPACT	1	-0.174348404479122	-2.29928390741611	0.0280846016284033
																MYC	1	IMPDH1	1	0.124862165096191	3.10324094638439	0.00395529711665674
																MYC	1	IMPDH2	2	-0.461848904405631	-13.0725906997361	1.8346529072892e-14
																MYC	1	ING4	1	0.452121798165468	7.6598919112315	9.18262676544844e-09
																MYC	1	INSM1	2	-0.144491688542155	-3.73919878437077	0.000715270920847253
																MYC	1	INSR	1	0.750586789569841	7.32854428790062	2.31053614494027e-08
																MYC	-1	INTS7	1	-0.110434272166362	-3.07809704260393	0.00422155723145191
																MYC	1	IPO7	2	-0.13157041265603	-2.79870381747647	0.00857511259614381
																MYC	1	IREB2	2	-0.0903655566677308	-1.55339003039553	0.1300523224633
																MYC	1	IRF2	2	-0.0644138763905264	-0.996398431192628	0.326446061632103
																MYC	1	IRF3	2	-0.0526429127321286	-0.866773356972237	0.392445165141658
																MYC	1	ISL1	2	-0.224588431408225	-4.76079511650735	3.88034295766413e-05
																MYC	-1	ITGA6	2	0.391772502039146	6.45222375992316	2.79786056040208e-07
																MYC	1	ITGA7	1	0.37471516109138	3.33142067949727	0.00216951562652789
																MYC	-1	ITGB1	2	0.0535622934455926	1.0520005079096	0.300588467151338
																MYC	1	ITPR1	1	0.23279022921772	2.0061569420099	0.053254367154053
																MYC	1	JUN	1	0.652568892440794	11.1131565031532	1.38582142481956e-12
																MYC	-1	JUNB	1	-0.129186342137388	-1.27340959740294	0.211940306410457
																MYC	1	JUP	1	0.257589315923866	4.55074602107781	7.13745291370838e-05
																MYC	1	KAT2B	2	-0.45176806770236	-3.99231619037814	0.000352486662703654
																MYC	1	KIAA1586	2	-0.0676248400127317	-1.48499560247284	0.147217883151392
																MYC	1	KIT	2	-0.168892494754081	-2.61936112326791	0.0132985023125018
																MYC	1	KLF4	1	0.760775855901275	14.1330075674991	2.11750603079707e-15
																MYC	-1	KLF7	2	0.614551876422999	12.7361772815744	3.73385860895014e-14
																MYC	1	KMT5B	2	-0.0609181896194162	-1.69982062164746	0.098754690339558
																MYC	1	KRAS	1	0.0812729343757344	1.71997129697704	0.0949851957255813
																MYC	1	LAMB2	2	-0.0845112816476536	-0.631332935200146	0.532255432528348
																MYC	-1	LAMP1	2	0.305199022548784	7.23892629769116	2.97163563756233e-08
																MYC	1	LAMTOR5	2	-0.210545996853137	-4.08975754782151	0.000267596159186804
																MYC	1	LARGE1	1	0.267951817535387	7.34419926700455	2.21136664271241e-08
																MYC	1	LAT	1	0.399247577259136	3.60467914767701	0.00103615905532654
																MYC	1	LBR	1	0.353254094292987	6.12117276224154	7.29630675380457e-07
																MYC	1	LDHA	2	-0.754392090520982	-19.6977782818685	1.36883468128813e-19
																MYC	1	LDHB	2	-0.350412256001068	-8.41334782167522	1.18181920627566e-09
																MYC	1	LIN28B	2	-0.459298513061512	-10.9230753852913	2.16105743738792e-12
																MYC	1	LMNA	1	1.49304584904255	21.3871292432877	1.1473075262313e-20
																MYC	1	LMX1B	2	-0.687355063062345	-11.7808958699194	3.01528225640839e-13
																MYC	1	LRP6	1	0.134354001242935	2.78805344297931	0.00880474882922411
																MYC	1	LTA4H	1	0.0574329374611757	1.38153342001883	0.176575749544477
																MYC	1	MAD2L1	2	-0.826345850591219	-16.4159563862521	2.96101806940531e-17
																MYC	1	MAN2A2	1	0.374609245347044	2.65985127843879	0.0120584700898855
																MYC	1	MAP2K1	2	-0.219682432117661	-4.481729925077	8.71264807625265e-05
																MYC	-1	MAP3K1	2	0.558029100181242	11.5588704730694	4.97655271828322e-13
																MYC	1	MAPK1	2	-0.278826077579252	-4.80592430595115	3.40271614294416e-05
																MYC	1	MAPK14	2	-0.127453724387209	-2.61038129538147	0.0135890428577736
																MYC	-1	MAPK3	2	0.477200317793324	9.18856651021086	1.54453895595957e-10
																MYC	1	MAPK8	2	-0.211452132887688	-4.67106073652448	5.03641326771679e-05
																MYC	1	MAX	2	-0.134075033154941	-2.48567167781936	0.0182780769044236
																MYC	1	MBD1	1	0.0908059947890152	2.05745613763104	0.0477709782979853
																MYC	1	MCM7	2	-0.461964017535552	-16.6559191180974	1.94258723013434e-17
																MYC	1	MDM2	2	-0.110268409742387	-1.78121203138351	0.0842626969717391
																MYC	1	MEIS1	1	0.00930403823305603	0.100633718138097	0.920461871117433
																MYC	1	MEIS2	2	-0.830220751677647	-10.6513538931398	4.11106243465711e-12
																MYC	1	MEN1	1	0.161277185025728	4.30386260623351	0.000145326238045732
																MYC	1	MET	1	0.194322342241064	3.00209995292709	0.00513350589120444
																MYC	1	METAP2	2	-0.344257949642934	-8.96234505770654	2.77460115759557e-10
																MYC	1	METTL1	2	-0.215671698516392	-3.5670578718083	0.00114844791657647
																MYC	1	MFAP1	2	-0.184106666604468	-3.9512526452265	0.000395694464124091
																MYC	1	MGMT	2	-0.112641172832325	-1.41292645312611	0.167219817716403
																MYC	1	MGST1	1	0.17760451992836	2.10569222393822	0.0430745072364111
																MYC	1	MIF	2	-0.36993216569544	-4.56754641148029	6.79878689641389e-05
																MYC	1	MIR17HG	1	0.362753040483646	3.08986834969158	0.00409485398754403
																MYC	1	MMUT	1	0.145652036061955	4.38464546132596	0.000115245065176516
																MYC	1	MNT	1	0.326299152855587	4.90881862026633	2.52101673350531e-05
																MYC	1	MNX1	2	-0.208183578972493	-1.87975760365391	0.0691664488151517
																MYC	1	MPZ	1	0.552847434506919	5.37459449708682	6.45629536984638e-06
																MYC	1	MSH2	2	-0.441273178351159	-11.3579525169814	7.87229460907021e-13
																MYC	-1	MSN	2	0.0957671751620452	1.40899479038116	0.168369761902577
																MYC	-1	MST1	2	0.53010160535576	4.43995927493486	9.82805005110864e-05
																MYC	1	MT-ATP6	1	0.687263312222866	4.07466032237653	0.000279295737640192
																MYC	1	MTDH	2	-0.199717616699862	-4.21351641093586	0.000188176634349627
																MYC	1	MTERF1	2	-0.144880833187713	-2.487407300972	0.0182037054565438
																MYC	1	MTHFD1	2	-0.784203495368281	-20.9148467229779	2.2545768776322e-20
																MYC	1	MTHFR	1	1.97571336262244	30.4084702443157	2.20488217092945e-25
																MYC	1	MUC5B	1	0.407370730949467	2.21907767483274	0.0336085472261201
																MYC	1	MXD1	1	0.975349003894467	21.7259795552057	7.12265916109673e-21
																MYC	1	MXD4	1	0.568515113676378	12.0324647905876	1.72146458509307e-13
																MYC	1	MXI1	1	0.345047014106369	7.20815507329622	3.24043683283425e-08
																MYC	1	MYBL1	2	-0.483343186287524	-10.4573839139529	6.54385379844818e-12
																MYC	1	MYBL2	2	-1.04776281244841	-26.9038054282152	1.00303194362225e-23
																MYC	1	MYCBP	2	-0.573737426067741	-5.47722086697029	4.7806540404464e-06
																MYC	1	MYCBP2	1	0.24790972488409	4.17753608366717	0.000208508270811575
																MYC	1	MYCN	2	-0.0654739596463987	-2.33200472718673	0.0260766150676911
																MYC	1	NAAA	1	0.21006061104859	2.36998929185959	0.0239091304487173
																MYC	1	NAP1L1	2	-0.173617605629255	-3.74203325996671	0.000709675977971931
																MYC	1	NAT10	2	-0.29438614799507	-6.94380722710686	6.84544518137979e-08
																MYC	-1	NBN	1	-0.377113334360772	-7.62811310499091	1.00269573636106e-08
																MYC	-1	NCAM1	2	0.688394360715488	19.5059118815037	1.8348031168292e-19
																MYC	1	NCL	2	-0.318772752666323	-8.81326467797704	4.09669178254538e-10
																MYC	-1	NDRG1	2	1.85546760798534	9.79376803984723	3.33054803551845e-11
																MYC	1	NDRG2	2	-0.473211137201119	-5.6543048346016	2.84730242557216e-06
																MYC	1	NDUFAF2	2	-0.273997134024805	-5.33834564767197	7.17923767736226e-06
																MYC	1	NEDD4	1	0.407211190147017	6.48787193030952	2.52462456392843e-07
																MYC	1	NEFM	2	-0.178751944365178	-2.38788702064974	0.0229456419020441
																MYC	1	NES	2	-0.104714820440593	-3.79885124817821	0.000606093534972821
																MYC	1	NFATC3	2	-0.264064706247263	-6.66650102975407	1.51082743496697e-07
																MYC	1	NFE2L2	1	0.160697370215583	3.86510460292078	0.000503821410789102
																MYC	1	NFIL3	1	0.52598109196231	12.2934359718745	9.70122011430387e-14
																MYC	1	NFKBIA	2	-0.0665450394697071	-0.858584077390906	0.396882503071266
																MYC	1	NID1	2	-0.218235715537327	-6.00700488994989	1.01701402595187e-06
																MYC	1	NIT1	1	0.0437535380526732	0.780824590272009	0.440578088982291
																MYC	1	NME1	2	-0.624261003518024	-15.0224360129169	3.7845660383178e-16
																MYC	1	NME2	2	-0.398627571212382	-11.5208366290858	5.42583506354515e-13
																MYC	1	NOL7	2	-0.350643371836696	-8.74201153276227	4.94037324254839e-10
																MYC	1	NOP16	2	-0.337137474730987	-9.27816664418789	1.22698816346063e-10
																MYC	1	NOP56	2	-0.284688015247642	-4.90617601817951	2.54052727131463e-05
																MYC	1	NOTCH1	2	-0.105812270519987	-1.03075544286811	0.310294917503367
																MYC	1	NPM1	2	-0.483982971575095	-12.3832226613889	7.9787888296441e-14
																MYC	1	NR1D1	1	0.0194733481499121	0.39171187823824	0.697837707536592
																MYC	1	NRAS	2	-0.233967868841678	-5.26687597586493	8.85020999630816e-06
																MYC	1	NTHL1	2	-0.332337791204186	-5.84443555337384	1.63365968532405e-06
																MYC	1	NTN3	2	-0.0391889758428423	-0.748323936435649	0.459666935736831
																MYC	-1	NUCB1	2	0.333384290929805	5.86009710383135	1.56066958833162e-06
																MYC	1	NUP155	2	-0.466367089657089	-13.3365890705439	1.0597438232381e-14
																MYC	1	NUTF2	2	-0.30161285286446	-8.30570259598309	1.57728192311305e-09
																MYC	1	NXT1	2	-0.322623000400146	-6.42711712256776	3.00803336639876e-07
																MYC	1	ODC1	2	-0.394823416625105	-10.6950429305371	3.70486781676567e-12
																MYC	1	OGA	1	0.557906242067787	9.45808591140029	7.75355815166724e-11
																MYC	1	PAICS	2	-0.565839208714991	-15.9611514708129	6.67243107734644e-17
																MYC	1	PALLD	1	0.152032250616115	2.40047700484951	0.022289176277799
																MYC	-1	PAM	2	0.287393505978494	7.16839811281043	3.62457342359088e-08
																MYC	1	PARP1	2	-0.572458509799128	-17.1413997145261	8.40188271837409e-18
																MYC	1	PCBD2	2	-0.147930991924046	-1.79062602710945	0.0827088891536111
																MYC	1	PCNA	2	-0.728476347800017	-24.1994704317501	2.64349160249447e-22
																MYC	1	PCSK1	2	-0.214866084912019	-5.64619930229474	2.91560874516948e-06
																MYC	1	PDCD10	2	-0.198327530328926	-4.14628189967158	0.000227909394321332
																MYC	1	PDCD4	1	0.205176652186584	3.68024404136308	0.000841844033897614
																MYC	1	PDGFA	1	0.070401645806113	0.793443945433278	0.43329630675971
																MYC	-1	PDGFRB	1	-0.205692453939368	-1.54064446252182	0.133121943556104
																MYC	1	PDHA1	2	-0.0833828964054515	-2.15394477558122	0.0387897790801079
																MYC	1	PDIK1L	2	-0.169250423779635	-3.14731970739564	0.00352660459620179
																MYC	1	PDK1	2	-0.375253060582502	-5.8361312081344	1.67374305393231e-06
																MYC	1	PDLIM7	1	0.0683158886672466	0.746772894495789	0.460589892799894
																MYC	1	PEBP1	2	-0.0349268826114102	-0.835399073152207	0.409616160457956
																MYC	1	PER1	1	0.4982363738978	7.6243480316173	1.01320798798068e-08
																MYC	1	PEX14	1	0.167904318331919	2.79620294152727	0.00862852598462149
																MYC	-1	PEX19	1	-0.317818687067822	-5.08676493362574	1.49911436164085e-05
																MYC	1	PEX3	2	-0.182906042206955	-1.54016530399727	0.133238478843503
																MYC	1	PFAS	2	-0.392716622971726	-7.8919420207299	4.84797720147412e-09
																MYC	1	PFDN6	2	-0.278431919951781	-5.82347695971099	1.73673030318086e-06
																MYC	1	PFKM	2	-0.133138436948265	-2.90658646955707	0.00654478093974205
																MYC	1	PGK1	2	-0.278977998743981	-8.09049006878423	2.8210966505163e-09
																MYC	1	PHB1	2	-0.444433573063012	-11.6776106647541	3.80391483577677e-13
																MYC	1	PIAS1	1	0.0480152486531153	0.883695742194248	0.383376062848204
																MYC	1	PIAS2	2	-0.224446948581072	-5.55450873405422	3.81272939320409e-06
																MYC	1	PIGF	2	-0.205034442597277	-3.4485037006054	0.00158456746066766
																MYC	1	PIK3C3	1	0.237752171853909	4.06191019187117	0.000289565715186594
																MYC	1	PIK3R1	1	0.101794201955631	1.12474828249709	0.268965883204779
																MYC	1	PKP1	1	0.160627357411527	2.08436779067991	0.045097957615739
																MYC	1	PLAU	1	0.506113566088274	10.1152581929245	1.50332573182259e-11
																MYC	1	PLPP3	1	0.702177723455142	9.92667771009635	2.39322849361955e-11
																MYC	1	PLXNB2	1	0.257544299793437	3.93093589949098	0.000418945099740539
																MYC	1	PMAIP1	1	0.113604532306983	2.41837368388332	0.0213854055555475
																MYC	1	PML	1	0.0215100383136235	0.326340812447555	0.746266839543634
																MYC	-1	PMS2	1	-0.140396148258215	-3.32097944165109	0.00223074020214211
																MYC	1	POLA1	2	-0.69843594407117	-17.2285076027098	7.24344782368101e-18
																MYC	1	POLB	2	-0.048701620980566	-1.0659927746564	0.294312525259509
																MYC	1	POLD2	2	-0.200615315947568	-6.37494301437674	3.49716482761075e-07
																MYC	1	POLE3	2	-0.618513585815878	-16.9931332149973	1.08306798614666e-17
																MYC	1	POLG	1	0.0619589511315066	1.62379880385653	0.114117114018484
																MYC	1	POLG2	1	0.21553826613742	2.75038299792759	0.00966390575664366
																MYC	1	POLR2F	2	-0.297767217598022	-6.13308795005851	7.04804543485953e-07
																MYC	1	POLR3D	1	0.0537139218999485	1.26531977704639	0.21478818480853
																MYC	1	POLR3GL	1	0.04254423103718	0.755845920857478	0.45520633773058
																MYC	1	POP1	2	-0.216604538031127	-5.17026213686105	1.17425340831266e-05
																MYC	1	PPAT	2	-0.510239341967498	-10.6002161867897	4.64486765918946e-12
																MYC	1	PPID	2	-0.255265518122092	-4.97505118041506	2.07785631589192e-05
																MYC	1	PPIF	2	-0.526153423885239	-15.4825288276848	1.6002736455673e-16
																MYC	1	PPP1R7	1	0.0620323192445422	1.45952884988488	0.154055578596901
																MYC	-1	PPP2R2B	1	-0.494763312370628	-6.60287313979557	1.81348190372581e-07
																MYC	1	PPP2R5D	2	-0.0869392243427303	-2.07053518731121	0.0464549516489081
																MYC	1	PQBP1	1	0.0148851451982832	0.339789713898181	0.736209560839815
																MYC	1	PRDM8	1	0.338979697504577	6.19551405187121	5.87974782791567e-07
																MYC	1	PRDX3	2	-0.573658786555265	-15.0938933350743	3.30666614249305e-16
																MYC	1	PRKACA	2	-0.342520030085522	-7.60372046456967	1.07281872241971e-08
																MYC	1	PRKAR2B	2	-0.0477037431592464	-0.490912590946692	0.626799607954152
																MYC	1	PRKDC	2	-0.353253557432579	-6.23740670433214	5.20709290168331e-07
																MYC	1	PRKN	1	0.414053281799474	4.47823439358331	8.80098467213945e-05
																MYC	1	PRMT1	2	-0.183444745371746	-4.76008987201329	3.88831208609966e-05
																MYC	-1	PRODH	2	0.256735161949591	2.11139320662705	0.0425473334122387
																MYC	1	PROM1	2	-0.00770709599743569	-0.114335932162169	0.909677657403814
																MYC	1	PRPS2	2	-0.818014352891415	-20.6731739481856	3.20201190729563e-20
																MYC	1	PRRX1	2	-0.365893557962778	-3.35900203881125	0.00201544039410233
																MYC	1	PSAP	1	0.464616043964549	13.3675605629447	9.94156969956377e-15
																MYC	1	PSEN2	1	0.0552689037975167	1.0958174707741	0.281243787410655
																MYC	1	PSMA5	2	-0.332285596906264	-7.30690145521642	2.45510880617322e-08
																MYC	1	PSMB1	2	-0.282722560566134	-7.13220325846903	4.01432301875961e-08
																MYC	1	PSMD10	2	-0.0541699914389326	-1.05247157457277	0.300375672178978
																MYC	1	PSMG1	2	-0.503760507758985	-12.8152403863369	3.15597603484882e-14
																MYC	1	PTBP1	2	-0.500535489869979	-12.6112098834212	4.87763657948996e-14
																MYC	1	PTEN	2	-0.167258845991356	-2.47466788171685	0.018756102029271
																MYC	1	PTGER2	2	-0.4336081444032	-5.54320889051004	3.94092935593576e-06
																MYC	1	PTK2	2	-0.059694497606662	-1.61142020663245	0.116796158702926
																MYC	1	PTK2B	1	0.0935811310434422	0.838331914929492	0.407991464893491
																MYC	1	PTMA	2	-0.510764884194407	-12.7417250484682	3.68997828610756e-14
																MYC	-1	PTPA	1	-0.301944103714305	-8.38887594189897	1.26181048918644e-09
																MYC	1	PUF60	2	-0.276908185030088	-6.29573076602291	4.39761236450073e-07
																MYC	1	QDPR	2	-0.197213037240115	-3.73044699190698	0.000732817827245878
																MYC	1	RAC3	1	0.61406005842275	9.0227163454164	2.3715116269951e-10
																MYC	1	RAD21	2	-0.319633530344039	-9.1113089041816	1.88518585880813e-10
																MYC	1	RAD50	2	-0.0477955258787279	-1.30374584019023	0.201515138525025
																MYC	1	RAD51	2	-0.843741649360462	-16.0380449030774	5.80869979079007e-17
																MYC	1	RAD51B	2	-0.316693027358981	-3.48320616629406	0.0014426253647687
																MYC	1	RAD51C	2	-0.763054301343633	-15.9229708063955	7.14928623914758e-17
																MYC	1	RAN	2	-0.525644989903048	-13.9597028943681	2.98918104546961e-15
																MYC	1	RANBP1	2	-0.782223753991117	-24.0031342254383	3.39503863972511e-22
																MYC	1	RARA	2	-0.152675648705532	-2.61428062450596	0.0134621673041161
																MYC	1	RASSF1	2	-0.0932022038504794	-2.1441466930514	0.0396278611438077
																MYC	1	RBBP4	2	-0.339830511200921	-9.23616813256787	1.36658720985113e-10
																MYC	1	RBFOX2	2	-0.0631251295607989	-1.29821912956668	0.203384699931558
																MYC	1	RBM3	2	-0.496218736062756	-11.5751962359885	4.7955597214874e-13
																MYC	1	RBM39	1	0.199434569544428	4.35994889539053	0.00012372297503561
																MYC	1	RBM8A	2	-0.43401199861033	-9.03501419720597	2.29701049435036e-10
																MYC	1	RCC1	2	-0.446850594229668	-10.8407994049155	2.62302697622004e-12
																MYC	1	REL	2	-0.121989639501795	-1.81599167220329	0.0786427488652742
																MYC	1	RFC2	2	-0.798605791806306	-19.5474481374814	1.7216876466831e-19
																MYC	1	RGS2	1	0.264461919355393	4.69637421882979	4.67949635200348e-05
																MYC	1	RHBDF2	1	0.136189582486651	1.63169048972684	0.11243573151609
																MYC	-1	RHOA	1	-0.371633481891221	-9.12522391334811	1.81860977879098e-10
																MYC	1	RHOB	1	1.11700611274545	26.2213606302686	2.22419839654255e-23
																MYC	1	RHOG	1	0.00307240494779748	0.0600791913318156	0.952461908412008
																MYC	1	RIDA	2	-0.494095012669607	-8.99325567364602	2.56016805496552e-10
																MYC	-1	RIOX2	1	-0.276212526490605	-5.86178908428036	1.55298289143633e-06
																MYC	1	RNASEL	1	0.430242865717371	7.21025654640721	3.22131961843407e-08
																MYC	1	RNF31	1	0.174513229627413	2.01784970348669	0.0519582385840553
																MYC	1	RPL10	2	-0.189206425518814	-3.92123723281758	0.000430509781517467
																MYC	1	RPL11	2	-0.322244527306333	-6.01122146696758	1.00460451523356e-06
																MYC	1	RPL12	2	-0.391890351104468	-7.15656024317993	3.74763569272616e-08
																MYC	1	RPL13	2	-0.170959680568785	-3.30855818281337	0.00230573324793154
																MYC	1	RPL13A	2	-0.1864518953697	-3.29845696106861	0.00236849433616017
																MYC	1	RPL19	2	-0.343491414728771	-7.9547428842373	4.08282774562981e-09
																MYC	1	RPL21	2	-0.325747105461842	-7.4921400819034	1.4628150392637e-08
																MYC	1	RPL22	2	-0.344007487751449	-5.84097330825862	1.65025269327583e-06
																MYC	1	RPL23	2	-0.203031957957174	-3.76764012605286	0.000661021797349748
																MYC	1	RPL26	2	-0.314661906957351	-7.01794682987151	5.54631959784861e-08
																MYC	1	RPL27	2	-0.271357744960788	-6.25134739637547	5.00089461025419e-07
																MYC	1	RPL27A	2	-0.27951843618802	-6.27880169153902	4.61855179127196e-07
																MYC	1	RPL3	2	-0.234536278745949	-5.10504402739505	1.42108411157217e-05
																MYC	1	RPL30	2	-0.239154868519442	-5.36275632596699	6.68401160373628e-06
																MYC	1	RPL32	2	-0.303044120245342	-6.14657080237931	6.77735878730104e-07
																MYC	1	RPL35	2	-0.435928293324769	-9.13310780267994	1.7819582909565e-10
																MYC	1	RPL36A	2	-0.225524646614893	-3.91580825545791	0.000437118770110441
																MYC	1	RPL41	2	-0.354017558228078	-8.1750961864964	2.24312007456919e-09
																MYC	1	RPL5	2	-0.225196118193258	-4.97331424326682	2.088422629526e-05
																MYC	1	RPL6	2	-0.292412589982799	-5.85693955657704	1.57511674802304e-06
																MYC	1	RPL7	2	-0.295914901743268	-6.29162856659947	4.45015200863956e-07
																MYC	1	RPL9	2	-0.300745861326433	-5.82154294107143	1.7465645370654e-06
																MYC	1	RPLP1	1	0.0118172664228666	0.208442926145496	0.836189023054913
																MYC	1	RPS10	2	-0.35104981547591	-7.53844266779234	1.28598021364283e-08
																MYC	1	RPS12	2	-0.270206962682034	-4.72711690565346	4.27959904870468e-05
																MYC	1	RPS13	2	-0.279904609770092	-6.54817994006737	2.12222285080047e-07
																MYC	1	RPS14	2	-0.298693959973406	-5.97853957806206	1.10491991772918e-06
																MYC	1	RPS15	2	-0.461826091578114	-8.2188437811513	1.9930602266752e-09
																MYC	1	RPS15A	2	-0.186577523465383	-3.98026579593344	0.000364663855702384
																MYC	1	RPS16	2	-0.244586852759058	-5.53439919722689	4.04386621927128e-06
																MYC	1	RPS19	2	-0.227682280873305	-3.99582890907511	0.00034901247656407
																MYC	1	RPS20	2	-0.263039733845575	-5.83472868648602	1.68060959063892e-06
																MYC	1	RPS23	2	-0.316274051870931	-6.38467500637575	3.40019990847536e-07
																MYC	1	RPS6	2	-0.336691314109844	-7.73126218040524	7.53971777648776e-09
																MYC	1	RPS6KA6	1	0.210479437760968	1.31228931310051	0.198650930986723
																MYC	1	RPS7	2	-0.21608911714565	-4.6219413438248	5.80769255190793e-05
																MYC	1	RUNX3	1	0.163267271867874	1.78721151737898	0.0832696322216384
																MYC	1	RUVBL2	2	-0.288530434971218	-5.77442962119946	2.00419527630479e-06
																MYC	1	RYK	1	0.0134712326524848	0.313042368117782	0.75625630689916
																MYC	1	SAE1	2	-0.376371716978023	-7.67361279858109	8.84073228774284e-09
																MYC	1	SART3	2	-0.10473877846065	-2.48831899995789	0.0181647503297772
																MYC	1	SCARB1	1	0.86043041687619	13.3813401052162	9.66329051135808e-15
																MYC	1	SEC23B	2	-0.341076057702372	-8.70008190142271	5.51759845016305e-10
																MYC	1	SERPINE1	1	0.874940451208253	15.2062648356842	2.67684002877889e-16
																MYC	1	SERPINI1	2	-0.398300286033731	-4.62253250186154	5.79774827696817e-05
																MYC	1	SFMBT1	2	-0.19271692542494	-2.60385281423667	0.0138039423925204
																MYC	-1	SFRP1	2	0.614840358844116	7.80447304292408	6.16315769338404e-09
																MYC	1	SFXN3	1	0.886918165557478	14.7783867478891	6.02343062357094e-16
																MYC	1	SGK1	1	0.124951254398329	1.99883429135059	0.0540803933493424
																MYC	1	SHMT2	1	0.300981456203177	5.68270301510823	2.62040057589204e-06
																MYC	1	SIRT1	1	0.0124263393517374	0.27335541269225	0.786316368236154
																MYC	1	SIRT2	1	0.157917264990576	3.50341804404721	0.00136568860924059
																MYC	1	SKP2	2	-0.796156813096642	-19.2063004014832	2.9135205182239e-19
																MYC	1	SLBP	2	-0.531947738502117	-10.5801117326037	4.8736844150516e-12
																MYC	1	SLC19A1	1	0.154344310465596	1.70847047518542	0.0971215512745515
																MYC	1	SLC25A1	1	1.26621534129351	28.956522522518	1.01763041888489e-24
																MYC	1	SLC25A28	1	0.127032949247534	1.92328818661427	0.06327604637284
																MYC	1	SLC25A3	2	-0.0194990483638051	-0.534450942509046	0.596681140626171
																MYC	1	SLC25A4	2	-0.349391148803267	-8.78155450698728	4.45237028048817e-10
																MYC	1	SLC25A5	2	-0.417460385801009	-11.7603694110668	3.15744839901901e-13
																MYC	1	SLC2A1	2	-0.0132173832463831	-0.16237309958737	0.872021288262407
																MYC	1	SLC4A2	1	0.0981063427821613	1.78243303493722	0.0840597811538258
																MYC	1	SLC9A3R2	2	-0.311806247585253	-4.46080933292477	9.25470853625352e-05
																MYC	1	SLIT1	2	-0.0438774709411156	-1.02599679905788	0.312498430368755
																MYC	1	SLU7	1	0.242571351111913	2.9402864120507	0.00600958523621101
																MYC	1	SMAD2	1	0.238594496563451	5.05283807136271	1.65543393792254e-05
																MYC	1	SMAD7	2	-0.0391631322692172	-0.48810020314393	0.628768492704604
																MYC	1	SMARCA1	2	-0.0200692778364076	-0.480216925440644	0.634302099603831
																MYC	1	SMARCA4	2	-0.168285464251598	-5.03694123390519	1.73416654822065e-05
																MYC	1	SMARCAD1	1	0.153958842575994	4.22911263125135	0.000179981163140396
																MYC	1	SNRPB	2	-0.416983772796096	-8.47010940865659	1.01555861409812e-09
																MYC	1	SNRPB2	2	-0.184384032926726	-4.16680958465965	0.000214976636030067
																MYC	1	SNRPD3	2	-0.506023739926345	-10.2129921070131	1.18356443549546e-11
																MYC	1	SNX1	1	0.0382371379990065	0.51802329338269	0.607964318443605
																MYC	1	SOX9	1	0.294727582266802	5.9225103578376	1.30090670399225e-06
																MYC	-1	SP3	1	-0.194734215350341	-4.7598013814649	3.89157665299332e-05
																MYC	1	SPAST	1	0.0210575143277865	0.483181278788718	0.632218759634807
																MYC	1	SQSTM1	1	0.874174838696323	15.5655193283106	1.37301148289619e-16
																MYC	1	SRD5A1	2	-0.30514597412458	-5.59176489078298	3.41891232645216e-06
																MYC	1	SRM	2	-0.580140730142199	-12.6038318587181	4.95547508124147e-14
																MYC	1	SRSF1	2	-0.451469652718011	-17.3641574550637	5.75615253217748e-18
																MYC	1	SRSF2	2	-0.212943945056185	-5.78213816320288	1.95956998428859e-06
																MYC	1	ST3GAL1	2	-0.199757627492849	-1.99450826794838	0.0545736280749018
																MYC	1	ST3GAL3	1	0.311191190868115	3.94711782410222	0.000400321832876832
																MYC	1	ST3GAL4	2	-0.360916974065669	-7.97747267270626	3.83717595885677e-09
																MYC	1	STAT3	1	0.130554002226724	4.84405831373888	3.0449645651227e-05
																MYC	1	STMN1	2	-0.335125269527955	-9.31957076119281	1.10358027827027e-10
																MYC	1	SUMO2	2	-0.463969966754632	-9.38254132391706	9.39669727731565e-11
																MYC	1	SUPT7L	1	0.283477142135855	7.14644364912444	3.85615369268944e-08
																MYC	1	SURF1	1	0.0146523929337707	0.353481824158287	0.726018802020363
																MYC	1	SURF2	2	-0.136776249543997	-2.40168803632003	0.0222269403539978
																MYC	1	SURF6	1	0.045934021360921	1.25981129607439	0.216743811082195
																MYC	1	SYNGR2	1	0.00748173652809037	0.139856694524424	0.889639697145164
																MYC	1	TAF4B	2	-0.249430313775155	-6.47441227758246	2.62447574112986e-07
																MYC	1	TAF8	2	-0.0193994843413794	-0.479315043164255	0.634936543541123
																MYC	1	TBX3	1	0.443432052103544	7.38662985911638	1.96372522355399e-08
																MYC	1	TCEAL7	1	0.688727743536635	10.6039692624467	4.60338425362875e-12
																MYC	1	TCF12	2	-0.134693067111108	-3.1682899689231	0.00333853965712636
																MYC	1	TCF3	2	-0.0654630941814673	-1.36968326216252	0.18021181180662
																MYC	1	TERT	2	-0.500579116290506	-3.81708015912242	0.000576095357165312
																MYC	1	TFAM	2	-0.539887248193921	-13.8515778641017	3.71237313017062e-15
																MYC	1	TFAP4	2	-0.114180399686319	-1.77976497538636	0.0845037170369562
																MYC	1	TFRC	1	0.636693252119132	8.60280352037338	7.13620903533199e-10
																MYC	1	TGFB2	2	-0.295776168911672	-3.06328121440591	0.00438632311585759
																MYC	1	TGFB3	2	-0.857931538619417	-7.55788427720533	1.21834674298296e-08
																MYC	1	THAP11	2	-0.301755956619663	-6.42495858403407	3.0268302192232e-07
																MYC	-1	THBS1	2	0.1019752752846	1.15588111602385	0.256189040562484
																MYC	1	THBS4	2	-0.0398759424410953	-0.508127573567753	0.614808829020723
																MYC	1	THPO	2	-0.137230104124624	-2.09643514514731	0.0439428283045938
																MYC	1	THRAP3	2	-0.0886935814896788	-2.94770361615839	0.00589746340212106
																MYC	1	TIAM1	2	-0.334105790737095	-8.46850087288828	1.01992568501074e-09
																MYC	1	TIMM17A	2	-0.00999459315536555	-0.266303564121421	0.791694221587436
																MYC	1	TIMP2	1	0.466857860686567	8.79447707952186	4.30377251856847e-10
																MYC	1	TJP2	2	-0.218965763113443	-2.19102823945407	0.0357588172993122
																MYC	1	TKT	1	0.235903973349179	4.92409332183056	2.4111273124393e-05
																MYC	1	TLE4	2	-0.0865015766731378	-0.76740033042438	0.448404409111783
																MYC	-1	TMEFF2	1	-0.201704875782493	-1.72348228109131	0.0943409097187447
																MYC	1	TMEM126A	2	-0.40938364089601	-11.0013530667334	1.79872165296769e-12
																MYC	1	TNFRSF10B	1	0.478311868403782	10.2914187277893	9.77773443444185e-12
																MYC	1	TNFRSF11A	2	-0.274814621666104	-2.64028668267306	0.0126436173643492
																MYC	1	TOMM20	2	-0.126526944870571	-3.66604375918107	0.000875437446634592
																MYC	1	TOP1	2	-0.14274971632717	-4.38517792411747	0.000115068736257157
																MYC	1	TOP1MT	2	-0.135562553810352	-3.4360502484556	0.00163871279616036
																MYC	1	TP53	2	-0.293027534705542	-8.20465978013001	2.07086701237611e-09
																MYC	1	TP53BP1	1	0.369914281170866	9.31730985983852	1.10998028542473e-10
																MYC	1	TP53INP1	1	1.27663351090974	23.2866749855891	8.59520633645329e-22
																MYC	1	TP73	2	-0.384950333838949	-6.12792518346027	7.15455394093046e-07
																MYC	-1	TPD52	1	-0.463123835312496	-9.07439289535563	2.07411334170824e-10
																MYC	1	TPI1	2	-0.600249689746118	-16.3900676725106	3.09968468423005e-17
																MYC	-1	TPM1	1	-0.00169447694566571	-0.0501197745630932	0.96033489309021
																MYC	1	TPM2	1	0.542844585832608	3.775424016555	0.000646886122001753
																MYC	1	TRAF6	1	0.288943009837322	3.91215671753131	0.000441619597154982
																MYC	1	TRAK1	1	0.481144662572762	12.2711689743362	1.01845569772149e-13
																MYC	1	TRAP1	2	-0.390743174426268	-9.4343413260009	8.23574651953399e-11
																MYC	1	TRIB3	1	1.97831194016749	31.3161371122902	8.77099728421724e-26
																MYC	1	TRPC4AP	1	0.0783360466220575	3.1020978682757	0.00396704743444206
																MYC	1	TRRAP	1	0.165921090395608	3.49281916481674	0.00140552602816073
																MYC	1	TSC1	1	0.750374144172326	8.97429138392715	2.68963666437518e-10
																MYC	1	TSC2	1	0.534615647578919	3.15640066683844	0.00344395885204621
																MYC	1	TSC22D3	1	1.81190486487504	31.111188089919	1.07766834126656e-25
																MYC	1	TSFM	2	-0.316457343192011	-7.0577744846895	4.95453210092475e-08
																MYC	1	TSPO	1	0.0880783928960067	1.10431972877875	0.277594870000089
																MYC	1	TUBG2	1	0.172399028662523	1.70362173739109	0.0980342136149271
																MYC	1	TXN	2	-0.236475957977975	-7.91003125900857	4.61372570216637e-09
																MYC	1	TYMS	2	-0.942391629981836	-24.9172935581934	1.07527541463063e-22
																MYC	1	U2SURP	2	-0.148104659611171	-2.61694479128825	0.0133761120246959
																MYC	1	UBA52	2	-0.386985815225717	-8.58478230283709	7.48551212941794e-10
																MYC	1	UBE2C	2	-0.976499937456509	-23.1340109807347	1.05110258707649e-21
																MYC	1	UBE2S	2	-0.492520185349967	-11.7216804241779	3.44436224642452e-13
																MYC	1	UBE3A	2	-0.0609773892847727	-1.45555250595401	0.155145666524386
																MYC	1	UBTF	2	-0.286392341541381	-10.8045624511802	2.85744243833201e-12
																MYC	1	UNG	2	-0.614001442648044	-15.9454990880045	6.86384088597038e-17
																MYC	1	UROD	2	-0.0981003088520289	-2.18724649291696	0.0360579335655774
																MYC	1	USP22	1	0.031699142301548	0.821884085327358	0.417154921978897
																MYC	1	UXT	2	-0.196596215597888	-4.16168041740767	0.000218138905490657
																MYC	1	VAMP2	1	0.125113006343412	4.11389220449848	0.000249883799414371
																MYC	1	VAV1	2	-0.334445576416344	-5.06106865643288	1.61607990172017e-05
																MYC	1	VEGFA	1	2.30554132557458	29.6007103172523	5.11871553673973e-25
																MYC	1	VHL	1	0.00387495076706124	0.0950959053313625	0.924824828534816
																MYC	1	VPS72	2	-0.118085265518527	-2.43816979831791	0.0204247105739581
																MYC	1	WDR36	2	-0.20985682223187	-4.76887340020809	3.7902079671222e-05
																MYC	1	WDR5	2	-0.27904026127063	-8.77166991401883	4.56955453001008e-10
																MYC	1	WNT4	1	0.0816031197969096	1.08148461699783	0.287471915172701
																MYC	1	WRN	1	0.11381002364479	1.57135970054503	0.125822492673841
																MYC	1	XPO1	2	-0.183088910643077	-5.22996520564893	9.86003933783747e-06
																MYC	-1	XRCC2	1	-0.445076462513608	-6.39856968677268	3.26643888788062e-07
																MYC	1	XRCC4	2	-0.395923203889486	-8.89226036330156	3.3312187149255e-10
																MYC	-1	XRCC5	1	-0.447998554773259	-12.8665555824731	2.83075422644952e-14
																MYC	-1	YBX1	1	-0.40235438866295	-8.83262141653368	3.89393996995752e-10
																MYC	1	YWHAE	2	-0.515410776860938	-10.9406031576164	2.07391193302827e-12
																MYC	-1	ZFP36L1	2	0.18689633708046	2.76233989742277	0.00938307291980683
																MYC	1	ZNF146	2	-0.209226332517053	-4.8830906316544	2.71748027006009e-05
																MYC	1	ZNF234	1	0.169199275147307	2.29558057231883	0.0283204397460306
																MYC	1	ZNF304	1	0.119128178625223	2.83713303637257	0.00779229007926701
																MYC	1	ZNF451	1	0.217042309779785	3.44997880748558	0.00157826926374156
																MYC	1	ZSCAN9	1	0.311456261560547	7.35246502354828	2.16075734641506e-08
																MYC	-1	ZXDB	2	0.299387200428667	7.3853475153648	1.97078086278354e-08

## Sheet: S3F
S3F	Transcription factor (TF) activity after treatment with single drugs (CollecTri)
statistic	source	condition	score	p_value	rnk
ulm	MYC	Combination vs Control	-9.08791971466948	1.15127738704337e-19	1
ulm	E2F1	Combination vs Control	-8.3898979079095	5.3553158790318e-17	2
ulm	E2F3	Combination vs Control	-6.70221268342395	2.1360151776838e-11	4
ulm	CEBPG	Combination vs Control	3.92551993340797	8.69808458964618e-05	13
ulm	HNF4A	Combination vs Control	4.58068080225249	4.67694709977505e-06	8
ulm	PPARA	Combination vs Control	6.88554602559976	6.01633635649568e-12	3
ulm	ATF4	Combination vs Control	5.11452909629098	3.18920656716568e-07	7
ulm	MLXIPL	Combination vs Control	5.46849166462328	4.62115562941619e-08	6
ulm	FOXO3	Combination vs Control	5.86996327463201	4.46332491959321e-09	4
ulm	E2F4	Combination vs Control	-8.17919245224107	3.11649342032667e-16	3
ulm	ZNF143	Combination vs Control	-4.13894145307388	3.51072158459034e-05	7
ulm	MYBL2	Combination vs Control	-3.58594443165604	0.000337070158923248	10
ulm	SREBF1	Combination vs Control	20.4566668956679	1.35835076240681e-91	1
ulm	SREBF2	Combination vs Control	17.5136488098065	6.56199170857962e-68	2
ulm	NR1H3	Combination vs Control	4.13060514182877	3.64032484252911e-05	12
ulm	CREBBP	Combination vs Control	5.70082275996054	1.21776460136341e-08	5
ulm	RB1	Combination vs Control	4.44045736842125	9.04949754211691e-06	10
ulm	NCOA3	Combination vs Control	-3.37234101532372	0.000747455804253548	11
ulm	TFDP1	Combination vs Control	-5.23477997204873	1.6770864767928e-07	6
ulm	ZBED1	Combination vs Control	-3.35100457746498	0.000807442242716064	12
ulm	E2F5	Combination vs Control	-4.07484465709532	4.63137146766673e-05	8
ulm	E2F2	Combination vs Control	-6.51157715130758	7.7050742904965e-11	5
ulm	NFYC	Combination vs Control	4.50886993359302	6.57336307956754e-06	9
ulm	E2F7	Combination vs Control	4.34120534392135	1.42755763674248e-05	11
ulm	HCFC1	Combination vs Control	-3.80917523334245	0.000140061298554332	9
ulm	MYC	Prochlorperazine vs Control	-4.32540283345181	1.5336861788529e-05	2
ulm	E2F1	Prochlorperazine vs Control	-3.37758106002269	0.000733370599266671	6
ulm	NFYA	Prochlorperazine vs Control	6.08883149733924	1.16885035715228e-09	5
ulm	PPARA	Prochlorperazine vs Control	4.73594801576685	2.20296091124411e-06	6
ulm	JDP2	Prochlorperazine vs Control	-3.32874177361178	0.000874773392788645	7
ulm	DDIT3	Prochlorperazine vs Control	4.44143074351332	9.00871239193252e-06	8
ulm	ATF4	Prochlorperazine vs Control	6.81312967312134	9.96279050169738e-12	4
ulm	E2F4	Prochlorperazine vs Control	-3.91579403235282	9.05591810135723e-05	3
ulm	SRF	Prochlorperazine vs Control	-3.18115038822226	0.00147030006481933	9
ulm	HOXC8	Prochlorperazine vs Control	-3.05050376502852	0.00228909797960901	11
ulm	POU4F1	Prochlorperazine vs Control	-3.21589894745215	0.00130348990530116	8
ulm	SREBF1	Prochlorperazine vs Control	20.1127957070569	1.19708667564257e-88	1
ulm	SREBF2	Prochlorperazine vs Control	17.1714588545834	2.2150730092713e-65	2
ulm	NR1H3	Prochlorperazine vs Control	4.22368559253955	2.41946772714451e-05	12
ulm	CREBBP	Prochlorperazine vs Control	8.19412697952816	2.75466613098463e-16	3
ulm	RB1	Prochlorperazine vs Control	4.34247998663061	1.41930957766313e-05	11
ulm	PROX1	Prochlorperazine vs Control	-2.97923921192139	0.0028948946502027	12
ulm	RXRA	Prochlorperazine vs Control	4.3638287555442	1.28774029056148e-05	9
ulm	TBX5	Prochlorperazine vs Control	-3.39711416935411	0.000683009839024495	5
ulm	NFE2	Prochlorperazine vs Control	4.34780827986756	1.38532039619997e-05	10
ulm	E2F2	Prochlorperazine vs Control	-2.91415074407134	0.00357254835814627	13
ulm	TBPL2	Prochlorperazine vs Control	-3.14313742085215	0.00167516405942268	10
ulm	NFYC	Prochlorperazine vs Control	4.48237002085832	7.4438450765047e-06	7
ulm	ASCL2	Prochlorperazine vs Control	-3.67696185145354	0.000236962242825504	4
ulm	MLXIP	Prochlorperazine vs Control	-5.9410451289498	2.90323557480662e-09	1
ulm	MYC	Pitavastatin vs Control	-7.94575108265847	2.08553007654856e-15	1
ulm	E2F1	Pitavastatin vs Control	-7.69345160563423	1.53324402444148e-14	2
ulm	E2F3	Pitavastatin vs Control	-6.15007529588067	7.96756635938913e-10	4
ulm	CEBPG	Pitavastatin vs Control	4.62800447038854	3.72711670785731e-06	11
ulm	NFYA	Pitavastatin vs Control	4.74839551467573	2.07186172947957e-06	10
ulm	HNF4A	Pitavastatin vs Control	5.65208619919757	1.61784634262086e-08	7
ulm	PPARA	Pitavastatin vs Control	8.29411710105253	1.19894639741245e-16	3
ulm	ATF4	Pitavastatin vs Control	5.33029092769837	9.96652418026203e-08	8
ulm	MLXIPL	Pitavastatin vs Control	6.23129294058843	4.76627733910289e-10	5
ulm	FOXO3	Pitavastatin vs Control	5.76917449603491	8.14432645409214e-09	6
ulm	E2F4	Pitavastatin vs Control	-7.20598645063051	6.07456463811464e-13	3
ulm	ZNF143	Pitavastatin vs Control	-3.8493994264874	0.000118964598997296	7
ulm	SREBF1	Pitavastatin vs Control	23.7494547948726	3.92088356117681e-122	1
ulm	SREBF2	Pitavastatin vs Control	20.5237873238023	3.57036594425044e-92	2
ulm	NR1H3	Pitavastatin vs Control	4.5245273899977	6.10574847419408e-06	12
ulm	CREBBP	Pitavastatin vs Control	6.46010465355883	1.08290896784778e-10	4
ulm	REST	Pitavastatin vs Control	-3.66053391930111	0.000252669513767731	8
ulm	NCOR2	Pitavastatin vs Control	-2.91191869159409	0.00359815934830388	13
ulm	NCOA3	Pitavastatin vs Control	-3.03986487105554	0.00237146622819416	12
ulm	TFDP1	Pitavastatin vs Control	-4.59455227974154	4.37683815774617e-06	6
ulm	NR6A1	Pitavastatin vs Control	-3.42314672955943	0.000620880918211725	9
ulm	E2F5	Pitavastatin vs Control	-3.20028171200554	0.00137617262576299	10
ulm	E2F2	Pitavastatin vs Control	-6.1326723236046	8.88749975891985e-10	5
ulm	NFYC	Pitavastatin vs Control	5.18337179347259	2.21118239103801e-07	9
ulm	HCFC1	Pitavastatin vs Control	-3.17192409287595	0.00151778352765787	11

## Sheet: S3G
S3G	Western blot quantification of MYCN and PARP after siRNA treatment
MYCN						PARPcl
R1						R1
250718 p4 gel 2 mycn 2025.07.18_12.14.29_Ch						250718 p4 gel 2 parp 2025.07.18_12.16.30_Ch
250718 p4 gel 2 actin 2025.07.18_12.08.31_Ch						250718 p4 gel 2 actin 2025.07.18_12.08.31_Ch
	MYCN	ACTIN					PARP cl	ACTIN
siCTRL	28721502	20835265	1.3785	1		siCTRL	1550913	20835265	0.0744369	1
siCTRL+PCZ	21771093	19225140	1.13243	0.821491		siCTRL+PCZ	6051291	19225140	0.314759	4.22854
siHMGCR#1	21136241	14072630	1.50194	1.08954		siHMGCR#1	4686313	14072630	0.333009	4.47371
siHMGCR#1+PCZ	23647752	15082870	1.56785	1.13736		siHMGCR#1+PCZ	5769156	15082870	0.382497	5.13854
R2						R2
250718 p4 gel 2 mycn 2025.07.18_12.14.29_Ch						250718 p4 gel 2 parp 2025.07.18_12.16.30_Ch
250718 p4 gel 2 actin 2025.07.18_12.08.31_Ch						250718 p4 gel 2 actin 2025.07.18_12.08.31_Ch
	MYCN	ACTIN					PARP cl	ACTIN
siCTRL	22834043	17944685	1.27247	1		siCTRL	619305	17944685	0.0345119	1
siCTRL+PCZ	18655894	16700530	1.11708	0.877887		siCTRL+PCZ	3213443	16700530	0.192416	5.57534
siHMGCR#1	16194044	14162005	1.14349	0.898636		siHMGCR#1	1703950	14162005	0.120318	3.48629
siHMGCR#1+PCZ	17181615	13645402	1.25915	0.989534		siHMGCR#1+PCZ	3183895	13645402	0.233331	6.76089
R3						R3
Batch 1	Expt 1					Batch 1	Expt 1
exposure	1min	60s				exposure	1min	60s
Date	20250703	20250703				Date	20250703	20250703
	MYCN	GAPDH					PARP cl	GAPDH
siCTRL	26700000	11200000	2.38393	1		siCTRL	7420000	11200000	0.6625	1
siCTRL+PCZ	33800000	11700000	2.88889	1.21182		siCTRL+PCZ	8260000	11700000	0.705983	1.06563
siHMGCR#1	22600000	11600000	1.94828	0.817254		siHMGCR#1	7950000	11600000	0.685345	1.03448
siHMGCR#1+PCZ	27300000	11500000	2.37391	0.995799		siHMGCR#1+PCZ	10100000	11500000	0.878261	1.32568
