# Supplementary material for: Repurposing statins and phenothiazines to treat chemoresistant neuroblastoma
Source: EMBO Mol Med. 2025 Dec 23;18(2):433–61. doi: 10.1038/s44321-025-00349-6 (PMC12905276; doi:10.1038/s44321-025-00349-6)
Supplement: Supplementary file 10 — Appendix Figure Source Data [file 44321_2025_349_MOESM10_ESM.zip › Appendix_Fig_S4.xlsx]

## Sheet: S4
S4	Lipidomics changes after single drugs, combination, and combination + cisplatin treatment in vitro. Volcano plot presenting upregulated and downregulated lipids (species level nomenclature) after treatment with cisplatin, PCZ, PIT, PCZ+PIT at halved and full concentrations and cisplatin+PCZ+PIT.
Differential lipid analysis all contrasts
Molecule	Class	total_cl	total_cs	istd	MoleculeId	contrast	logFC	AveExpr	t	P.Value	adj.P.Val	B
CE 18:1	CE	18	1	FALSE	CE 18:1	PIT-PCP-Chemo vs DMSO	-1.18839454651505	14.3832963749545	-1.61336530375835	0.117241872280547	0.172513040641376	-6.80291205388985
Cer 32:1	Cer	32	1	FALSE	Cer 32:1	PIT-PCP-Chemo vs DMSO	2.27737810441792	16.0119758942654	5.12972696346068	1.65901716790895e-05	5.66353566468083e-05	1.63512299861065
Cer 34:0	Cer	34	0	FALSE	Cer 34:0	PIT-PCP-Chemo vs DMSO	3.41946575917612	15.1616960856075	8.64186719235269	1.32809227988588e-09	1.18950873763692e-08	11.1667385102517
Cer 34:1	Cer	34	1	FALSE	Cer 34:1	PIT-PCP-Chemo vs DMSO	0.570261847643796	18.8545759936816	5.47633481582044	6.26562934031587e-06	2.58143928821014e-05	2.60909593042321
Cer 36:1	Cer	36	1	FALSE	Cer 36:1	PIT-PCP-Chemo vs DMSO	0.287800438439313	18.610375512201	3.87082196550494	0.000550762198879639	0.00145457708934879	-1.82864439007474
Cer 36:2	Cer	36	2	FALSE	Cer 36:2	PIT-PCP-Chemo vs DMSO	0.879775049875427	15.8465349237074	7.34932716823561	3.68840723564864e-08	2.62004100187455e-07	7.78934528867587
Cer 38:1	Cer	38	1	FALSE	Cer 38:1	PIT-PCP-Chemo vs DMSO	-0.0965008593628602	14.6709408106974	-0.229882724122163	0.819758876359978	0.88413784570762	-8.06398785963193
Cer 38:2	Cer	38	2	FALSE	Cer 38:2	PIT-PCP-Chemo vs DMSO	0.2963197869168	13.754026268531	0.531291015873866	0.599168553342775	0.678179791146218	-7.94618700019389
Cer 40:1	Cer	40	1	FALSE	Cer 40:1	PIT-PCP-Chemo vs DMSO	-0.671426020176527	14.9565607419296	-9.89594905098181	6.49356997054266e-11	1.02898108763984e-09	14.2422349488518
Cer 40:2	Cer	40	2	FALSE	Cer 40:2	PIT-PCP-Chemo vs DMSO	0.340629376731104	15.4302997553773	1.97361345123283	0.0577932323640727	0.0960113376370885	-6.20144983678278
Cer 42:2	Cer	42	2	FALSE	Cer 42:2	PIT-PCP-Chemo vs DMSO	-0.420732545911692	17.0327995855762	-4.92769351390753	2.92726523948279e-05	9.57169268783261e-05	1.06891303855882
Cer 42:3	Cer	42	3	FALSE	Cer 42:3	PIT-PCP-Chemo vs DMSO	-0.2884414221363	15.3049770301764	-2.19687857630092	0.0359741370202007	0.0633390788560799	-5.78224014653358
Cer 42:4	Cer	42	4	FALSE	Cer 42:4	PIT-PCP-Chemo vs DMSO	1.47179758792624	13.5817161604366	4.85301260432748	3.61037698279284e-05	0.000115517829327216	0.860142524377089
DG 30:0	DG	30	0	FALSE	DG 30:0	PIT-PCP-Chemo vs DMSO	-0.287874509582992	15.071077444578	-1.03933919547306	0.307034881123591	0.408059261364257	-7.54337885398679
DG 32:0	DG	32	0	FALSE	DG 32:0	PIT-PCP-Chemo vs DMSO	-0.422857820483007	16.9764597232532	-0.473932246860821	0.639013937559939	0.715417777920367	-7.97570735938754
DG 32:1	DG	32	1	FALSE	DG 32:1	PIT-PCP-Chemo vs DMSO	-0.00555984669921338	15.4333074753261	-0.0560063630629792	0.955711828255714	0.960373837174035	-8.08963161422244
DG 34:0	DG	34	0	FALSE	DG 34:0	PIT-PCP-Chemo vs DMSO	-0.185437192099992	17.2383383599361	-0.133944316499293	0.894350156522603	0.938326488348183	-8.08198993990221
DG 34:1	DG	34	1	FALSE	DG 34:1	PIT-PCP-Chemo vs DMSO	0.202408804766421	16.9888488783754	1.81656953153971	0.0793888127318393	0.124840423074495	-6.47556998093401
DG 34:2	DG	34	2	FALSE	DG 34:2	PIT-PCP-Chemo vs DMSO	0.812093519468346	15.5249172997832	8.67853698655703	1.21234822119406e-09	1.13519878893625e-08	11.2595540651477
DG 36:1	DG	36	1	FALSE	DG 36:1	PIT-PCP-Chemo vs DMSO	0.591982142107219	15.7133891726971	3.26263103292972	0.00277534575455588	0.0065715083383737	-3.3943870773442
DG 36:2	DG	36	2	FALSE	DG 36:2	PIT-PCP-Chemo vs DMSO	0.980085205345333	15.503440417402	7.382158435375	3.38113696747236e-08	2.57968227888632e-07	7.87754512191627
DG 36:3	DG	36	3	FALSE	DG 36:3	PIT-PCP-Chemo vs DMSO	0.93463623958761	14.2458070934655	8.91455719016128	6.76980570685516e-10	6.64085702672459e-09	11.8528199605824
DG 36:4	DG	36	4	FALSE	DG 36:4	PIT-PCP-Chemo vs DMSO	0.928177164961746	14.5187688215812	5.34238043353116	9.12622781241198e-06	3.48148690621642e-05	2.23250656948095
DG 38:4	DG	38	4	FALSE	DG 38:4	PIT-PCP-Chemo vs DMSO	0.720540946355824	16.3387679077806	7.1051902209744	7.0702046018643e-08	4.41352166055772e-07	7.12991612653168
DG 40:4	DG	40	4	FALSE	DG 40:4	PIT-PCP-Chemo vs DMSO	3.24663995318317	14.576122059519	9.46400878747458	1.79395486587839e-10	2.17385119041734e-09	13.2060095093646
DG 40:5	DG	40	5	FALSE	DG 40:5	PIT-PCP-Chemo vs DMSO	1.46474891348116	14.1504721529701	2.53516060500635	0.0167484350973424	0.0325488455665334	-5.08732518760603
HexCer 34:1	HexCer	34	1	FALSE	HexCer 34:1	PIT-PCP-Chemo vs DMSO	0.416494692334599	17.8696377861982	5.55001025479877	5.09601532631283e-06	2.14240644330702e-05	2.81620996849838
HexCer 36:1	HexCer	36	1	FALSE	HexCer 36:1	PIT-PCP-Chemo vs DMSO	0.562223023641507	17.160262652306	5.89074380232325	1.96579240120721e-06	8.9989607699708e-06	3.77281323781473
HexCer 38:1	HexCer	38	1	FALSE	HexCer 38:1	PIT-PCP-Chemo vs DMSO	-0.0546455584067733	14.9138240718427	-0.447579630371623	0.657704254004677	0.732362574729532	-7.98815763206602
HexCer 40:1	HexCer	40	1	FALSE	HexCer 40:1	PIT-PCP-Chemo vs DMSO	-1.46313555196605	14.4256495419456	-2.6727798411354	0.012097103495345	0.0242146953858761	-4.78612388717622
HexCer 40:2	HexCer	40	2	FALSE	HexCer 40:2	PIT-PCP-Chemo vs DMSO	0.404014927578621	15.0921716485141	2.97143185552838	0.00582410281520757	0.0133307242214751	-4.10023311256347
HexCer 42:2	HexCer	42	2	FALSE	HexCer 42:2	PIT-PCP-Chemo vs DMSO	-0.658824320067624	15.6441793464992	-5.58127738606162	4.66845951125816e-06	2.00354720691496e-05	2.90409250425424
LPC 12:0	LPC	12	0	FALSE	LPC 12:0	PIT-PCP-Chemo vs DMSO	0.13951598942149	21.6188236388997	0.580066691530257	0.566244844134354	0.648035766064871	-7.91848536213685
LPC 16:0	LPC	16	0	FALSE	LPC 16:0	PIT-PCP-Chemo vs DMSO	-0.710038083137262	15.0271270449933	-1.90696748134521	0.0662392761109005	0.108295959355917	-6.31995274124655
LPC 18:0	LPC	18	0	FALSE	LPC 18:0	PIT-PCP-Chemo vs DMSO	0.0170455910084519	14.3869302594624	0.0636023689595105	0.9497129991963	0.959023910953126	-8.08916253249658
LPC 18:1	LPC	18	1	FALSE	LPC 18:1	PIT-PCP-Chemo vs DMSO	-0.0420687694140354	14.0762644287475	-0.077409368986618	0.938817049683445	0.95740748631084	-8.08815737519516
PC 24:0	PC	24	0	FALSE	PC 24:0	PIT-PCP-Chemo vs DMSO	0.197774886840536	22.0789913123185	0.807886587557477	0.425579679220911	0.524386356484408	-7.75788590952414
PC 28:0	PC	28	0	FALSE	PC 28:0	PIT-PCP-Chemo vs DMSO	-1.00142951770701	19.059266743755	-5.4515301013922	6.71727057017116e-06	2.71325046559855e-05	2.53935965614037
PC 30:0	PC	30	0	FALSE	PC 30:0	PIT-PCP-Chemo vs DMSO	-0.949987330664099	22.2094809582702	-10.8257915438217	7.9048831152446e-12	1.80933991304488e-10	16.3913404893355
PC 30:1	PC	30	1	FALSE	PC 30:1	PIT-PCP-Chemo vs DMSO	-0.613420278326205	20.1983309590052	-4.48096526770827	0.000102316236674822	0.000314584250074826	-0.173346515802103
PC 30:2	PC	30	2	FALSE	PC 30:2	PIT-PCP-Chemo vs DMSO	0.4063188204643	16.4752930357432	2.46696787075632	0.0196205892981098	0.0377742186486975	-5.23278497335916
PC 31:0	PC	31	0	FALSE	PC 31:0	PIT-PCP-Chemo vs DMSO	-0.280138129105805	15.8502165237125	-2.91162515076726	0.00675935906265136	0.014972343730174	-4.24088401754331
PC 32:0	PC	32	0	FALSE	PC 32:0	PIT-PCP-Chemo vs DMSO	-0.32732804234441	22.3260022984581	-2.67242593042312	0.0121073476929381	0.0242146953858761	-4.78691114564757
PC 32:1	PC	32	1	FALSE	PC 32:1	PIT-PCP-Chemo vs DMSO	-0.501481074160782	22.7076783935932	-9.50148568307629	1.64096756468296e-10	2.11274573952931e-09	13.2968777065429
PC 32:2	PC	32	2	FALSE	PC 32:2	PIT-PCP-Chemo vs DMSO	-0.0201034296049362	19.9041904160396	-0.114573155420232	0.909554545528174	0.938681493010397	-8.08447443513632
PC 32:3	PC	32	3	FALSE	PC 32:3	PIT-PCP-Chemo vs DMSO	0.468974929227473	17.6865918457159	2.10316836464776	0.0440318473147635	0.0762231978726158	-5.96225291983054
PC 33:0	PC	33	0	FALSE	PC 33:0	PIT-PCP-Chemo vs DMSO	-0.482990706522401	15.4192657529582	-3.90467481399511	0.000502283233066612	0.00134377072742496	-1.73861046772559
PC 33:1	PC	33	1	FALSE	PC 33:1	PIT-PCP-Chemo vs DMSO	-0.1161437535793	16.4177068428114	-1.39550415610123	0.173211224609094	0.24778827964912	-7.11729824481848
PC 33:2	PC	33	2	FALSE	PC 33:2	PIT-PCP-Chemo vs DMSO	0.291903438296105	14.4353866874291	2.83415426578804	0.00818253677375929	0.0173773461380867	-4.42069668812737
PC 34:0	PC	34	0	FALSE	PC 34:0	PIT-PCP-Chemo vs DMSO	-0.55020626644716	21.0665187796922	-6.81021370730915	1.56557545690257e-07	8.48706695057711e-07	6.32525628698279
PC 34:1	PC	34	1	FALSE	PC 34:1	PIT-PCP-Chemo vs DMSO	-0.189189652238923	23.7949048520631	-1.83870348330348	0.0759779942515734	0.120395898583262	-6.43802104041034
PC 34:2	PC	34	2	FALSE	PC 34:2	PIT-PCP-Chemo vs DMSO	-0.00574038739675479	22.567994692201	-0.124336452307868	0.901886624723011	0.938326488348183	-8.08327058105362
PC 34:3	PC	34	3	FALSE	PC 34:3	PIT-PCP-Chemo vs DMSO	0.0813469307175251	19.0549176451372	0.976553689423775	0.336677985290642	0.436199150753914	-7.60656835421391
PC 34:4	PC	34	4	FALSE	PC 34:4	PIT-PCP-Chemo vs DMSO	-0.0956431134241037	18.5382296917187	-1.02565080370506	0.313337905307567	0.413674500378407	-7.55746826433331
PC 34:5	PC	34	5	FALSE	PC 34:5	PIT-PCP-Chemo vs DMSO	-0.837792025314988	14.2580496866238	-1.79470470698977	0.0828857781737593	0.128379475968379	-6.51230484129822
PC 35:1	PC	35	1	FALSE	PC 35:1	PIT-PCP-Chemo vs DMSO	-0.189867449822093	16.0830866710503	-2.44423841803351	0.0206741719381844	0.0390722882501466	-5.28068879139045
PC 35:2	PC	35	2	FALSE	PC 35:2	PIT-PCP-Chemo vs DMSO	0.977877255336099	15.1609103197519	1.34148774573343	0.189930534651951	0.267984179029465	-7.18910426747892
PC 36:0	PC	36	0	FALSE	PC 36:0	PIT-PCP-Chemo vs DMSO	-0.826502843958477	15.058878710609	-11.4395173810043	2.08919179782454e-12	5.37966887939819e-11	17.7501899867393
PC 36:1	PC	36	1	FALSE	PC 36:1	PIT-PCP-Chemo vs DMSO	-0.560655819319834	22.0655359631488	-10.7675661621657	8.99021592361973e-12	1.85198448026566e-10	16.2599928520825
PC 36:2	PC	36	2	FALSE	PC 36:2	PIT-PCP-Chemo vs DMSO	0.0256638624603097	22.4268221602806	0.433123928350919	0.668054195369101	0.738408710744592	-7.99468881958035
PC 36:3	PC	36	3	FALSE	PC 36:3	PIT-PCP-Chemo vs DMSO	0.0845130169967534	20.9123756686091	0.763858998632492	0.450977409069173	0.540124106210754	-7.79288901027617
PC 36:4	PC	36	4	FALSE	PC 36:4	PIT-PCP-Chemo vs DMSO	-0.796028521774265	21.6747419931697	-5.65483140216091	3.79938154445137e-06	1.68716831036286e-05	3.11077604288449
PC 36:5	PC	36	5	FALSE	PC 36:5	PIT-PCP-Chemo vs DMSO	-0.0330684604611424	19.0358188654682	-0.486292937389936	0.630328617647975	0.70955024718843	-7.96962590615347
PC 36:6	PC	36	6	FALSE	PC 36:6	PIT-PCP-Chemo vs DMSO	0.0478394259295153	14.8528123834812	0.890921359146913	0.380132345199789	0.477483311653393	-7.68678102194481
PC 38:1	PC	38	1	FALSE	PC 38:1	PIT-PCP-Chemo vs DMSO	-0.474746704355781	16.7538655538489	-6.83553866520021	1.46176438587243e-07	8.13847198620864e-07	6.3946590083134
PC 38:2	PC	38	2	FALSE	PC 38:2	PIT-PCP-Chemo vs DMSO	-0.0585704431132268	19.5567681433565	-0.942638557489368	0.353471068770916	0.446718037833182	-7.63916612706248
PC 38:3	PC	38	3	FALSE	PC 38:3	PIT-PCP-Chemo vs DMSO	0.299179887012144	21.0620358964091	4.01256316946127	0.000374036566557889	0.001027353769479	-1.45003839614751
PC 38:4	PC	38	4	FALSE	PC 38:4	PIT-PCP-Chemo vs DMSO	0.0188817552755433	21.5256336605825	0.157003457405379	0.876304612630304	0.9373971994329	-8.07852815981703
PC 38:5	PC	38	5	FALSE	PC 38:5	PIT-PCP-Chemo vs DMSO	-0.124821318854493	21.4929715963939	-1.14017514951161	0.263325140777604	0.359238271524414	-7.43427237452757
PC 38:6	PC	38	6	FALSE	PC 38:6	PIT-PCP-Chemo vs DMSO	-0.0861715675605241	18.2722519714738	-1.31363568625394	0.199026651988959	0.277023583173821	-7.22514824084105
PC 38:7	PC	38	7	FALSE	PC 38:7	PIT-PCP-Chemo vs DMSO	0.417965790749151	15.0356499524858	0.952758347528192	0.348402902335531	0.443030851118021	-7.62955280591035
PC 40:2	PC	40	2	FALSE	PC 40:2	PIT-PCP-Chemo vs DMSO	-0.185239756668012	15.468226100435	-2.03112129420039	0.051277122579534	0.0872982417469753	-6.0966900896734
PC 40:3	PC	40	3	FALSE	PC 40:3	PIT-PCP-Chemo vs DMSO	-0.105664518606143	18.6621520824452	-0.773235373141683	0.445494126024993	0.536677134275723	-7.78559229127192
PC 40:4	PC	40	4	FALSE	PC 40:4	PIT-PCP-Chemo vs DMSO	-0.162142836409214	20.0898374552461	-2.9394623759256	0.00630763967695998	0.014278832675316	-4.1756127215817
PC 40:5	PC	40	5	FALSE	PC 40:5	PIT-PCP-Chemo vs DMSO	0.338856801900418	20.3363806273351	2.62229093532808	0.0136429169196386	0.02676610367091	-4.89778398929389
PC 40:6	PC	40	6	FALSE	PC 40:6	PIT-PCP-Chemo vs DMSO	0.0705676153884287	19.2141823883064	1.01402331153326	0.318761831818385	0.415600869332832	-7.56929967896767
PC 40:7	PC	40	7	FALSE	PC 40:7	PIT-PCP-Chemo vs DMSO	-0.176768731348738	16.6006728497867	-1.47886859146728	0.149704440306397	0.218717125554027	-7.00162643780323
PC 40:8	PC	40	8	FALSE	PC 40:8	PIT-PCP-Chemo vs DMSO	-0.819155449820233	15.751282807315	-5.27345300597908	1.10763760276453e-05	3.93402320981883e-05	2.03878100916681
PC 42:3	PC	42	3	FALSE	PC 42:3	PIT-PCP-Chemo vs DMSO	-0.555420235728652	14.1703114716925	-1.23598028633991	0.22615264720358	0.31266741828146	-7.32206996076741
PC 42:4	PC	42	4	FALSE	PC 42:4	PIT-PCP-Chemo vs DMSO	0.381185264161708	16.4760206376213	1.97751745762292	0.0573290025644601	0.0960113376370885	-6.19441082499892
PC 42:5	PC	42	5	FALSE	PC 42:5	PIT-PCP-Chemo vs DMSO	0.398631315317593	17.6831969166817	6.68872555653935	2.17773180086597e-07	1.1502891050728e-06	5.99153403162118
PC 42:6	PC	42	6	FALSE	PC 42:6	PIT-PCP-Chemo vs DMSO	-0.614103833683465	16.8582275571125	-0.959916750847915	0.344847303405736	0.441233195661998	-7.62269436042406
PC 42:7	PC	42	7	FALSE	PC 42:7	PIT-PCP-Chemo vs DMSO	0.915762435265596	18.059690083178	9.37519511513858	2.21753718390306e-10	2.53784811046684e-09	12.9899379187641
PC 42:8	PC	42	8	FALSE	PC 42:8	PIT-PCP-Chemo vs DMSO	0.730137205616659	17.8935390529482	2.78986315959304	0.00911824684744041	0.0189733217229568	-4.52224843250949
PC 44:10	PC	44	10	FALSE	PC 44:10	PIT-PCP-Chemo vs DMSO	0.154888909562051	13.7420061063616	0.277977573662482	0.782955645868719	0.848888752889242	-8.0514031105105
PC 44:5	PC	44	5	FALSE	PC 44:5	PIT-PCP-Chemo vs DMSO	1.0461263571806	13.9901679234388	4.33960978716864	0.000151649540334448	0.000446282932984233	-0.562127121159777
PC 44:6	PC	44	6	FALSE	PC 44:6	PIT-PCP-Chemo vs DMSO	1.00737317458095	15.8880464669754	8.32974293252392	2.90661528478406e-09	2.39505099466206e-08	10.3698028569828
PC 44:7	PC	44	7	FALSE	PC 44:7	PIT-PCP-Chemo vs DMSO	1.07535680218709	16.5902811037755	9.84828699140853	7.25541909831932e-11	1.06758309589556e-09	14.1290827621232
PC 44:8	PC	44	8	FALSE	PC 44:8	PIT-PCP-Chemo vs DMSO	0.919919367412937	16.7458321814412	5.28126998018661	1.08357164733695e-05	3.91606595353352e-05	2.06074785225857
PC 44:9	PC	44	9	FALSE	PC 44:9	PIT-PCP-Chemo vs DMSO	0.582196361079137	16.1558343493464	2.63550724983514	0.0132214493949061	0.0261886401476024	-4.86868244429944
PC 33:1_d7	PC	33	1	TRUE	PC 33:1_d7	PIT-PCP-Chemo vs DMSO	0.160022091608967	22.2993471385791	0.727780270064895	0.4724471617685	0.55933399611673	-7.82016604412304
PC(O-28:0)	PC	28	0	FALSE	PC(O-28:0)	PIT-PCP-Chemo vs DMSO	-0.228946708764123	14.9769673147811	-0.969412031251489	0.340168636089232	0.437967118964887	-7.61352254821949
PC(O-30:0)	PC	30	0	FALSE	PC(O-30:0)	PIT-PCP-Chemo vs DMSO	-0.466480110246481	17.2616491547754	-3.49158823310718	0.00152424817062711	0.00373803718034744	-2.81774961411881
PC(O-32:0)	PC	32	0	FALSE	PC(O-32:0)	PIT-PCP-Chemo vs DMSO	-0.489105918033089	19.2398478046174	-5.41607366058853	7.42018651080118e-06	2.88407249287744e-05	2.43967615846311
PC(O-32:1)	PC	32	1	FALSE	PC(O-32:1)	PIT-PCP-Chemo vs DMSO	-0.254932563642328	18.6398617133785	-1.16925788004702	0.25159877346728	0.345528982228398	-7.401082935145
PC(O-34:0)	PC	34	0	FALSE	PC(O-34:0)	PIT-PCP-Chemo vs DMSO	-0.691512201137748	17.0221511825177	-4.27056279703741	0.000183671292679168	0.000532905440731106	-0.751038292921657
PC(O-34:1)	PC	34	1	FALSE	PC(O-34:1)	PIT-PCP-Chemo vs DMSO	-0.185264962580384	20.4745282733548	-1.99045289034338	0.0558140469274588	0.094243390713578	-6.1710118085845
PC(O-34:2)	PC	34	2	FALSE	PC(O-34:2)	PIT-PCP-Chemo vs DMSO	0.177124660210044	17.5408581027639	1.1216035767826	0.271017897450616	0.364899914214555	-7.45506567145212
PC(O-36:1)	PC	36	1	FALSE	PC(O-36:1)	PIT-PCP-Chemo vs DMSO	-0.176996925232356	16.5836627192221	-0.598269688372767	0.554195539874572	0.641372366371696	-7.90753791770804
PC(O-36:2)	PC	36	2	FALSE	PC(O-36:2)	PIT-PCP-Chemo vs DMSO	-0.0699275666482719	17.2102528906117	-0.337580533859763	0.738053735844203	0.804439521607967	-8.03251917095477
PC(O-36:3)	PC	36	3	FALSE	PC(O-36:3)	PIT-PCP-Chemo vs DMSO	-0.178076449814587	17.1848527663773	-1.02147977172936	0.315276196890339	0.413674500378407	-7.56172691066425
PC(O-36:4)	PC	36	4	FALSE	PC(O-36:4)	PIT-PCP-Chemo vs DMSO	-1.07327706661021	17.4132469858034	-14.4997296093797	5.18410827931889e-15	3.55975435179897e-13	23.8789130152367
PC(O-36:5)	PC	36	5	FALSE	PC(O-36:5)	PIT-PCP-Chemo vs DMSO	-0.384002986264888	18.4287882813329	-3.41901830023934	0.00184568628454875	0.00447307499549463	-3.00238273905918
PC(O-36:6)	PC	36	6	FALSE	PC(O-36:6)	PIT-PCP-Chemo vs DMSO	-0.57687260713804	14.9732925652375	-5.12587787698757	1.67706638614335e-05	5.66353566468083e-05	1.62432042393137
PC(O-38:2)	PC	38	2	FALSE	PC(O-38:2)	PIT-PCP-Chemo vs DMSO	-0.0414264256746825	15.2947990069942	-0.144480125855145	0.886097338242417	0.9373971994329	-8.08047622465503
PC(O-38:3)	PC	38	3	FALSE	PC(O-38:3)	PIT-PCP-Chemo vs DMSO	-0.160462886163303	16.6638432070712	-0.776107012222813	0.443822817964936	0.536677134275723	-7.78334046919957
PC(O-38:4)	PC	38	4	FALSE	PC(O-38:4)	PIT-PCP-Chemo vs DMSO	-0.345439860273752	17.083749938917	-4.07202180373168	0.000317721315763761	0.000884467446585605	-1.29000195634286
PC(O-38:5)	PC	38	5	FALSE	PC(O-38:5)	PIT-PCP-Chemo vs DMSO	-0.338891166511033	17.0800913263233	-6.1437661662674	9.73219899138524e-07	4.77341188625086e-06	4.48050488554447
PC(O-38:6)	PC	38	6	FALSE	PC(O-38:6)	PIT-PCP-Chemo vs DMSO	-0.0499821126993614	17.9618415560944	-0.61720719469791	0.541801520712696	0.630571261394437	-7.89579844687378
PC(O-38:7)	PC	38	7	FALSE	PC(O-38:7)	PIT-PCP-Chemo vs DMSO	-0.23200612457795	14.1986607291324	-2.84076210616599	0.00805092935939837	0.0173773461380867	-4.40546710298403
PC(O-40:6)	PC	40	6	FALSE	PC(O-40:6)	PIT-PCP-Chemo vs DMSO	0.448669287246425	16.1851971920028	0.873454575983144	0.389423299357692	0.486189088895058	-7.70228744350281
PC(O-40:7)	PC	40	7	FALSE	PC(O-40:7)	PIT-PCP-Chemo vs DMSO	0.00237395204965138	15.6298286753631	0.0290986597036048	0.976980565613908	0.976980565613908	-8.09081399010768
PE 32:0	PE	32	0	FALSE	PE 32:0	PIT-PCP-Chemo vs DMSO	0.368702721284249	15.8240827197988	3.6718226358689	0.000942901774154093	0.00242797206844679	-2.35241924523726
PE 32:1	PE	32	1	FALSE	PE 32:1	PIT-PCP-Chemo vs DMSO	0.33198426978726	16.3523891735803	0.653660906258275	0.518359642261615	0.610183350319387	-7.87219799309201
PE 34:0	PE	34	0	FALSE	PE 34:0	PIT-PCP-Chemo vs DMSO	0.435385958620088	16.6108999750416	5.4283850731592	7.16812107909361e-06	2.83967873517939e-05	2.47428879533771
PE 34:1	PE	34	1	FALSE	PE 34:1	PIT-PCP-Chemo vs DMSO	-0.0202442861936329	19.0758601232655	-0.112299855257308	0.9113412553499	0.938681493010397	-8.08474063277026
PE 34:2	PE	34	2	FALSE	PE 34:2	PIT-PCP-Chemo vs DMSO	0.284992416192932	17.5696847814827	3.54326358737798	0.00132910717228892	0.00338019848754961	-2.6852913609643
PE 36:1	PE	36	1	FALSE	PE 36:1	PIT-PCP-Chemo vs DMSO	-0.614937629412564	19.0262885973003	-9.1445179144676	3.86441265458456e-10	3.9803450342221e-09	12.4239377432023
PE 36:2	PE	36	2	FALSE	PE 36:2	PIT-PCP-Chemo vs DMSO	-0.00460406044191363	18.9982111576192	-0.086262500563188	0.931836696182241	0.955016713500207	-8.0874093339313
PE 36:4	PE	36	4	FALSE	PE 36:4	PIT-PCP-Chemo vs DMSO	-0.993206439800913	17.4317763841795	-13.1614702975832	6.31821380029788e-14	2.2658864823282e-12	21.3243072078094
PE 36:5	PE	36	5	FALSE	PE 36:5	PIT-PCP-Chemo vs DMSO	-0.691085923355788	13.6682211632515	-1.12621020125789	0.269094792682317	0.364694258503666	-7.44993717856711
PE 38:1	PE	38	1	FALSE	PE 38:1	PIT-PCP-Chemo vs DMSO	-0.844439619599003	14.4830546598684	-1.92922899807343	0.063306104811907	0.104328460730023	-6.28072090311143
PE 38:3	PE	38	3	FALSE	PE 38:3	PIT-PCP-Chemo vs DMSO	-0.417881331096998	18.7752572918304	-2.45178745477936	0.0203186333189894	0.0387559117010353	-5.26481127968334
PE 38:4	PE	38	4	FALSE	PE 38:4	PIT-PCP-Chemo vs DMSO	-0.743905895895316	20.055849938762	-7.26629398248854	4.59854410685612e-08	3.05580672907213e-07	7.56576541115738
PE 38:5	PE	38	5	FALSE	PE 38:5	PIT-PCP-Chemo vs DMSO	-0.441598642931229	18.7996547523497	-4.19069534053432	0.00022909666158526	0.000655471003980048	-0.968645292963616
PE 38:6	PE	38	6	FALSE	PE 38:6	PIT-PCP-Chemo vs DMSO	-0.427249290937348	14.8530816863963	-2.83591559605581	0.00814726024473944	0.0173773461380867	-4.4166392051547
PE 40:3	PE	40	3	FALSE	PE 40:3	PIT-PCP-Chemo vs DMSO	0.0559897951612203	18.2689350297854	0.585308889343662	0.562761302100456	0.647647085098849	-7.91536653825442
PE 40:4	PE	40	4	FALSE	PE 40:4	PIT-PCP-Chemo vs DMSO	0.0139091576464392	19.6073637202297	0.12438361785332	0.901849604466194	0.938326488348183	-8.08326452677667
PE 40:5	PE	40	5	FALSE	PE 40:5	PIT-PCP-Chemo vs DMSO	-0.212625595409486	18.4472603283405	-2.92463086449629	0.006544637034856	0.0146542959693515	-4.210431569021
PE 40:6	PE	40	6	FALSE	PE 40:6	PIT-PCP-Chemo vs DMSO	0.248059816902504	17.7341787161061	2.19024777219942	0.0364975911596983	0.0637161337194733	-5.79516492971894
PE 42:4	PE	42	4	FALSE	PE 42:4	PIT-PCP-Chemo vs DMSO	-0.15237917522684	14.5443672701716	-0.429995324438862	0.670303052957469	0.738408710744592	-7.99607447999268
PE 42:5	PE	42	5	FALSE	PE 42:5	PIT-PCP-Chemo vs DMSO	1.61266634675371	15.8196850319959	3.22474456945969	0.00306064321389267	0.00716468752343057	-3.48806952200829
PE 42:6	PE	42	6	FALSE	PE 42:6	PIT-PCP-Chemo vs DMSO	0.662315571093812	15.7436422839795	8.38216371638479	2.54609024826627e-09	2.18539412976188e-08	10.5045058431362
PE 42:7	PE	42	7	FALSE	PE 42:7	PIT-PCP-Chemo vs DMSO	-0.185669284364297	16.160032719112	-2.24048686370425	0.0326960870262037	0.0580637407534308	-5.69654180307345
PE 42:8	PE	42	8	FALSE	PE 42:8	PIT-PCP-Chemo vs DMSO	-0.339730718122182	16.4314266453053	-1.88336273465546	0.0694772424268951	0.11269536960583	-6.36116247139781
PE 44:6	PE	44	6	FALSE	PE 44:6	PIT-PCP-Chemo vs DMSO	-0.62613234184797	14.4102632829663	-2.08501232349774	0.0457666371460655	0.0785660604340791	-5.99646103263005
PE 44:7	PE	44	7	FALSE	PE 44:7	PIT-PCP-Chemo vs DMSO	-0.120823530061809	15.697841740926	-1.7370115729578	0.0927478194741701	0.14112158993783	-6.60750804250431
PE 44:8	PE	44	8	FALSE	PE 44:8	PIT-PCP-Chemo vs DMSO	-0.233150453544902	15.6974996631008	-1.79566696468207	0.0827291627082316	0.128379475968379	-6.51069567564074
PE(O-32:1)	PE	32	1	FALSE	PE(O-32:1)	PIT-PCP-Chemo vs DMSO	-0.771489917055769	16.2887100828955	-10.2367234282039	2.96301280033654e-11	5.08650530724439e-10	15.0426972111369
PE(O-32:2)	PE	32	2	FALSE	PE(O-32:2)	PIT-PCP-Chemo vs DMSO	-0.368303301686146	15.4250527554335	-0.6327561467932	0.531734961509987	0.622371602676462	-7.88589307785501
PE(O-34:1)	PE	34	1	FALSE	PE(O-34:1)	PIT-PCP-Chemo vs DMSO	-0.659926969366082	16.0409583586718	-5.97003156273317	1.57638400990097e-06	7.38034331908183e-06	3.99489284680889
PE(O-34:2)	PE	34	2	FALSE	PE(O-34:2)	PIT-PCP-Chemo vs DMSO	-0.237363838033066	18.0299229452758	-3.49756704938354	0.00150032521824607	0.00372369873444204	-2.80246537674174
PE(O-34:3)	PE	34	3	FALSE	PE(O-34:3)	PIT-PCP-Chemo vs DMSO	0.25566546168532	15.8118360243722	1.87316798721516	0.0709174065132638	0.114132701107284	-6.37883593286505
PE(O-36:2)	PE	36	2	FALSE	PE(O-36:2)	PIT-PCP-Chemo vs DMSO	-0.116198346775745	17.1305044873455	-0.737089778817693	0.466851231008745	0.555903777964171	-7.81324938140571
PE(O-36:4)	PE	36	4	FALSE	PE(O-36:4)	PIT-PCP-Chemo vs DMSO	0.0121464162036763	17.018705736749	0.0680518491407565	0.946200458511303	0.959023910953126	-8.08886009651774
PE(O-36:5)	PE	36	5	FALSE	PE(O-36:5)	PIT-PCP-Chemo vs DMSO	-0.801384995192334	18.9980887493655	-9.35110981656864	2.34916773486712e-10	2.54699238622436e-09	12.9311647188397
PE(O-36:6)	PE	36	6	FALSE	PE(O-36:6)	PIT-PCP-Chemo vs DMSO	-0.935765599777351	15.9046321916468	-6.89734831018184	1.23672916723277e-07	7.07683912360972e-07	6.56380273397022
PE(O-38:5)	PE	38	5	FALSE	PE(O-38:5)	PIT-PCP-Chemo vs DMSO	-0.294655444975593	20.1138916810221	-3.6814097736641	0.000918945148674422	0.00239623671679659	-2.32741390336696
PE(O-38:6)	PE	38	6	FALSE	PE(O-38:6)	PIT-PCP-Chemo vs DMSO	-0.452074175175675	18.9292741342189	-6.27264182837545	6.81490634421563e-07	3.42407489489858e-06	4.8396726629143
PE(O-38:7)	PE	38	7	FALSE	PE(O-38:7)	PIT-PCP-Chemo vs DMSO	-1.83259412848925	14.0955159047485	-2.32037904058138	0.0273804781557019	0.0494770043866192	-5.53645929298476
PE(O-40:3)	PE	40	3	FALSE	PE(O-40:3)	PIT-PCP-Chemo vs DMSO	0.0326763935720628	14.7633903413028	0.154127334166269	0.878551920275102	0.9373971994329	-8.07898984855414
PE(O-40:4)	PE	40	4	FALSE	PE(O-40:4)	PIT-PCP-Chemo vs DMSO	0.0767284418580147	17.4470402553343	0.550410724298319	0.586154148496273	0.667114666244378	-7.93561201252843
PE(O-40:5)	PE	40	5	FALSE	PE(O-40:5)	PIT-PCP-Chemo vs DMSO	-0.115908730039822	18.570704855805	-1.76099102941283	0.088534449063216	0.136105197813601	-6.56824403574964
PE(O-40:6)	PE	40	6	FALSE	PE(O-40:6)	PIT-PCP-Chemo vs DMSO	0.76606599589387	18.2675734343408	13.1389792190314	6.59966936600447e-14	2.2658864823282e-12	21.2797766168924
PE(O-40:7)	PE	40	7	FALSE	PE(O-40:7)	PIT-PCP-Chemo vs DMSO	0.395570006308792	16.7326167372703	6.92768138762108	1.13948388041697e-07	6.79466514451469e-07	6.64668082438125
PE(O-42:6)	PE	42	6	FALSE	PE(O-42:6)	PIT-PCP-Chemo vs DMSO	-0.190066254581366	13.7286851085726	-1.65267583455759	0.108931354508612	0.161437834739383	-6.74208459842524
PI 34:1	PI	34	1	FALSE	PI 34:1	PIT-PCP-Chemo vs DMSO	0.890348014849634	13.9784978653408	2.33028667234175	0.0267789622547271	0.0488182851723343	-5.51633482504978
PI 36:1	PI	36	1	FALSE	PI 36:1	PIT-PCP-Chemo vs DMSO	1.09390991460568	13.4340583032321	2.33372570049923	0.0265729901541712	0.0488182851723343	-5.50933559391031
PI 36:2	PI	36	2	FALSE	PI 36:2	PIT-PCP-Chemo vs DMSO	-0.106513389254323	14.2540543337955	-0.142890107949684	0.88734200917192	0.9373971994329	-8.0807119979474
PI 36:4	PI	36	4	FALSE	PI 36:4	PIT-PCP-Chemo vs DMSO	-0.472825307855198	15.719834933127	-4.84961509171734	3.64498005158692e-05	0.000115517829327216	0.850653074577956
PI 38:3	PI	38	3	FALSE	PI 38:3	PIT-PCP-Chemo vs DMSO	0.466903904196728	16.5895483192695	2.90065546514741	0.0069456203940253	0.0152212532039278	-4.26651053986751
PI 38:4	PI	38	4	FALSE	PI 38:4	PIT-PCP-Chemo vs DMSO	0.11866356476442	14.2883667465716	0.404926807041774	0.688433197360189	0.754347014128718	-8.00681887465804
PI 38:5	PI	38	5	FALSE	PI 38:5	PIT-PCP-Chemo vs DMSO	0.353975935700906	18.0363082602729	4.38893476902965	0.000132217544121099	0.000394736436071686	-0.426761015491392
PI 40:4	PI	40	4	FALSE	PI 40:4	PIT-PCP-Chemo vs DMSO	1.23534694109441	15.2528182921632	10.6760237355748	1.10151106082522e-11	2.06282980481814e-10	16.0526244936798
PI 40:5	PI	40	5	FALSE	PI 40:5	PIT-PCP-Chemo vs DMSO	2.33342834774619	14.1394553263666	6.922851218284	1.15443339833987e-07	6.79466514451469e-07	6.63348926992673
PI 40:6	PI	40	6	FALSE	PI 40:6	PIT-PCP-Chemo vs DMSO	1.09407374871587	13.9549679401655	3.52372867434925	0.00139985066428758	0.00351669801028344	-2.73545865652055
SM 32:1	SM	32	1	FALSE	SM 32:1	PIT-PCP-Chemo vs DMSO	1.05541968393393	17.7635918623472	5.24450929700852	1.20150187212228e-05	4.1950743331727e-05	1.95745416791535
SM 34:0	SM	34	0	FALSE	SM 34:0	PIT-PCP-Chemo vs DMSO	3.33329028630301	17.4651427829169	33.2873274164586	4.52632244461421e-25	9.32422423590528e-23	47.3514628590904
SM 34:1	SM	34	1	FALSE	SM 34:1	PIT-PCP-Chemo vs DMSO	0.154768648290647	21.8557956907899	2.43493370543121	0.0211202360538027	0.0395524420643941	-5.30021411445222
SM 36:0	SM	36	0	FALSE	SM 36:0	PIT-PCP-Chemo vs DMSO	2.64833035468284	15.7054534158014	9.74649595564471	9.20422978358636e-11	1.26404755694586e-09	13.8864391235
SM 36:1	SM	36	1	FALSE	SM 36:1	PIT-PCP-Chemo vs DMSO	0.276929288089842	19.6555979112184	3.36896393708534	0.00210453335518802	0.00504109152521781	-3.12874915268601
SM 36:2	SM	36	2	FALSE	SM 36:2	PIT-PCP-Chemo vs DMSO	1.21601661095758	16.8707789346121	7.20448754385911	5.42174522298828e-08	3.4902484872987e-07	7.39887040991069
SM 38:1	SM	38	1	FALSE	SM 38:1	PIT-PCP-Chemo vs DMSO	-0.143610352415008	16.6712074314403	-1.86036145617834	0.0727629150546945	0.116195042645481	-6.40092986453463
SM 40:1	SM	40	1	FALSE	SM 40:1	PIT-PCP-Chemo vs DMSO	-0.980747846639	15.7503079194733	-12.1654571587936	4.58833298646924e-13	1.3502808503038e-11	19.2986132744986
SM 40:2	SM	40	2	FALSE	SM 40:2	PIT-PCP-Chemo vs DMSO	0.380655048178209	16.7414550378761	5.33063591936433	9.43234373120326e-06	3.53284147023249e-05	2.19949363694878
SM 42:2	SM	42	2	FALSE	SM 42:2	PIT-PCP-Chemo vs DMSO	-0.468060958758179	18.1086916268779	-5.31825011149935	9.76633288035416e-06	3.59261530955885e-05	2.16467968240348
SM 42:3	SM	42	3	FALSE	SM 42:3	PIT-PCP-Chemo vs DMSO	0.117511632950362	16.599568498369	1.36447069174729	0.182669797396842	0.259517091474135	-7.15885757718621
SM 42:4	SM	42	4	FALSE	SM 42:4	PIT-PCP-Chemo vs DMSO	2.14350964295256	14.5017258404727	5.6501621003588	3.84936459160457e-06	1.68716831036286e-05	3.09765826110567
TG 46:0	TG	46	0	FALSE	TG 46:0	PIT-PCP-Chemo vs DMSO	-1.0857753735357	15.2093609435206	-6.03236481733741	1.32559410476199e-06	6.35052059490627e-06	4.16929311566652
TG 46:1	TG	46	1	FALSE	TG 46:1	PIT-PCP-Chemo vs DMSO	-0.610270661281892	14.6018437124714	-1.67062510438907	0.105302820120639	0.157191166267041	-6.71390569405851
TG 48:0	TG	48	0	FALSE	TG 48:0	PIT-PCP-Chemo vs DMSO	-2.25328352161771	14.9459659449612	-3.01344560778835	0.00524186040918304	0.0121328454414798	-4.00050252127828
TG 48:1	TG	48	1	FALSE	TG 48:1	PIT-PCP-Chemo vs DMSO	-0.746345520277903	16.0294869163007	-7.83624141321361	1.02880573893448e-08	8.1513070084809e-08	9.08507263285236
TG 48:2	TG	48	2	FALSE	TG 48:2	PIT-PCP-Chemo vs DMSO	-0.386598852989516	15.2394156440633	-3.92091936419441	0.000480528498574036	0.00130248514087173	-1.69531754269556
TG 50:1	TG	50	1	FALSE	TG 50:1	PIT-PCP-Chemo vs DMSO	-1.38917059208409	16.7579450744888	-17.1699128466794	5.7587259979093e-17	5.93148777784658e-15	28.4732462806266
TG 50:2	TG	50	2	FALSE	TG 50:2	PIT-PCP-Chemo vs DMSO	-0.395672427630478	17.0214971485048	-5.03888784772247	2.14167121109264e-05	7.11587531427555e-05	1.38032167338304
TG 50:3	TG	50	3	FALSE	TG 50:3	PIT-PCP-Chemo vs DMSO	0.0873642194794627	15.3281164194259	0.804230276763555	0.427654892666896	0.524386356484408	-7.76086432440146
TG 52:1	TG	52	1	FALSE	TG 52:1	PIT-PCP-Chemo vs DMSO	-1.65809525898452	16.1935074507086	-13.8249246927004	1.78858904103911e-14	9.21123356135143e-13	22.6137299118647
TG 52:2	TG	52	2	FALSE	TG 52:2	PIT-PCP-Chemo vs DMSO	-0.651437941754813	17.4820680964694	-7.36167785554075	3.56961671934628e-08	2.62004100187455e-07	7.8225385378127
TG 52:3	TG	52	3	FALSE	TG 52:3	PIT-PCP-Chemo vs DMSO	0.101780757628092	16.8616516099212	1.4431427092856	0.159445660846681	0.23130849390434	-7.0519119053996
TG 52:4	TG	52	4	FALSE	TG 52:4	PIT-PCP-Chemo vs DMSO	0.280354847165411	15.2550184986591	2.30996961446754	0.0280256302029816	0.0502024332331671	-5.55753897575801
TG 52:5	TG	52	5	FALSE	TG 52:5	PIT-PCP-Chemo vs DMSO	0.321023176415192	14.5105030636832	0.864309997902888	0.394344938881142	0.489367815719971	-7.71028938458523
TG 54:2	TG	54	2	FALSE	TG 54:2	PIT-PCP-Chemo vs DMSO	-0.87867017913192	16.1308450891046	-7.32933115438972	3.88931632487572e-08	2.67066387641466e-07	7.7355700142293
TG 54:3	TG	54	3	FALSE	TG 54:3	PIT-PCP-Chemo vs DMSO	-0.12712796384718	16.7157440013964	-1.11462252018969	0.273951077892875	0.366454039259301	-7.46280076928045
TG 54:4	TG	54	4	FALSE	TG 54:4	PIT-PCP-Chemo vs DMSO	0.150309870259446	16.0047040083905	1.31375286202087	0.198987694542056	0.277023583173821	-7.22499800913365
TG 54:5	TG	54	5	FALSE	TG 54:5	PIT-PCP-Chemo vs DMSO	0.215046745883671	16.2042460263271	1.39957495113938	0.171999558233172	0.247775587384849	-7.11178586113498
TG 54:6	TG	54	6	FALSE	TG 54:6	PIT-PCP-Chemo vs DMSO	0.449402325009064	15.22554551247	2.8086698743297	0.00870928354572271	0.0183072694940702	-4.4792411329228
TG 56:3	TG	56	3	FALSE	TG 56:3	PIT-PCP-Chemo vs DMSO	-0.373017700573445	14.7476661299781	-2.70791962686779	0.0111192253604538	0.0226788160817177	-4.70764142635883
TG 56:4	TG	56	4	FALSE	TG 56:4	PIT-PCP-Chemo vs DMSO	0.213334754984267	15.9265060842753	1.73467291461173	0.0931676516094415	0.14112158993783	-6.61131390268751
TG 56:5	TG	56	5	FALSE	TG 56:5	PIT-PCP-Chemo vs DMSO	0.367117402615038	16.3493140569724	2.37292695468325	0.0243247246811567	0.0451431827416062	-5.42905158120513
TG 56:6	TG	56	6	FALSE	TG 56:6	PIT-PCP-Chemo vs DMSO	0.406597569976854	16.161949353243	2.71842551887817	0.0108415052076666	0.0223335007277933	-4.68405683629161
TG 56:7	TG	56	7	FALSE	TG 56:7	PIT-PCP-Chemo vs DMSO	0.64460624705573	14.7112133221407	1.71374067519556	0.0969972069909943	0.145849814891568	-6.64519168165355
TG 58:5	TG	58	5	FALSE	TG 58:5	PIT-PCP-Chemo vs DMSO	0.693601858385337	15.393427759183	4.75730023933173	4.72275258325554e-05	0.00014740712608343	0.593121283398533
TG 58:6	TG	58	6	FALSE	TG 58:6	PIT-PCP-Chemo vs DMSO	0.726765516731784	15.4077156834303	4.47112795595195	0.000105162234087127	0.000318579709146297	-0.200484403009914
TG 58:7	TG	58	7	FALSE	TG 58:7	PIT-PCP-Chemo vs DMSO	1.00307606137272	15.2312417157046	6.27562485075681	6.75903406374142e-07	3.42407489489858e-06	4.84797423228569
TG 60:7	TG	60	7	FALSE	TG 60:7	PIT-PCP-Chemo vs DMSO	2.03438961020368	13.9470506397668	4.18183231696445	0.00023477453254954	0.000662514434317881	-0.99272988788856
TG 48:1_d7	TG	48	1	TRUE	TG 48:1_d7	PIT-PCP-Chemo vs DMSO	0.177915988339143	23.141292343499	0.776447064034563	0.443625155658034	0.536677134275723	-7.78307328366517
CE 18:1	CE	18	1	FALSE	CE 18:1	PIT-PCP vs DMSO	-1.25906219771797	14.3832963749545	-1.70930375861178	0.0978257170723087	0.149697728633005	-6.66127051359267
Cer 32:1	Cer	32	1	FALSE	Cer 32:1	PIT-PCP vs DMSO	2.08843546524307	16.0119758942654	4.70413924535518	5.48173870036798e-05	0.000173728949580893	0.436334263559786
Cer 34:0	Cer	34	0	FALSE	Cer 34:0	PIT-PCP vs DMSO	3.25726458300025	15.1616960856075	8.23194320958032	3.72478684423825e-09	2.95117726889646e-08	10.10917962173
Cer 34:1	Cer	34	1	FALSE	Cer 34:1	PIT-PCP vs DMSO	0.345225224431105	18.8545759936816	3.31526459934664	0.00242102612080483	0.00520724081226147	-3.27226123322555
Cer 36:1	Cer	36	1	FALSE	Cer 36:1	PIT-PCP vs DMSO	0.116157213006704	18.610375512201	1.5622766038732	0.128816882591617	0.193695458495425	-6.88906879552332
Cer 36:2	Cer	36	2	FALSE	Cer 36:2	PIT-PCP vs DMSO	0.898944712066099	15.8465349237074	7.50946369309359	2.41604264193076e-08	1.55532745074293e-07	8.20994230522864
Cer 38:1	Cer	38	1	FALSE	Cer 38:1	PIT-PCP vs DMSO	-0.232100992874166	14.6709408106974	-0.552907081508403	0.584465145981936	0.691952988921143	-7.94316751474241
Cer 38:2	Cer	38	2	FALSE	Cer 38:2	PIT-PCP vs DMSO	1.16219362039286	13.754026268531	2.08377252037515	0.0458872771763911	0.0774817958880047	-6.0077181209956
Cer 40:1	Cer	40	1	FALSE	Cer 40:1	PIT-PCP vs DMSO	-0.88059728667812	14.9565607419296	-12.9788623340936	9.01459741063446e-14	3.7140141331814e-12	20.9536202218033
Cer 40:2	Cer	40	2	FALSE	Cer 40:2	PIT-PCP vs DMSO	0.158085783337169	15.4302997553773	0.91595220423167	0.367069778656808	0.475574681781777	-7.6730113827577
Cer 42:2	Cer	42	2	FALSE	Cer 42:2	PIT-PCP vs DMSO	-0.612015053736902	17.0327995855762	-7.16802786002227	5.97607800218119e-08	3.15659504730596e-07	7.2917005209571
Cer 42:3	Cer	42	3	FALSE	Cer 42:3	PIT-PCP vs DMSO	-0.302320290292249	15.3049770301764	-2.30258526672455	0.028491609467459	0.0497395894092929	-5.58137384823992
Cer 42:4	Cer	42	4	FALSE	Cer 42:4	PIT-PCP vs DMSO	1.6136906582989	13.5817161604366	5.3208818715652	9.69438841157042e-06	3.50358598733949e-05	2.16334979514655
DG 30:0	DG	30	0	FALSE	DG 30:0	PIT-PCP vs DMSO	-0.473031058089929	15.071077444578	-1.7078265111459	0.0981028804148333	0.149697728633005	-6.66364362858499
DG 32:0	DG	32	0	FALSE	DG 32:0	PIT-PCP vs DMSO	-0.488804027104013	16.9764597232532	-0.547843695016471	0.587893444910421	0.69203456943741	-7.94601642605006
DG 32:1	DG	32	1	FALSE	DG 32:1	PIT-PCP vs DMSO	-0.0703537761163861	15.4333074753261	-0.708699239600142	0.484037253063016	0.590009906100481	-7.84303893015424
DG 34:0	DG	34	0	FALSE	DG 34:0	PIT-PCP vs DMSO	-0.237113222765277	17.2383383599361	-0.171270758560203	0.865172470347469	0.91868829325556	-8.08507753404163
DG 34:1	DG	34	1	FALSE	DG 34:1	PIT-PCP vs DMSO	0.152084156994229	16.9888488783754	1.36491812272907	0.182530621290208	0.257543205382074	-7.16721435293479
DG 34:2	DG	34	2	FALSE	DG 34:2	PIT-PCP vs DMSO	0.802524244426817	15.5249172997832	8.57627375530157	1.56406709208849e-09	1.34249092070929e-08	10.9919393982423
DG 36:1	DG	36	1	FALSE	DG 36:1	PIT-PCP vs DMSO	0.345647428987501	15.7133891726971	1.90498994488713	0.0665054395699356	0.107874964971707	-6.33235581140602
DG 36:2	DG	36	2	FALSE	DG 36:2	PIT-PCP vs DMSO	0.858706072464127	15.503440417402	6.46791140380005	3.98201777864895e-07	1.80118047830198e-06	5.37322878673345
DG 36:3	DG	36	3	FALSE	DG 36:3	PIT-PCP vs DMSO	0.904143595190086	14.2458070934655	8.62371845435438	1.3894916638319e-09	1.30880657274707e-08	11.1123988455134
DG 36:4	DG	36	4	FALSE	DG 36:4	PIT-PCP vs DMSO	0.685380122218727	14.5187688215812	3.94489488935383	0.000450096816591537	0.00113073102704703	-1.64015186793192
DG 38:4	DG	38	4	FALSE	DG 38:4	PIT-PCP vs DMSO	0.608668064301067	16.3387679077806	6.00202167574762	1.44220901739112e-06	5.60556712419945e-06	4.07575713774043
DG 40:4	DG	40	4	FALSE	DG 40:4	PIT-PCP vs DMSO	2.76171448284753	14.576122059519	8.05044307686132	5.92125966112624e-09	4.51770181552595e-08	9.63792784787812
DG 40:5	DG	40	5	FALSE	DG 40:5	PIT-PCP vs DMSO	0.452299081341797	14.1504721529701	0.782830969966808	0.439924196399833	0.552587710111985	-7.78699713886934
HexCer 34:1	HexCer	34	1	FALSE	HexCer 34:1	PIT-PCP vs DMSO	0.543708700336838	17.8696377861982	7.2452036437202	4.86411240106231e-08	2.78335320727454e-07	7.50033680919897
HexCer 36:1	HexCer	36	1	FALSE	HexCer 36:1	PIT-PCP vs DMSO	0.645028184985869	17.160262652306	6.75834254957894	1.80215678955186e-07	8.6335883406438e-07	6.17434490902238
HexCer 38:1	HexCer	38	1	FALSE	HexCer 38:1	PIT-PCP vs DMSO	0.132985890946313	14.9138240718427	1.08923355620819	0.284810568219951	0.373700490785414	-7.49951280615167
HexCer 40:1	HexCer	40	1	FALSE	HexCer 40:1	PIT-PCP vs DMSO	-1.46614812805474	14.4256495419456	-2.67828305826993	0.011938843937459	0.0227722393621903	-4.78277933765683
HexCer 40:2	HexCer	40	2	FALSE	HexCer 40:2	PIT-PCP vs DMSO	0.596678365237222	15.0921716485141	4.38842473617626	0.000132405289838756	0.000389649852954055	-0.436965803827582
HexCer 42:2	HexCer	42	2	FALSE	HexCer 42:2	PIT-PCP vs DMSO	-0.555411745051355	15.6441793464992	-4.70521035454484	5.46530967505842e-05	0.000173728949580893	0.439314152607491
LPC 12:0	LPC	12	0	FALSE	LPC 12:0	PIT-PCP vs DMSO	-0.0339354686879935	21.6188236388997	-0.14109375655792	0.888748549893913	0.928221931332653	-8.08994090699947
LPC 16:0	LPC	16	0	FALSE	LPC 16:0	PIT-PCP vs DMSO	-0.680546127711995	15.0271270449933	-1.82776018064836	0.0776483235214086	0.123042728041617	-6.4655686851077
LPC 18:0	LPC	18	0	FALSE	LPC 18:0	PIT-PCP vs DMSO	0.132534608075481	14.3869302594624	0.494527590069549	0.624572045577106	0.72213367033183	-7.97445272223881
LPC 18:1	LPC	18	1	FALSE	LPC 18:1	PIT-PCP vs DMSO	0.599235235988476	14.0762644287475	1.10263319176004	0.279041617635791	0.368478033544698	-7.4849369755413
PC 24:0	PC	24	0	FALSE	PC 24:0	PIT-PCP vs DMSO	-0.0259056191754103	22.0789913123185	-0.105821333580438	0.916435630541802	0.943928699458056	-8.09443575847191
PC 28:0	PC	28	0	FALSE	PC 28:0	PIT-PCP vs DMSO	-0.886598220757356	19.059266743755	-4.82641743910884	3.89023939485728e-05	0.0001335648858901	0.777111963708526
PC 30:0	PC	30	0	FALSE	PC 30:0	PIT-PCP vs DMSO	-0.880080057897715	22.2094809582702	-10.0291476961223	4.77000709567377e-11	5.78012624534586e-10	14.5487766747831
PC 30:1	PC	30	1	FALSE	PC 30:1	PIT-PCP vs DMSO	-0.553688307578492	20.1983309590052	-4.04463002456534	0.000342546684696216	0.00087116811169655	-1.37264088169285
PC 30:2	PC	30	2	FALSE	PC 30:2	PIT-PCP vs DMSO	0.545888922523561	16.4752930357432	3.31436882822348	0.00242667532998593	0.00520724081226147	-3.27449886965557
PC 31:0	PC	31	0	FALSE	PC 31:0	PIT-PCP vs DMSO	-0.376299437904651	15.8502165237125	-3.91108097680252	0.000493591295012878	0.00122505791292353	-1.73038120416609
PC 32:0	PC	32	0	FALSE	PC 32:0	PIT-PCP vs DMSO	-0.415264017484964	22.3260022984581	-3.3903674135283	0.00198983082345939	0.00436069308119824	-3.0836836653082
PC 32:1	PC	32	1	FALSE	PC 32:1	PIT-PCP vs DMSO	-0.520173671185565	22.7076783935932	-9.85565147748383	7.13197428251525e-11	8.16214834554523e-10	14.1384372742185
PC 32:2	PC	32	2	FALSE	PC 32:2	PIT-PCP vs DMSO	0.0543526516740466	19.9041904160396	0.309765792709481	0.758902167166477	0.836009873990879	-8.05074889837144
PC 32:3	PC	32	3	FALSE	PC 32:3	PIT-PCP vs DMSO	0.655473120825776	17.6865918457159	2.93953950559486	0.00630642867498446	0.0128626169014534	-4.18432432263027
PC 33:0	PC	33	0	FALSE	PC 33:0	PIT-PCP vs DMSO	-0.408890237691111	15.4192657529582	-3.30561932401676	0.00248252476363597	0.00527216599287638	-3.29634050005749
PC 33:1	PC	33	1	FALSE	PC 33:1	PIT-PCP vs DMSO	-0.145877559981348	16.4177068428114	-1.75276530129435	0.089961139337428	0.140393899269016	-6.5907020688712
PC 33:2	PC	33	2	FALSE	PC 33:2	PIT-PCP vs DMSO	0.333116709043589	14.4353866874291	3.23430291692374	0.00298612368238021	0.00621355028858912	-3.47336126777221
PC 34:0	PC	34	0	FALSE	PC 34:0	PIT-PCP vs DMSO	-0.477597675654238	21.0665187796922	-5.91149617092165	1.855356708922e-06	7.0778422599617e-06	3.8222925532287
PC 34:1	PC	34	1	FALSE	PC 34:1	PIT-PCP vs DMSO	-0.255110507664082	23.7949048520631	-2.4793775638262	0.0190663747374828	0.0344532736484338	-5.21542126848233
PC 34:2	PC	34	2	FALSE	PC 34:2	PIT-PCP vs DMSO	0.00575929459887981	22.567994692201	0.124745981190295	0.90156519281804	0.933278541309127	-8.09218364769877
PC 34:3	PC	34	3	FALSE	PC 34:3	PIT-PCP vs DMSO	0.155313151061786	19.0549176451372	1.86450342191882	0.0721615594215358	0.115234738301057	-6.40273371432684
PC 34:4	PC	34	4	FALSE	PC 34:4	PIT-PCP vs DMSO	-0.0480777083936303	18.5382296917187	-0.515572303000722	0.609970035426627	0.713942200556165	-7.96356972965563
PC 34:5	PC	34	5	FALSE	PC 34:5	PIT-PCP vs DMSO	-0.228647940176412	14.2580496866238	-0.489805968639818	0.627869859701604	0.72213367033183	-7.97683319075001
PC 35:1	PC	35	1	FALSE	PC 35:1	PIT-PCP vs DMSO	-0.253822389160763	16.0830866710503	-3.2675555263691	0.0027401916258011	0.00575999464199006	-3.3910478944382
PC 35:2	PC	35	2	FALSE	PC 35:2	PIT-PCP vs DMSO	1.02650729211384	15.1609103197519	1.4082002068894	0.169454295938947	0.244108985758203	-7.1090087999572
PC 36:0	PC	36	0	FALSE	PC 36:0	PIT-PCP vs DMSO	-0.838853303819992	15.058878710609	-11.610458474894	1.45391016385548e-12	2.9950549375423e-11	18.1126281836523
PC 36:1	PC	36	1	FALSE	PC 36:1	PIT-PCP vs DMSO	-0.597200555659816	22.0655359631488	-11.469418979634	1.96032861458321e-12	3.67116086003764e-11	17.807354086872
PC 36:2	PC	36	2	FALSE	PC 36:2	PIT-PCP vs DMSO	0.000166459007760133	22.4268221602806	0.00280929573488661	0.99777729472651	0.997865090679481	-8.1002129700136
PC 36:3	PC	36	3	FALSE	PC 36:3	PIT-PCP vs DMSO	0.0398867700971374	20.9123756686091	0.36051095260573	0.721016545199023	0.807225045168472	-8.03325209846994
PC 36:4	PC	36	4	FALSE	PC 36:4	PIT-PCP vs DMSO	-0.86749662451533	21.6747419931697	-6.16252686856487	9.23951636243386e-07	3.73203994247328e-06	4.52420424969454
PC 36:5	PC	36	5	FALSE	PC 36:5	PIT-PCP vs DMSO	-0.0526250571608063	19.0358188654682	-0.773885245039245	0.445115567637989	0.555600805859136	-7.79404417757292
PC 36:6	PC	36	6	FALSE	PC 36:6	PIT-PCP vs DMSO	0.0783563586435414	14.8528123834812	1.45924312811281	0.154994911124264	0.228063940654275	-7.03832965380706
PC 38:1	PC	38	1	FALSE	PC 38:1	PIT-PCP vs DMSO	-0.509944735353811	16.7538655538489	-7.34232997016027	3.75748270522959e-08	2.26252980168173e-07	7.76202105050153
PC 38:2	PC	38	2	FALSE	PC 38:2	PIT-PCP vs DMSO	-0.0524014279464115	19.5567681433565	-0.843353811653741	0.405772004885531	0.512816153413616	-7.737284565535
PC 38:3	PC	38	3	FALSE	PC 38:3	PIT-PCP vs DMSO	0.31707320729272	21.0620358964091	4.25254613975465	0.000193071218530065	0.000544831109824566	-0.809027668752385
PC 38:4	PC	38	4	FALSE	PC 38:4	PIT-PCP vs DMSO	0.0235907022552122	21.5256336605825	0.196158766101931	0.845821953630457	0.902794416828363	-8.0803609431984
PC 38:5	PC	38	5	FALSE	PC 38:5	PIT-PCP vs DMSO	-0.163555051530843	21.4929715963939	-1.49398682087267	0.145728523131759	0.215971768094549	-6.98897444466352
PC 38:6	PC	38	6	FALSE	PC 38:6	PIT-PCP vs DMSO	-0.0378399127876074	18.2722519714738	-0.57684757524719	0.568389387202199	0.676810484182965	-7.92935000198039
PC 38:7	PC	38	7	FALSE	PC 38:7	PIT-PCP vs DMSO	0.553250076778655	15.0356499524858	1.26114060190594	0.217075010333089	0.293892393054583	-7.30019987787849
PC 40:2	PC	40	2	FALSE	PC 40:2	PIT-PCP vs DMSO	-0.236525141517112	15.468226100435	-2.59345650302362	0.0146060688264734	0.0271067583626444	-4.96986699082135
PC 40:3	PC	40	3	FALSE	PC 40:3	PIT-PCP vs DMSO	-0.0447723069186057	18.6621520824452	-0.327636295544616	0.745485117198326	0.830107752123541	-8.04488717905049
PC 40:4	PC	40	4	FALSE	PC 40:4	PIT-PCP vs DMSO	-0.224592541395649	20.0898374552461	-4.07160340824348	0.000318086871038591	0.000829441714353795	-1.29995643076817
PC 40:5	PC	40	5	FALSE	PC 40:5	PIT-PCP vs DMSO	0.302591970831727	20.3363806273351	2.34165044869981	0.0261038208767552	0.0459605735095007	-5.50209935400818
PC 40:6	PC	40	6	FALSE	PC 40:6	PIT-PCP vs DMSO	0.0970849632227054	19.2141823883064	1.39506507858157	0.173342315102569	0.247720034657989	-7.12684138760535
PC 40:7	PC	40	7	FALSE	PC 40:7	PIT-PCP vs DMSO	-0.144910458527381	16.6006728497867	-1.21233842691601	0.234939171821186	0.314269281786781	-7.3594746882073
PC 40:8	PC	40	8	FALSE	PC 40:8	PIT-PCP vs DMSO	-0.741435328194841	15.751282807315	-4.77311645923399	4.51782756301225e-05	0.000150108464190407	0.628425863115391
PC 42:3	PC	42	3	FALSE	PC 42:3	PIT-PCP vs DMSO	-0.0614388689368028	14.1703114716925	-0.136720317223027	0.892174477688667	0.928221931332653	-8.09056788882791
PC 42:4	PC	42	4	FALSE	PC 42:4	PIT-PCP vs DMSO	0.549164876845625	16.4760206376213	2.84896409483149	0.00789034031783788	0.0157939280656004	-4.39543250906643
PC 42:5	PC	42	5	FALSE	PC 42:5	PIT-PCP vs DMSO	0.462071707275305	17.6831969166817	7.75320633037508	1.27646339669621e-08	9.0672917144627e-08	8.85756769876184
PC 42:6	PC	42	6	FALSE	PC 42:6	PIT-PCP vs DMSO	0.566268325304868	16.8582275571125	0.88514420708684	0.383189372449835	0.490291992078671	-7.70090124971689
PC 42:7	PC	42	7	FALSE	PC 42:7	PIT-PCP vs DMSO	0.997298160800986	18.059690083178	10.209923977463	3.14989181936443e-11	4.0554857174317e-10	14.9721999387017
PC 42:8	PC	42	8	FALSE	PC 42:8	PIT-PCP vs DMSO	0.689829705535658	17.8935390529482	2.63584771062505	0.0132107536142955	0.024967112335274	-4.87683877970172
PC 44:10	PC	44	10	FALSE	PC 44:10	PIT-PCP vs DMSO	0.228216437396228	13.7420061063616	0.409577752962901	0.685054867425205	0.775391773019738	-8.013838089622
PC 44:5	PC	44	5	FALSE	PC 44:5	PIT-PCP vs DMSO	1.08257694770836	13.9901679234388	4.49081651120975	9.95426974760686e-05	0.000301555818824561	-0.154954446878983
PC 44:6	PC	44	6	FALSE	PC 44:6	PIT-PCP vs DMSO	1.04048139324671	15.8880464669754	8.60350736997218	1.46128889190207e-09	1.30880657274707e-08	11.0611190868556
PC 44:7	PC	44	7	FALSE	PC 44:7	PIT-PCP vs DMSO	1.07306191259064	16.5902811037755	9.82727003097875	7.61988054811408e-11	8.26155469953422e-10	14.0709407843701
PC 44:8	PC	44	8	FALSE	PC 44:8	PIT-PCP vs DMSO	0.916914503244619	16.7458321814412	5.26401901288574	1.13739598121269e-05	4.03971676085887e-05	2.00353931410538
PC 44:9	PC	44	9	FALSE	PC 44:9	PIT-PCP vs DMSO	0.576840217715135	16.1558343493464	2.61126086904221	0.0140041748613781	0.0262260001949444	-4.93090996305854
PC 33:1_d7	PC	33	1	TRUE	PC 33:1_d7	PIT-PCP vs DMSO	0.00656921211023632	22.2993471385791	0.0298767683613595	0.97636520445971	0.98593741234657	-8.09975613042245
PC(O-28:0)	PC	28	0	FALSE	PC(O-28:0)	PIT-PCP vs DMSO	-0.447765418755347	14.9769673147811	-1.89593983011568	0.0677353689533059	0.109011609409227	-6.34819066275078
PC(O-30:0)	PC	30	0	FALSE	PC(O-30:0)	PIT-PCP vs DMSO	-0.583093189072114	17.2616491547754	-4.36443328032439	0.000141541002453774	0.000404964534798298	-0.502848935061625
PC(O-32:0)	PC	32	0	FALSE	PC(O-32:0)	PIT-PCP vs DMSO	-0.583764257706022	19.2398478046174	-6.46426490374363	4.02205349523743e-07	1.80118047830198e-06	5.36312835838882
PC(O-32:1)	PC	32	1	FALSE	PC(O-32:1)	PIT-PCP vs DMSO	-0.334927794584674	18.6398617133785	-1.53615904327679	0.13508559318085	0.20164950866127	-6.92772784328936
PC(O-34:0)	PC	34	0	FALSE	PC(O-34:0)	PIT-PCP vs DMSO	-0.740567244753166	17.0221511825177	-4.57351138409975	7.90149198477457e-05	0.00024294139535277	0.0737084757237678
PC(O-34:1)	PC	34	1	FALSE	PC(O-34:1)	PIT-PCP vs DMSO	-0.258599964919361	20.4745282733548	-2.77835074936581	0.00937740678147193	0.0182240169526719	-4.55739247880551
PC(O-34:2)	PC	34	2	FALSE	PC(O-34:2)	PIT-PCP vs DMSO	0.0447782996736475	17.5408581027639	0.283548891592217	0.778723386909071	0.848767289435283	-8.05875715135773
PC(O-36:1)	PC	36	1	FALSE	PC(O-36:1)	PIT-PCP vs DMSO	-0.223527385693062	16.5836627192221	-0.755547923817387	0.455871118512299	0.558984823890081	-7.80824616780374
PC(O-36:2)	PC	36	2	FALSE	PC(O-36:2)	PIT-PCP vs DMSO	-0.100536653869537	17.2102528906117	-0.485348181160987	0.630990585726842	0.72213367033183	-7.97906001999302
PC(O-36:3)	PC	36	3	FALSE	PC(O-36:3)	PIT-PCP vs DMSO	-0.246824412316753	17.1848527663773	-1.4158309232527	0.167227349766541	0.242597422900757	-7.09858202235625
PC(O-36:4)	PC	36	4	FALSE	PC(O-36:4)	PIT-PCP vs DMSO	-1.17992862896088	17.4132469858034	-15.9405680141233	4.242663529326e-16	2.91329562347052e-14	26.4282803624992
PC(O-36:5)	PC	36	5	FALSE	PC(O-36:5)	PIT-PCP vs DMSO	-0.555344210674866	18.4287882813329	-4.94457618076849	2.79166008289629e-05	9.74715215384128e-05	1.10739416603419
PC(O-36:6)	PC	36	6	FALSE	PC(O-36:6)	PIT-PCP vs DMSO	-0.683979819671795	14.9732925652375	-6.07759318535757	1.16917694313414e-06	4.63173942856986e-06	4.2870660253648
PC(O-38:2)	PC	38	2	FALSE	PC(O-38:2)	PIT-PCP vs DMSO	-0.192146716346616	15.2947990069942	-0.67013702747177	0.507948030757722	0.608356362419132	-7.87006157684089
PC(O-38:3)	PC	38	3	FALSE	PC(O-38:3)	PIT-PCP vs DMSO	-0.180474255214209	16.6638432070712	-0.872895523360402	0.389723051545796	0.495573756903914	-7.71173834885784
PC(O-38:4)	PC	38	4	FALSE	PC(O-38:4)	PIT-PCP vs DMSO	-0.562717118842087	17.083749938917	-6.63327149172124	2.53301962865795e-07	1.18591373523531e-06	5.83019130175282
PC(O-38:5)	PC	38	5	FALSE	PC(O-38:5)	PIT-PCP vs DMSO	-0.425190027817272	17.0800913263233	-7.70828031321084	1.43497857455559e-08	9.85351954528174e-08	8.7387114625393
PC(O-38:6)	PC	38	6	FALSE	PC(O-38:6)	PIT-PCP vs DMSO	-0.295202066160327	17.9618415560944	-3.64532088148748	0.00101232924867951	0.00236977074122703	-2.43026751292865
PC(O-38:7)	PC	38	7	FALSE	PC(O-38:7)	PIT-PCP vs DMSO	-0.316691983668391	14.1986607291324	-3.8776846437493	0.000540578271717254	0.0013101073408677	-1.81925223925958
PC(O-40:6)	PC	40	6	FALSE	PC(O-40:6)	PIT-PCP vs DMSO	0.15583103804892	16.1851971920028	0.303366727193152	0.763725407632103	0.836848053043687	-8.0527684612085
PC(O-40:7)	PC	40	7	FALSE	PC(O-40:7)	PIT-PCP vs DMSO	-0.110894706833085	15.6298286753631	-1.3592891809002	0.18428756635795	0.25825332428393	-7.17466657256154
PE 32:0	PE	32	0	FALSE	PE 32:0	PIT-PCP vs DMSO	0.409821650795911	15.8240827197988	4.08131626699191	0.000309706313286832	0.000817942314578044	-1.27374991785522
PE 32:1	PE	32	1	FALSE	PE 32:1	PIT-PCP vs DMSO	0.384793948955271	16.3523891735803	0.757640600134407	0.454635963094782	0.558984823890081	-7.80664197534361
PE 34:0	PE	34	0	FALSE	PE 34:0	PIT-PCP vs DMSO	0.566026956138248	16.6108999750416	7.05721491213206	8.04092368065089e-08	4.14107569553521e-07	6.99106943304252
PE 34:1	PE	34	1	FALSE	PE 34:1	PIT-PCP vs DMSO	-0.0155366186641567	19.0758601232655	-0.0861853073249648	0.931897537095834	0.946284358178606	-8.09638198576556
PE 34:2	PE	34	2	FALSE	PE 34:2	PIT-PCP vs DMSO	0.229120935004082	17.5696847814827	2.84862270003834	0.0078969640328002	0.0157939280656004	-4.39622115903854
PE 36:1	PE	36	1	FALSE	PE 36:1	PIT-PCP vs DMSO	-0.578933304171056	19.0262885973003	-8.6091104496751	1.44101323417899e-09	1.30880657274707e-08	11.0753404913666
PE 36:2	PE	36	2	FALSE	PE 36:2	PIT-PCP vs DMSO	0.036380665690351	18.9982111576192	0.681634664487301	0.500751298256748	0.606792749652294	-7.86215777211123
PE 36:4	PE	36	4	FALSE	PE 36:4	PIT-PCP vs DMSO	-0.953126240231355	17.4317763841795	-12.6303477282796	1.79415383688477e-13	5.27993843426089e-12	20.2503178370673
PE 36:5	PE	36	5	FALSE	PE 36:5	PIT-PCP vs DMSO	-0.312604124096735	13.6682211632515	-0.509427180636963	0.614217392633048	0.71485188069157	-7.9667936673854
PE 38:1	PE	38	1	FALSE	PE 38:1	PIT-PCP vs DMSO	-0.336784066867281	14.4830546598684	-0.769425750295797	0.447717154236002	0.555600805859136	-7.79752811246076
PE 38:3	PE	38	3	FALSE	PE 38:3	PIT-PCP vs DMSO	-0.423560976876867	18.7752572918304	-2.48511099243087	0.0188152086796456	0.0343002919292654	-5.20325117880776
PE 38:4	PE	38	4	FALSE	PE 38:4	PIT-PCP vs DMSO	-0.764349789175189	20.055849938762	-7.46598501805882	2.70931853588017e-08	1.69127157088277e-07	8.09371377994183
PE 38:5	PE	38	5	FALSE	PE 38:5	PIT-PCP vs DMSO	-0.411493923889361	18.7996547523497	-3.90500672297104	0.000501829238309343	0.00123067646537767	-1.74656366863007
PE 38:6	PE	38	6	FALSE	PE 38:6	PIT-PCP vs DMSO	-0.332607089798965	14.8530816863963	-2.20771725858274	0.035132973432604	0.0603116043926368	-5.76997754313321
PE 40:3	PE	40	3	FALSE	PE 40:3	PIT-PCP vs DMSO	0.125220031741628	18.2689350297854	1.30903135993314	0.200562095325265	0.274154055597029	-7.23999340703947
PE 40:4	PE	40	4	FALSE	PE 40:4	PIT-PCP vs DMSO	0.0750375419406869	19.6073637202297	0.671028482001011	0.507388007804617	0.608356362419132	-7.86945342890625
PE 40:5	PE	40	5	FALSE	PE 40:5	PIT-PCP vs DMSO	-0.158972247790198	18.4472603283405	-2.18663769801641	0.0367854385964709	0.0626264491807687	-5.81111533436369
PE 40:6	PE	40	6	FALSE	PE 40:6	PIT-PCP vs DMSO	0.410628147533768	17.7341787161061	3.62564721916124	0.00106705753237712	0.00244237612966319	-2.48136385538822
PE 42:4	PE	42	4	FALSE	PE 42:4	PIT-PCP vs DMSO	0.56501156019478	14.5443672701716	1.59439325469501	0.121436128328292	0.18394001790903	-6.84077371489785
PE 42:5	PE	42	5	FALSE	PE 42:5	PIT-PCP vs DMSO	1.7750140940459	15.8196850319959	3.54938085736783	0.00130767535199154	0.00296023211549733	-2.67841811072028
PE 42:6	PE	42	6	FALSE	PE 42:6	PIT-PCP vs DMSO	0.680095831168655	15.7436422839795	8.60718794557677	1.4479375561216e-09	1.30880657274707e-08	11.0704613563444
PE 42:7	PE	42	7	FALSE	PE 42:7	PIT-PCP vs DMSO	-0.111993757772154	16.160032719112	-1.35143809039012	0.186760044214606	0.259949791271681	-7.18501529750475
PE 42:8	PE	42	8	FALSE	PE 42:8	PIT-PCP vs DMSO	-0.399849543927653	16.4314266453053	-2.21664303618105	0.03445355733636	0.05964229253185	-5.75247304750481
PE 44:6	PE	44	6	FALSE	PE 44:6	PIT-PCP vs DMSO	-0.0297174925581586	14.4102632829663	-0.0989588527312614	0.921835864008383	0.944767104406601	-8.09516115501643
PE 44:7	PE	44	7	FALSE	PE 44:7	PIT-PCP vs DMSO	0.0258967349592662	15.697841740926	0.372302715398687	0.712311020179091	0.801836448944769	-8.02881017325305
PE 44:8	PE	44	8	FALSE	PE 44:8	PIT-PCP vs DMSO	-0.1486126333386	15.6974996631008	-1.14457764144619	0.261524973410966	0.347575125952639	-7.43825211314876
PE(O-32:1)	PE	32	1	FALSE	PE(O-32:1)	PIT-PCP vs DMSO	-0.883857839761015	16.2887100828955	-11.7277077191266	1.1361076360043e-12	2.60042414463207e-11	18.3645890027386
PE(O-32:2)	PE	32	2	FALSE	PE(O-32:2)	PIT-PCP vs DMSO	-0.239759859582239	15.4250527554335	-0.411914648091364	0.683359896212508	0.775391773019738	-8.01285239945965
PE(O-34:1)	PE	34	1	FALSE	PE(O-34:1)	PIT-PCP vs DMSO	-0.772701674083499	16.0409583586718	-6.99024831078884	9.62676653464892e-08	4.83686318570165e-07	6.80880211377674
PE(O-34:2)	PE	34	2	FALSE	PE(O-34:2)	PIT-PCP vs DMSO	-0.232983074248557	18.0299229452758	-3.43301629392392	0.00177897760148709	0.00398336289028631	-2.97576453113918
PE(O-34:3)	PE	34	3	FALSE	PE(O-34:3)	PIT-PCP vs DMSO	0.27769874428319	15.8118360243722	2.03459784693706	0.0509047612865515	0.0852551286587773	-6.09921473263897
PE(O-36:2)	PE	36	2	FALSE	PE(O-36:2)	PIT-PCP vs DMSO	-0.198278903119426	17.1305044873455	-1.25775759208151	0.218279301637627	0.293892393054583	-7.30437679611924
PE(O-36:4)	PE	36	4	FALSE	PE(O-36:4)	PIT-PCP vs DMSO	-0.028945949294091	17.018705736749	-0.162173380326064	0.872267652835924	0.921472494790771	-8.0866424549275
PE(O-36:5)	PE	36	5	FALSE	PE(O-36:5)	PIT-PCP vs DMSO	-0.875213047023732	18.9980887493655	-10.2125861660891	3.13079936002782e-11	4.0554857174317e-10	14.9784040238428
PE(O-36:6)	PE	36	6	FALSE	PE(O-36:6)	PIT-PCP vs DMSO	-0.994970730599721	15.9046321916468	-7.3337379457155	3.84410403198352e-08	2.26252980168173e-07	7.73891226492478
PE(O-38:5)	PE	38	5	FALSE	PE(O-38:5)	PIT-PCP vs DMSO	-0.32952973379834	20.1138916810221	-4.11712732075467	0.000280641605113599	0.000750807411083134	-1.17697736698912
PE(O-38:6)	PE	38	6	FALSE	PE(O-38:6)	PIT-PCP vs DMSO	-0.491634050813518	18.9292741342189	-6.82154496037771	1.5182330713036e-07	7.44657173067956e-07	6.34774294642252
PE(O-38:7)	PE	38	7	FALSE	PE(O-38:7)	PIT-PCP vs DMSO	-1.8695425768864	14.0955159047485	-2.367162124686	0.0246441091592504	0.0441450998852659	-5.44983384147641
PE(O-40:3)	PE	40	3	FALSE	PE(O-40:3)	PIT-PCP vs DMSO	-0.0426834591105218	14.7633903413028	-0.201328452945439	0.84181431310487	0.902794416828363	-8.07930127581468
PE(O-40:4)	PE	40	4	FALSE	PE(O-40:4)	PIT-PCP vs DMSO	0.125009510696688	17.4470402553343	0.896754497557353	0.377061722671626	0.485466967939718	-7.69049677919793
PE(O-40:5)	PE	40	5	FALSE	PE(O-40:5)	PIT-PCP vs DMSO	-0.126957473796791	18.570704855805	-1.92885361090793	0.0633546155507251	0.103630251172399	-6.29031983381401
PE(O-40:6)	PE	40	6	FALSE	PE(O-40:6)	PIT-PCP vs DMSO	0.807296495283281	18.2675734343408	13.8461332730835	1.71913989496524e-14	8.85357045907097e-13	22.6468345145128
PE(O-40:7)	PE	40	7	FALSE	PE(O-40:7)	PIT-PCP vs DMSO	0.457625986625288	16.7326167372703	8.01447779021177	6.4941436891354e-09	4.77783428557819e-08	9.54406851682062
PE(O-42:6)	PE	42	6	FALSE	PE(O-42:6)	PIT-PCP vs DMSO	-0.232503006648595	13.7286851085726	-2.0216745018544	0.0523010617656052	0.0868872477718926	-6.12298723005686
PI 34:1	PI	34	1	FALSE	PI 34:1	PIT-PCP vs DMSO	1.05631006466446	13.9784978653408	2.76465519605135	0.00969470063637741	0.0186645638419976	-4.58853003170608
PI 36:1	PI	36	1	FALSE	PI 36:1	PIT-PCP vs DMSO	1.70420264733986	13.4340583032321	3.63571210376083	0.00103870925628082	0.0024042034471219	-2.45523662411822
PI 36:2	PI	36	2	FALSE	PI 36:2	PIT-PCP vs DMSO	1.43763135141767	14.2540543337955	1.92861480076867	0.0633854934355448	0.103630251172399	-6.29074251702208
PI 36:4	PI	36	4	FALSE	PI 36:4	PIT-PCP vs DMSO	-0.531700897323597	15.719834933127	-5.45348282569055	6.68056016471725e-06	2.45749177487813e-05	2.53613457501976
PI 38:3	PI	38	3	FALSE	PI 38:3	PIT-PCP vs DMSO	0.45242683476972	16.5895483192695	2.81071620746436	0.00866583860076224	0.0170015500167335	-4.48345061943087
PI 38:4	PI	38	4	FALSE	PI 38:4	PIT-PCP vs DMSO	-0.0924232765162989	14.2883667465716	-0.315384611362235	0.754675138960096	0.835823003364407	-8.04894105104578
PI 38:5	PI	38	5	FALSE	PI 38:5	PIT-PCP vs DMSO	0.380952839032366	18.0363082602729	4.72342041353471	5.19337337765641e-05	0.000169815065999559	0.489990473331208
PI 40:4	PI	40	4	FALSE	PI 40:4	PIT-PCP vs DMSO	1.29323794014031	15.2528182921632	11.176325035016	3.6759244845485e-12	6.31033703180826e-11	17.1652326599265
PI 40:5	PI	40	5	FALSE	PI 40:5	PIT-PCP vs DMSO	2.41850571509316	14.1394553263666	7.17526006415889	5.86171801279326e-08	3.15659504730596e-07	7.31127805468651
PI 40:6	PI	40	6	FALSE	PI 40:6	PIT-PCP vs DMSO	1.17575076200437	13.9549679401655	3.78678921674661	0.000691735100892246	0.0016569468695791	-2.05984736431175
SM 32:1	SM	32	1	FALSE	SM 32:1	PIT-PCP vs DMSO	1.15243519395351	17.7635918623472	5.7265912138013	3.10837791421812e-06	1.16422881877988e-05	3.30362823185777
SM 34:0	SM	34	0	FALSE	SM 34:0	PIT-PCP vs DMSO	3.41640392508416	17.4651427829169	34.1173274072334	2.21778285837053e-25	4.56863268824329e-23	48.0631295129107
SM 34:1	SM	34	1	FALSE	SM 34:1	PIT-PCP vs DMSO	0.296311153441195	21.8557956907899	4.66178404203824	6.17229707368527e-05	0.000192650484421086	0.318580067041243
SM 36:0	SM	36	0	FALSE	SM 36:0	PIT-PCP vs DMSO	2.83287923510988	15.7054534158014	10.4256804514612	1.9301109254371e-11	3.05848346646187e-10	15.4720620127625
SM 36:1	SM	36	1	FALSE	SM 36:1	PIT-PCP vs DMSO	0.359739045643269	19.6555979112184	4.37638026621615	0.000136916363502249	0.000397250294105116	-0.470050914116955
SM 36:2	SM	36	2	FALSE	SM 36:2	PIT-PCP vs DMSO	1.42409422838973	16.8707789346121	8.43727712044665	2.21601517862145e-09	1.82599650718407e-08	10.6373895480355
SM 38:1	SM	38	1	FALSE	SM 38:1	PIT-PCP vs DMSO	-0.217994151256803	16.6712074314403	-2.82394625352988	0.00838983036422283	0.016618317836826	-4.4530823601372
SM 40:1	SM	40	1	FALSE	SM 40:1	PIT-PCP vs DMSO	-0.971972175601378	15.7503079194733	-12.0566014010025	5.73686472033874e-13	1.47724266548723e-11	19.0626468405925
SM 40:2	SM	40	2	FALSE	SM 40:2	PIT-PCP vs DMSO	0.513210267322018	16.7414550378761	7.18691922848884	5.6820163712874e-08	3.15659504730596e-07	7.3428280611316
SM 42:2	SM	42	2	FALSE	SM 42:2	PIT-PCP vs DMSO	-0.365204240295529	18.1086916268779	-4.14956098202411	0.000256644032013942	0.000695640402564105	-1.08913334182239
SM 42:3	SM	42	3	FALSE	SM 42:3	PIT-PCP vs DMSO	0.29472845411323	16.599568498369	3.42220023298765	0.00183031371612861	0.00405424328518811	-3.00318914833843
SM 42:4	SM	42	4	FALSE	SM 42:4	PIT-PCP vs DMSO	2.35576345575165	14.5017258404727	6.20965034557244	8.11015346503728e-07	3.34138322759536e-06	4.65560185342581
TG 46:0	TG	46	0	FALSE	TG 46:0	PIT-PCP vs DMSO	-1.13941181677759	15.2093609435206	-6.33035886014376	5.81219040318128e-07	2.44349229194968e-06	4.99156617753549
TG 46:1	TG	46	1	FALSE	TG 46:1	PIT-PCP vs DMSO	-1.1660401898573	14.6018437124714	-3.19205253913131	0.00332921536458209	0.0068581836510391	-3.57736390911026
TG 48:0	TG	48	0	FALSE	TG 48:0	PIT-PCP vs DMSO	-3.03782812912744	14.9459659449612	-4.06266221942758	0.000325998398352424	0.000839445875757491	-1.32406527673515
TG 48:1	TG	48	1	FALSE	TG 48:1	PIT-PCP vs DMSO	-0.981777349559551	16.0294869163007	-10.3081536850506	2.5184369770446e-11	3.70570012336562e-10	15.2005164807296
TG 48:2	TG	48	2	FALSE	TG 48:2	PIT-PCP vs DMSO	-0.417056688920775	15.2394156440633	-4.22982539888864	0.000205604496228422	0.000572358462473715	-0.870973125125213
TG 50:1	TG	50	1	FALSE	TG 50:1	PIT-PCP vs DMSO	-1.39246809575208	16.7579450744888	-17.2106694325973	5.4007101933683e-17	5.56273149916935e-15	28.5322371520813
TG 50:2	TG	50	2	FALSE	TG 50:2	PIT-PCP vs DMSO	-0.502373909830016	17.0214971485048	-6.39773108380297	4.82846868822782e-07	2.07221781203111e-06	5.178667397958
TG 50:3	TG	50	3	FALSE	TG 50:3	PIT-PCP vs DMSO	-0.00927886543345017	15.3281164194259	-0.0854164846897034	0.932503518010957	0.946284358178606	-8.09645009409571
TG 52:1	TG	52	1	FALSE	TG 52:1	PIT-PCP vs DMSO	-1.52255251826256	16.1935074507086	-12.6947916843768	1.57817225638977e-13	5.27993843426089e-12	20.3813828121077
TG 52:2	TG	52	2	FALSE	TG 52:2	PIT-PCP vs DMSO	-0.669639222365212	17.4820680964694	-7.56736431594422	2.07490206183941e-08	1.37880588625457e-07	8.36439648729154
TG 52:3	TG	52	3	FALSE	TG 52:3	PIT-PCP vs DMSO	0.0143575236071749	16.8616516099212	0.203574388715018	0.840074555274654	0.902794416828363	-8.07883234512656
TG 52:4	TG	52	4	FALSE	TG 52:4	PIT-PCP vs DMSO	0.122605212438571	15.2550184986591	1.01019946033371	0.320559600161013	0.417944795146637	-7.58212032492438
TG 52:5	TG	52	5	FALSE	TG 52:5	PIT-PCP vs DMSO	0.0943065050904086	14.5105030636832	0.253907073399273	0.801316974871712	0.868796299071435	-8.06696347904624
TG 54:2	TG	54	2	FALSE	TG 54:2	PIT-PCP vs DMSO	-0.768940261649729	16.1308450891046	-6.41403105445303	4.61690849667448e-07	2.02358117088286e-06	5.22388735058087
TG 54:3	TG	54	3	FALSE	TG 54:3	PIT-PCP vs DMSO	-0.15288542533186	16.7157440013964	-1.34045675653643	0.190261409053851	0.263045974933512	-7.19940112324605
TG 54:4	TG	54	4	FALSE	TG 54:4	PIT-PCP vs DMSO	0.164616861294342	16.0047040083905	1.43880020845632	0.160663331979741	0.234727988566146	-7.06689978245942
TG 54:5	TG	54	5	FALSE	TG 54:5	PIT-PCP vs DMSO	-0.0236112757825794	16.2042460263271	-0.153667752627227	0.878911117951181	0.923753521928282	-8.08802847629923
TG 54:6	TG	54	6	FALSE	TG 54:6	PIT-PCP vs DMSO	0.222670722969692	15.22554551247	1.39164511774071	0.174366043812662	0.247720034657989	-7.13146037777278
TG 56:3	TG	56	3	FALSE	TG 56:3	PIT-PCP vs DMSO	-0.245223612115547	14.7476661299781	-1.7801992538109	0.0852774139508042	0.134100360869204	-6.54541696519772
TG 56:4	TG	56	4	FALSE	TG 56:4	PIT-PCP vs DMSO	0.317708633570546	15.9265060842753	2.58336041604554	0.0149579358528596	0.0275119177293667	-4.9918832027693
TG 56:5	TG	56	5	FALSE	TG 56:5	PIT-PCP vs DMSO	0.362300062629903	16.3493140569724	2.34178924282548	0.0260956712918635	0.0459605735095007	-5.50181605960379
TG 56:6	TG	56	6	FALSE	TG 56:6	PIT-PCP vs DMSO	0.260710475269269	16.161949353243	1.74305520087388	0.0916702639856913	0.141985521662048	-6.6065936774603
TG 56:7	TG	56	7	FALSE	TG 56:7	PIT-PCP vs DMSO	0.491934490443421	14.7112133221407	1.30784979148923	0.200957584442483	0.274154055597029	-7.24150293266814
TG 58:5	TG	58	5	FALSE	TG 58:5	PIT-PCP vs DMSO	0.642206923437581	15.393427759183	4.40479089499897	0.000126510369009864	0.000377697623420752	-0.391978569323598
TG 58:6	TG	58	6	FALSE	TG 58:6	PIT-PCP vs DMSO	0.609194938384675	15.4077156834303	3.7478230005805	0.000768518819266235	0.0018197112272281	-2.16238480129452
TG 58:7	TG	58	7	FALSE	TG 58:7	PIT-PCP vs DMSO	0.766265257630945	15.2312417157046	4.79404651176646	4.26018982434545e-05	0.000143868705543469	0.686786747523309
TG 60:7	TG	60	7	FALSE	TG 60:7	PIT-PCP vs DMSO	2.02232573989994	13.9470506397668	4.15703417483336	0.000251407675311625	0.000690533081522596	-1.06886674987553
TG 48:1_d7	TG	48	1	TRUE	TG 48:1_d7	PIT-PCP vs DMSO	-0.000618298357616595	23.141292343499	-0.00269832941350767	0.997865090679481	0.997865090679481	-8.10021328559794
CE 18:1	CE	18	1	FALSE	CE 18:1	PIT-05-PCP vs DMSO	-1.4700250778105	14.3832963749545	-1.99570711860727	0.0552087666851387	0.0881628367220045	-6.16208385973472
Cer 32:1	Cer	32	1	FALSE	Cer 32:1	PIT-05-PCP vs DMSO	1.91819360882371	16.0119758942654	4.32067448845342	0.000159836996763621	0.000422133606837257	-0.614604018711747
Cer 34:0	Cer	34	0	FALSE	Cer 34:0	PIT-05-PCP vs DMSO	2.90071839957891	15.1616960856075	7.33085953684606	3.87357469705224e-08	2.418049659372e-07	7.73910088568
Cer 34:1	Cer	34	1	FALSE	Cer 34:1	PIT-05-PCP vs DMSO	0.224734958241832	18.8545759936816	2.15817326941438	0.0391271055459479	0.0650014817940747	-5.85789440639982
Cer 36:1	Cer	36	1	FALSE	Cer 36:1	PIT-05-PCP vs DMSO	0.0853963376283858	18.610375512201	1.14855286968346	0.259907209494133	0.345425065521235	-7.42540136336382
Cer 36:2	Cer	36	2	FALSE	Cer 36:2	PIT-05-PCP vs DMSO	0.88532917278312	15.8465349237074	7.39572433122291	3.2618924856173e-08	2.09984328761614e-07	7.91337493211533
Cer 38:1	Cer	38	1	FALSE	Cer 38:1	PIT-05-PCP vs DMSO	-0.306625134803277	14.6709408106974	-0.730437238987232	0.470846112911984	0.547990391298693	-7.81881243460524
Cer 38:2	Cer	38	2	FALSE	Cer 38:2	PIT-05-PCP vs DMSO	1.44215396429385	13.754026268531	2.58573162699843	0.014874596800818	0.0271165216014912	-4.97841604563078
Cer 40:1	Cer	40	1	FALSE	Cer 40:1	PIT-05-PCP vs DMSO	-1.00518814084574	14.9565607419296	-14.8151699957134	2.94947249963075e-15	1.51897833730983e-13	24.4545134475708
Cer 40:2	Cer	40	2	FALSE	Cer 40:2	PIT-05-PCP vs DMSO	0.221578446789322	15.4302997553773	1.28382997169355	0.209127564604573	0.283422883608829	-7.26358508150182
Cer 42:2	Cer	42	2	FALSE	Cer 42:2	PIT-05-PCP vs DMSO	-0.695278197315548	17.0327995855762	-8.14322042961767	4.66960966728034e-09	4.0080816310823e-08	9.88715658589727
Cer 42:3	Cer	42	3	FALSE	Cer 42:3	PIT-05-PCP vs DMSO	-0.218100993836383	15.3049770301764	-1.66113936507593	0.107207655181963	0.153366506718642	-6.72943949933266
Cer 42:4	Cer	42	4	FALSE	Cer 42:4	PIT-05-PCP vs DMSO	1.80114961994027	13.5817161604366	5.93899723681833	1.71857649749899e-06	6.80820689393832e-06	3.90740693452
DG 30:0	DG	30	0	FALSE	DG 30:0	PIT-05-PCP vs DMSO	-0.477409250577504	15.071077444578	-1.7236334926819	0.0951711271307338	0.144156266095082	-6.62983294357278
DG 32:0	DG	32	0	FALSE	DG 32:0	PIT-05-PCP vs DMSO	-0.682546139118515	16.9764597232532	-0.764986739346861	0.450315791306397	0.537154088039561	-7.79262768087605
DG 32:1	DG	32	1	FALSE	DG 32:1	PIT-05-PCP vs DMSO	-0.061685141045502	15.4333074753261	-0.621376917725853	0.539092214362683	0.600286465722771	-7.89377757684821
DG 34:0	DG	34	0	FALSE	DG 34:0	PIT-05-PCP vs DMSO	-0.513480766966246	17.2383383599361	-0.370895555459772	0.713347845713566	0.749743143964258	-8.02099502317646
DG 34:1	DG	34	1	FALSE	DG 34:1	PIT-05-PCP vs DMSO	0.162089033668276	16.9888488783754	1.45470944457329	0.156238045503345	0.217827773803268	-7.03635878366941
DG 34:2	DG	34	2	FALSE	DG 34:2	PIT-05-PCP vs DMSO	0.740637339049576	15.5249172997832	7.91491175151221	8.39317914853163e-09	6.17498180213398e-08	9.29127656177817
DG 36:1	DG	36	1	FALSE	DG 36:1	PIT-05-PCP vs DMSO	0.171021675405846	15.7133891726971	0.942563273102393	0.353508955233635	0.446765918884225	-7.6398488600641
DG 36:2	DG	36	2	FALSE	DG 36:2	PIT-05-PCP vs DMSO	0.780701209178967	15.503440417402	5.88036630429218	2.02347829375728e-06	7.86484016064149e-06	3.74313610805846
DG 36:3	DG	36	3	FALSE	DG 36:3	PIT-05-PCP vs DMSO	0.706279672092707	14.2458070934655	6.73649304663904	1.91237261528659e-07	8.56410345106605e-07	6.12231598823841
DG 36:4	DG	36	4	FALSE	DG 36:4	PIT-05-PCP vs DMSO	0.524292222421401	14.5187688215812	3.01770892050776	0.00518596673415564	0.0103719334683113	-3.99094750051415
DG 38:4	DG	38	4	FALSE	DG 38:4	PIT-05-PCP vs DMSO	0.49737706371735	16.3387679077806	4.90459101198158	3.12353826761607e-05	9.74922550195318e-05	1.00369597356849
DG 40:4	DG	40	4	FALSE	DG 40:4	PIT-05-PCP vs DMSO	2.54952153115746	14.576122059519	7.43189713755381	2.96440296089244e-08	1.96989358046401e-07	8.0103632711185
DG 40:5	DG	40	5	FALSE	DG 40:5	PIT-05-PCP vs DMSO	0.976167707659451	14.1504721529701	1.68953319818893	0.101590047308405	0.14842233862079	-6.68455963181066
HexCer 34:1	HexCer	34	1	FALSE	HexCer 34:1	PIT-05-PCP vs DMSO	0.351332350808463	17.8696377861982	4.68168787193821	5.83763287684481e-05	0.000173766050436118	0.382077671196056
HexCer 36:1	HexCer	36	1	FALSE	HexCer 36:1	PIT-05-PCP vs DMSO	0.493941260228897	17.160262652306	5.17531530202937	1.45946180519032e-05	4.77220844236836e-05	1.76250597713075
HexCer 38:1	HexCer	38	1	FALSE	HexCer 38:1	PIT-05-PCP vs DMSO	-0.0243689289257357	14.9138240718427	-0.199596024254027	0.843156850906959	0.868451556434167	-8.0713060119764
HexCer 40:1	HexCer	40	1	FALSE	HexCer 40:1	PIT-05-PCP vs DMSO	-0.957996639581451	14.4256495419456	-1.75001837848047	0.0904418838983655	0.140082917917769	-6.58687530090208
HexCer 40:2	HexCer	40	2	FALSE	HexCer 40:2	PIT-05-PCP vs DMSO	0.491538895686498	15.0921716485141	3.61514942437338	0.0010974255650883	0.00256897348191125	-2.50033401840872
HexCer 42:2	HexCer	42	2	FALSE	HexCer 42:2	PIT-05-PCP vs DMSO	-0.662976674313107	15.6441793464992	-5.61645435227752	4.23035894468008e-06	1.55616775465017e-05	3.00235533490621
LPC 12:0	LPC	12	0	FALSE	LPC 12:0	PIT-05-PCP vs DMSO	-0.139109802656346	21.6188236388997	-0.578377885724001	0.56736940068796	0.62501655904663	-7.92009616914398
LPC 16:0	LPC	16	0	FALSE	LPC 16:0	PIT-05-PCP vs DMSO	-0.987368724079244	15.0271270449933	-2.65180149295237	0.0127184768356893	0.0236036597130811	-4.83328672471259
LPC 18:0	LPC	18	0	FALSE	LPC 18:0	PIT-05-PCP vs DMSO	-0.288225280706857	14.3869302594624	-1.07545761469264	0.290829416999634	0.374442874387028	-7.50598172630065
LPC 18:1	LPC	18	1	FALSE	LPC 18:1	PIT-05-PCP vs DMSO	0.209230972774565	14.0762644287475	0.384999081278848	0.702981544528193	0.742636913706707	-8.01551659583183
PC 24:0	PC	24	0	FALSE	PC 24:0	PIT-05-PCP vs DMSO	-0.185712146464765	22.0789913123185	-0.758611746274766	0.45406343976114	0.537352308181476	-7.79754684466443
PC 28:0	PC	28	0	FALSE	PC 28:0	PIT-05-PCP vs DMSO	-0.674518811563865	19.059266743755	-3.6719105440544	0.000942679370950293	0.00228461118136189	-2.35279433581843
PC 30:0	PC	30	0	FALSE	PC 30:0	PIT-05-PCP vs DMSO	-0.933529811737371	22.2094809582702	-10.6382462329757	1.19819582323986e-11	2.2438939962492e-10	15.9661934637741
PC 30:1	PC	30	1	FALSE	PC 30:1	PIT-05-PCP vs DMSO	-0.545985041744031	20.1983309590052	-3.98835854500759	0.000399671104394088	0.000991954789219061	-1.51559109319045
PC 30:2	PC	30	2	FALSE	PC 30:2	PIT-05-PCP vs DMSO	0.649124570984861	16.4752930357432	3.94116486878026	0.000454704070670169	0.0011151076018816	-1.64188533417985
PC 31:0	PC	31	0	FALSE	PC 31:0	PIT-05-PCP vs DMSO	-0.333460959079757	15.8502165237125	-3.4658377935011	0.00163156658813227	0.00361400771134675	-2.88405777298437
PC 32:0	PC	32	0	FALSE	PC 32:0	PIT-05-PCP vs DMSO	-0.491626226449089	22.3260022984581	-4.01381643390094	0.000372754136669368	0.000936431123827924	-1.4472749854885
PC 32:1	PC	32	1	FALSE	PC 32:1	PIT-05-PCP vs DMSO	-0.579427344711193	22.7076783935932	-10.9783218227518	5.65445672713218e-12	1.16481808578923e-10	16.7328704721415
PC 32:2	PC	32	2	FALSE	PC 32:2	PIT-05-PCP vs DMSO	0.21843595171123	19.9041904160396	1.24490680130678	0.222899959211274	0.300113670572043	-7.31180979163446
PC 32:3	PC	32	3	FALSE	PC 32:3	PIT-05-PCP vs DMSO	0.789213199523038	17.6865918457159	3.53931123127095	0.00134313480342639	0.0030405029616026	-2.69605526370837
PC 33:0	PC	33	0	FALSE	PC 33:0	PIT-05-PCP vs DMSO	-0.53887734637041	15.4192657529582	-4.35648300017025	0.000144703770309826	0.000387129567322393	-0.516459355163979
PC 33:1	PC	33	1	FALSE	PC 33:1	PIT-05-PCP vs DMSO	-0.192000499285473	16.4177068428114	-2.3069470933144	0.028215521610426	0.0484366454312313	-5.56425642074999
PC 33:2	PC	33	2	FALSE	PC 33:2	PIT-05-PCP vs DMSO	0.338852867927891	14.4353866874291	3.28999653693068	0.00258533307088728	0.00536102138422289	-3.32700499558567
PC 34:0	PC	34	0	FALSE	PC 34:0	PIT-05-PCP vs DMSO	-0.581276491310732	21.0665187796922	-7.19478742839998	5.56391652109161e-08	3.27476229527106e-07	7.37205925983638
PC 34:1	PC	34	1	FALSE	PC 34:1	PIT-05-PCP vs DMSO	-0.422241742095185	23.7949048520631	-4.10369886935506	0.000291211600080124	0.000749869870206319	-1.20507107526005
PC 34:2	PC	34	2	FALSE	PC 34:2	PIT-05-PCP vs DMSO	-0.0410576581084893	22.567994692201	-0.889306452063656	0.380985296140324	0.47317926187219	-7.68883853434598
PC 34:3	PC	34	3	FALSE	PC 34:3	PIT-05-PCP vs DMSO	0.196963792905226	19.0549176451372	2.36451107556121	0.0247922606555188	0.0440276353020421	-5.44697324287039
PC 34:4	PC	34	4	FALSE	PC 34:4	PIT-05-PCP vs DMSO	0.0313203419757437	18.5382296917187	0.335870851226839	0.739329583586232	0.773106062024182	-8.03372346820152
PC 34:5	PC	34	5	FALSE	PC 34:5	PIT-05-PCP vs DMSO	-0.341893573807796	14.2580496866238	-0.732398957810216	0.469666033642183	0.547990391298693	-7.81735689045794
PC 35:1	PC	35	1	FALSE	PC 35:1	PIT-05-PCP vs DMSO	-0.279508070535905	16.0830866710503	-3.59821741322394	0.00114818319440994	0.00264627928279795	-2.54417378160856
PC 35:2	PC	35	2	FALSE	PC 35:2	PIT-05-PCP vs DMSO	1.02579510137032	15.1609103197519	1.40722319760745	0.169741106495545	0.234675623745519	-7.10200206428477
PC 36:0	PC	36	0	FALSE	PC 36:0	PIT-05-PCP vs DMSO	-0.911425478193944	15.058878710609	-12.6149204149787	1.85022461662573e-13	4.23495856694334e-12	20.225982027441
PC 36:1	PC	36	1	FALSE	PC 36:1	PIT-05-PCP vs DMSO	-0.660617348635645	22.0655359631488	-12.6873578480614	1.60165915642139e-13	4.12427232778507e-12	20.3733825050501
PC 36:2	PC	36	2	FALSE	PC 36:2	PIT-05-PCP vs DMSO	-0.148672012393951	22.4268221602806	-2.50910813380067	0.0177966177886279	0.0318791588213683	-5.1438100228946
PC 36:3	PC	36	3	FALSE	PC 36:3	PIT-05-PCP vs DMSO	-0.0782173998257825	20.9123756686091	-0.706956949706987	0.48510356676451	0.555174081963828	-7.83594157751829
PC 36:4	PC	36	4	FALSE	PC 36:4	PIT-05-PCP vs DMSO	-1.00813664375769	21.6747419931697	-7.16160614205572	6.07952073784544e-08	3.29574018946358e-07	7.2822637542886
PC 36:5	PC	36	5	FALSE	PC 36:5	PIT-05-PCP vs DMSO	-0.0473341370203297	19.0358188654682	-0.696078868185647	0.49179130440616	0.556642904987192	-7.84369386798363
PC 36:6	PC	36	6	FALSE	PC 36:6	PIT-05-PCP vs DMSO	0.0585037075932784	14.8528123834812	1.08952399974306	0.284684630585637	0.374442874387028	-7.49085419329626
PC 38:1	PC	38	1	FALSE	PC 38:1	PIT-05-PCP vs DMSO	-0.559065676624223	16.7538655538489	-8.04958731443307	5.93427417799471e-09	4.70177107948812e-08	9.64354185056573
PC 38:2	PC	38	2	FALSE	PC 38:2	PIT-05-PCP vs DMSO	-0.0531743488459948	19.5567681433565	-0.855793277758311	0.398964081331359	0.489205956870595	-7.71828155169564
PC 38:3	PC	38	3	FALSE	PC 38:3	PIT-05-PCP vs DMSO	0.414228971600243	21.0620358964091	5.55558708095738	5.01697195439524e-06	1.79815714269437e-05	2.831291387469
PC 38:4	PC	38	4	FALSE	PC 38:4	PIT-05-PCP vs DMSO	0.0255019308043084	21.5256336605825	0.212050799746103	0.833515983283082	0.867193396749065	-8.06866242330408
PC 38:5	PC	38	5	FALSE	PC 38:5	PIT-05-PCP vs DMSO	-0.246511670511308	21.4929715963939	-2.25175060927879	0.0318942591012054	0.0542993171475068	-5.67482074538536
PC 38:6	PC	38	6	FALSE	PC 38:6	PIT-05-PCP vs DMSO	-0.0494937110705692	18.2722519714738	-0.754502986867167	0.456488611319215	0.537352308181476	-7.80069631820464
PC 38:7	PC	38	7	FALSE	PC 38:7	PIT-05-PCP vs DMSO	0.720551472549596	15.0356499524858	1.64250626603884	0.111032915386949	0.157743314273872	-6.75854821084185
PC 40:2	PC	40	2	FALSE	PC 40:2	PIT-05-PCP vs DMSO	-0.272053447527755	15.468226100435	-2.98301811864598	0.00565769144339944	0.0110998517841932	-4.07341212941965
PC 40:3	PC	40	3	FALSE	PC 40:3	PIT-05-PCP vs DMSO	-0.0230133772413938	18.6621520824452	-0.168408067090412	0.867403924359138	0.888981136407873	-8.07722563631719
PC 40:4	PC	40	4	FALSE	PC 40:4	PIT-05-PCP vs DMSO	-0.199873627668518	20.0898374552461	-3.62347804862985	0.00107326483854958	0.00256897348191125	-2.47874051374276
PC 40:5	PC	40	5	FALSE	PC 40:5	PIT-05-PCP vs DMSO	0.280337880247658	20.3363806273351	2.16943404435057	0.0381852580637019	0.0639525460253869	-5.83616088771583
PC 40:6	PC	40	6	FALSE	PC 40:6	PIT-05-PCP vs DMSO	0.0494769817149286	19.2141823883064	0.71096086451391	0.482655091860321	0.555174081963828	-7.83305891281467
PC 40:7	PC	40	7	FALSE	PC 40:7	PIT-05-PCP vs DMSO	-0.268412320150853	16.6006728497867	-2.24556994217966	0.0323320199652698	0.0545934107610294	-5.68708367609486
PC 40:8	PC	40	8	FALSE	PC 40:8	PIT-05-PCP vs DMSO	-0.837273049680665	15.751282807315	-5.39008814704552	7.98179594895351e-06	2.69549174669578e-05	2.36602590944921
PC 42:3	PC	42	3	FALSE	PC 42:3	PIT-05-PCP vs DMSO	-0.011542524193181	14.1703114716925	-0.0256856546442845	0.979679879002825	0.98670595120646	-8.09152263071089
PC 42:4	PC	42	4	FALSE	PC 42:4	PIT-05-PCP vs DMSO	0.651093084950716	16.4760206376213	3.37774846795072	0.00205670598555272	0.00436784982498824	-3.10723694282212
PC 42:5	PC	42	5	FALSE	PC 42:5	PIT-05-PCP vs DMSO	0.411002522872148	17.6831969166817	6.89630486342217	1.24022026129967e-07	5.67745275172736e-07	6.56036573220165
PC 42:6	PC	42	6	FALSE	PC 42:6	PIT-05-PCP vs DMSO	0.410623574849787	16.8582275571125	0.641853097426734	0.525892010872489	0.588770403476809	-7.88059855764788
PC 42:7	PC	42	7	FALSE	PC 42:7	PIT-05-PCP vs DMSO	0.988083815407729	18.059690083178	10.1155913398778	3.90941374667175e-11	4.73728959890812e-10	14.7593265670843
PC 42:8	PC	42	8	FALSE	PC 42:8	PIT-05-PCP vs DMSO	0.610023659541365	17.8935390529482	2.33090783642124	0.0267416523015955	0.0462922720515014	-5.51568007554333
PC 44:10	PC	44	10	FALSE	PC 44:10	PIT-05-PCP vs DMSO	0.754208233812313	13.7420061063616	1.3535699583928	0.186086138919004	0.253865858392814	-7.17387111725667
PC 44:5	PC	44	5	FALSE	PC 44:5	PIT-05-PCP vs DMSO	1.15002146148139	13.9901679234388	4.77059425512308	4.54990351610009e-05	0.000139892555868152	0.629570230645266
PC 44:6	PC	44	6	FALSE	PC 44:6	PIT-05-PCP vs DMSO	1.16417400433511	15.8880464669754	9.62629383979022	1.22111624230477e-10	1.32394708376202e-09	13.5976171145165
PC 44:7	PC	44	7	FALSE	PC 44:7	PIT-05-PCP vs DMSO	1.12468626874886	16.5902811037755	10.3000540168696	2.56520828495096e-11	3.77452076214213e-10	15.1892597261506
PC 44:8	PC	44	8	FALSE	PC 44:8	PIT-05-PCP vs DMSO	0.96713664000649	16.7458321814412	5.55234500385516	5.06277253768318e-06	1.79815714269437e-05	2.82217842853949
PC 44:9	PC	44	9	FALSE	PC 44:9	PIT-05-PCP vs DMSO	0.607162594002318	16.1558343493464	2.74852528338683	0.0100812795166751	0.0188794870948643	-4.61679121519645
PC 33:1_d7	PC	33	1	TRUE	PC 33:1_d7	PIT-05-PCP vs DMSO	-0.228110978240612	22.2993471385791	-1.03744844027159	0.307900217585166	0.393959284612076	-7.54594681453096
PC(O-28:0)	PC	28	0	FALSE	PC(O-28:0)	PIT-05-PCP vs DMSO	-0.393978764170218	14.9769673147811	-1.6681949965819	0.105788102179932	0.153366506718642	-6.71834601623915
PC(O-30:0)	PC	30	0	FALSE	PC(O-30:0)	PIT-05-PCP vs DMSO	-0.595948949678164	17.2616491547754	-4.46065822426897	0.000108277363319598	0.000293488642682069	-0.229954732852767
PC(O-32:0)	PC	32	0	FALSE	PC(O-32:0)	PIT-05-PCP vs DMSO	-0.599411411095641	19.2398478046174	-6.63753235402823	2.50374977964011e-07	1.09738820128907e-06	5.84994524629595
PC(O-32:1)	PC	32	1	FALSE	PC(O-32:1)	PIT-05-PCP vs DMSO	-0.377326556084612	18.6398617133785	-1.73062257229692	0.0938985539028317	0.143282237807284	-6.61850575971069
PC(O-34:0)	PC	34	0	FALSE	PC(O-34:0)	PIT-05-PCP vs DMSO	-0.672408369657998	17.0221511825177	-4.15258351646352	0.000254513379245677	0.00066366779904569	-1.0727193881374
PC(O-34:1)	PC	34	1	FALSE	PC(O-34:1)	PIT-05-PCP vs DMSO	-0.259642621162179	20.4745282733548	-2.78955285743441	0.00912514321333944	0.0174053657587771	-4.52356419466644
PC(O-34:2)	PC	34	2	FALSE	PC(O-34:2)	PIT-05-PCP vs DMSO	0.00122697943339769	17.5408581027639	0.00776958171440147	0.99385278882634	0.99385278882634	-8.09183212670596
PC(O-36:1)	PC	36	1	FALSE	PC(O-36:1)	PIT-05-PCP vs DMSO	-0.225921826506947	16.5836627192221	-0.763641405428264	0.451105132188564	0.537154088039561	-7.79366908194361
PC(O-36:2)	PC	36	2	FALSE	PC(O-36:2)	PIT-05-PCP vs DMSO	-0.120184820045353	17.2102528906117	-0.580201166112685	0.566155347388342	0.62501655904663	-7.91901759900763
PC(O-36:3)	PC	36	3	FALSE	PC(O-36:3)	PIT-05-PCP vs DMSO	-0.370822517387376	17.1848527663773	-2.12710721045572	0.041833797377047	0.0689420980773735	-5.91742375576013
PC(O-36:4)	PC	36	4	FALSE	PC(O-36:4)	PIT-05-PCP vs DMSO	-1.1470887420466	17.4132469858034	-15.4969085943208	8.99213867806468e-16	6.17460189227108e-14	25.667681233628
PC(O-36:5)	PC	36	5	FALSE	PC(O-36:5)	PIT-05-PCP vs DMSO	-0.591756808631799	18.4287882813329	-5.268780270911	1.12227840317577e-05	3.72886050087434e-05	2.02505444207447
PC(O-36:6)	PC	36	6	FALSE	PC(O-36:6)	PIT-05-PCP vs DMSO	-0.895365571731757	14.9732925652375	-7.95588925382604	7.5511129106701e-09	5.76121947999274e-08	9.39869099331317
PC(O-38:2)	PC	38	2	FALSE	PC(O-38:2)	PIT-05-PCP vs DMSO	-0.121302443835905	15.2947990069942	-0.423058279021621	0.675300505885864	0.718502920584531	-7.99972349997958
PC(O-38:3)	PC	38	3	FALSE	PC(O-38:3)	PIT-05-PCP vs DMSO	-0.09233705983786	16.6638432070712	-0.446604453787955	0.658400321303986	0.707080641277735	-7.98921685773598
PC(O-38:4)	PC	38	4	FALSE	PC(O-38:4)	PIT-05-PCP vs DMSO	-0.5216877299502	17.083749938917	-6.14961981924445	9.57569091613553e-07	3.8678280955371e-06	4.49624937037023
PC(O-38:5)	PC	38	5	FALSE	PC(O-38:5)	PIT-05-PCP vs DMSO	-0.432951959828802	17.0800913263233	-7.84899656665664	9.9535220383154e-09	7.07043289618266e-08	9.118072248084
PC(O-38:6)	PC	38	6	FALSE	PC(O-38:6)	PIT-05-PCP vs DMSO	-0.367701738508713	17.9618415560944	-4.54058754730084	8.66294299050917e-05	0.000241157602168228	-0.00922891539246429
PC(O-38:7)	PC	38	7	FALSE	PC(O-38:7)	PIT-05-PCP vs DMSO	-0.476662512014442	14.1986607291324	-5.83641834466127	2.28730052121275e-06	8.72562791425605e-06	3.61991905947229
PC(O-40:6)	PC	40	6	FALSE	PC(O-40:6)	PIT-05-PCP vs DMSO	0.103294857353145	16.1851971920028	0.201091022709288	0.841998280106564	0.868451556434167	-8.07099711593247
PC(O-40:7)	PC	40	7	FALSE	PC(O-40:7)	PIT-05-PCP vs DMSO	-0.191574263202001	15.6298286753631	-2.34821688740617	0.0257207811458108	0.0452861616755302	-5.48037345762979
PE 32:0	PE	32	0	FALSE	PE 32:0	PIT-05-PCP vs DMSO	0.473843137205923	15.8240827197988	4.71889101057788	5.25972819764783e-05	0.000159338824811096	0.485561955879291
PE 32:1	PE	32	1	FALSE	PE 32:1	PIT-05-PCP vs DMSO	0.451362882392975	16.3523891735803	0.888711597526605	0.381299793547493	0.47317926187219	-7.68937050018423
PE 34:0	PE	34	0	FALSE	PE 34:0	PIT-05-PCP vs DMSO	0.571634290306767	16.6108999750416	7.1271270636334	6.6668430923121e-08	3.43342419254073e-07	7.18883720415468
PE 34:1	PE	34	1	FALSE	PE 34:1	PIT-05-PCP vs DMSO	0.100828220266584	19.0758601232655	0.559318043298094	0.580138511053309	0.635683687643519	-7.93117227318504
PE 34:2	PE	34	2	FALSE	PE 34:2	PIT-05-PCP vs DMSO	0.358905279249322	17.5696847814827	4.46220999235624	0.000107809950848225	0.000293488642682069	-0.225676633299595
PE 36:1	PE	36	1	FALSE	PE 36:1	PIT-05-PCP vs DMSO	-0.518206507045284	19.0262885973003	-7.70606393301399	1.44329864143296e-08	9.910650671173e-08	8.74072960205637
PE 36:2	PE	36	2	FALSE	PE 36:2	PIT-05-PCP vs DMSO	0.0646791556285312	18.9982111576192	1.21184023737831	0.235127021599535	0.314520561360416	-7.35172667990012
PE 36:4	PE	36	4	FALSE	PE 36:4	PIT-05-PCP vs DMSO	-0.964312132078563	17.4317763841795	-12.7785775195891	1.33667364505318e-13	3.93363958401366e-12	20.5581682963775
PE 36:5	PE	36	5	FALSE	PE 36:5	PIT-05-PCP vs DMSO	0.258458922664964	13.6682211632515	0.42119086133021	0.676648381521355	0.718502920584531	-8.00053271736239
PE 38:1	PE	38	1	FALSE	PE 38:1	PIT-05-PCP vs DMSO	-0.312695029356429	14.4830546598684	-0.714391300676198	0.480562936628257	0.555174081963828	-7.83057661590158
PE 38:3	PE	38	3	FALSE	PE 38:3	PIT-05-PCP vs DMSO	-0.247779161071681	18.7752572918304	-1.45376640080217	0.156497623897493	0.217827773803268	-7.03768083692316
PE 38:4	PE	38	4	FALSE	PE 38:4	PIT-05-PCP vs DMSO	-0.748208897704484	20.055849938762	-7.30832466987133	4.11238120525161e-08	2.49161920082892e-07	7.67845013307997
PE 38:5	PE	38	5	FALSE	PE 38:5	PIT-05-PCP vs DMSO	-0.37889291727199	18.7996547523497	-3.5956287646936	0.00115614143423211	0.00264627928279795	-2.55086912422001
PE 38:6	PE	38	6	FALSE	PE 38:6	PIT-05-PCP vs DMSO	-0.305592873653352	14.8530816863963	-2.02840733693374	0.0515694682786277	0.0829946130109164	-6.10229506188368
PE 40:3	PE	40	3	FALSE	PE 40:3	PIT-05-PCP vs DMSO	0.163511075953011	18.2689350297854	1.70932017139672	0.0978226413785432	0.147090979007152	-6.65291335249356
PE 40:4	PE	40	4	FALSE	PE 40:4	PIT-05-PCP vs DMSO	0.0778478734115066	19.6073637202297	0.696160068297834	0.491741191369229	0.556642904987192	-7.84363643142137
PE 40:5	PE	40	5	FALSE	PE 40:5	PIT-05-PCP vs DMSO	-0.215798078551088	18.4472603283405	-2.96826785982207	0.0058703462567863	0.0114084087631885	-4.10832011492557
PE 40:6	PE	40	6	FALSE	PE 40:6	PIT-05-PCP vs DMSO	0.463024717567905	17.7341787161061	4.08828349867307	0.00030382883656596	0.000772700497933182	-1.24671822253757
PE 42:4	PE	42	4	FALSE	PE 42:4	PIT-05-PCP vs DMSO	0.683818468509377	14.5443672701716	1.92965176367606	0.0632515100497829	0.0987106899261764	-6.28058235928283
PE 42:5	PE	42	5	FALSE	PE 42:5	PIT-05-PCP vs DMSO	1.80817189321341	15.8196850319959	3.61568436336949	0.00109585799995399	0.00256897348191125	-2.49894766826572
PE 42:6	PE	42	6	FALSE	PE 42:6	PIT-05-PCP vs DMSO	0.699967683569088	15.7436422839795	8.85868304464741	7.76595511429052e-10	6.95559458062542e-09	11.7124544981253
PE 42:7	PE	42	7	FALSE	PE 42:7	PIT-05-PCP vs DMSO	-0.00976127793490362	16.160032719112	-0.117790161474458	0.907026949858189	0.920431289018655	-8.08470071074217
PE 42:8	PE	42	8	FALSE	PE 42:8	PIT-05-PCP vs DMSO	-0.355816047471689	16.4314266453053	-1.97253485909263	0.0579220665073079	0.0917841976961955	-6.20400251411016
PE 44:6	PE	44	6	FALSE	PE 44:6	PIT-05-PCP vs DMSO	0.133852609193101	14.4102632829663	0.445727398262565	0.659026617113229	0.707080641277735	-7.98961828142273
PE 44:7	PE	44	7	FALSE	PE 44:7	PIT-05-PCP vs DMSO	0.201443615249272	15.697841740926	2.89604095168751	0.00702541149255697	0.0135255585744555	-4.27788170698324
PE 44:8	PE	44	8	FALSE	PE 44:8	PIT-05-PCP vs DMSO	-0.140604762313942	15.6974996631008	-1.08290300501387	0.287565368389366	0.374442874387028	-7.49799729239031
PE(O-32:1)	PE	32	1	FALSE	PE(O-32:1)	PIT-05-PCP vs DMSO	-0.765528999270679	16.2887100828955	-10.1576293721506	3.55011515428159e-11	4.57077326113755e-10	14.8576908583707
PE(O-32:2)	PE	32	2	FALSE	PE(O-32:2)	PIT-05-PCP vs DMSO	-0.274811501269216	15.4250527554335	-0.472134422475921	0.640281576245503	0.694200024771441	-7.97719100873951
PE(O-34:1)	PE	34	1	FALSE	PE(O-34:1)	PIT-05-PCP vs DMSO	-0.732811676596001	16.0409583586718	-6.62938331345971	2.56003171255809e-07	1.09868027663951e-06	5.82748017431753
PE(O-34:2)	PE	34	2	FALSE	PE(O-34:2)	PIT-05-PCP vs DMSO	-0.178529564948475	18.0299229452758	-2.63064133474949	0.0133751965966795	0.0246008080260355	-4.88001555837235
PE(O-34:3)	PE	34	3	FALSE	PE(O-34:3)	PIT-05-PCP vs DMSO	0.213537136174584	15.8118360243722	1.56450904602889	0.128292253632405	0.181015097590927	-6.87740416872804
PE(O-36:2)	PE	36	2	FALSE	PE(O-36:2)	PIT-05-PCP vs DMSO	-0.154067766011968	17.1305044873455	-0.97730973567003	0.336309872436908	0.427653294580266	-7.60644089124053
PE(O-36:4)	PE	36	4	FALSE	PE(O-36:4)	PIT-05-PCP vs DMSO	-0.024653430322564	17.018705736749	-0.138123994187313	0.891074675384327	0.908719718461245	-8.08201520646694
PE(O-36:5)	PE	36	5	FALSE	PE(O-36:5)	PIT-05-PCP vs DMSO	-0.898568947247126	18.9980887493655	-10.4851188303691	1.68824255382383e-11	2.89814971739757e-10	15.6162156808243
PE(O-36:6)	PE	36	6	FALSE	PE(O-36:6)	PIT-05-PCP vs DMSO	-1.21547690859625	15.9046321916468	-8.95904658556174	6.07061744576382e-10	5.68430542648794e-09	11.9632799594718
PE(O-38:5)	PE	38	5	FALSE	PE(O-38:5)	PIT-05-PCP vs DMSO	-0.373984848959387	20.1138916810221	-4.67254721281469	5.98902406842931e-05	0.000173766050436118	0.35667051791455
PE(O-38:6)	PE	38	6	FALSE	PE(O-38:6)	PIT-05-PCP vs DMSO	-0.503897985262621	18.9292741342189	-6.99171010678539	9.58896515323982e-08	4.81297041927394e-07	6.82075553200493
PE(O-38:7)	PE	38	7	FALSE	PE(O-38:7)	PIT-05-PCP vs DMSO	-0.851925330232808	14.0955159047485	-1.07868384476502	0.289411839367734	0.374442874387028	-7.50252817088483
PE(O-40:3)	PE	40	3	FALSE	PE(O-40:3)	PIT-05-PCP vs DMSO	-0.100523796261269	14.7633903413028	-0.474148553262285	0.638861495377382	0.694200024771441	-7.97621422641512
PE(O-40:4)	PE	40	4	FALSE	PE(O-40:4)	PIT-05-PCP vs DMSO	0.0942580027386654	17.4470402553343	0.676158857158945	0.504171677100542	0.567537516298971	-7.85758810443993
PE(O-40:5)	PE	40	5	FALSE	PE(O-40:5)	PIT-05-PCP vs DMSO	-0.137259280262161	18.570704855805	-2.08536804054606	0.0457320756915813	0.0747683142259186	-5.99640250545156
PE(O-40:6)	PE	40	6	FALSE	PE(O-40:6)	PIT-05-PCP vs DMSO	0.815084617256297	18.2675734343408	13.9797091964468	1.34101444903313e-14	5.52497953001649e-13	22.9074727818669
PE(O-40:7)	PE	40	7	FALSE	PE(O-40:7)	PIT-05-PCP vs DMSO	0.40924316303513	16.7326167372703	7.16714158898209	5.99024726779284e-08	3.29574018946358e-07	7.29725166689061
PE(O-42:6)	PE	42	6	FALSE	PE(O-42:6)	PIT-05-PCP vs DMSO	-0.194536081737533	13.7286851085726	-1.69154215168431	0.10120208679213	0.14842233862079	-6.68136045006208
PI 34:1	PI	34	1	FALSE	PI 34:1	PIT-05-PCP vs DMSO	0.964309608330399	13.9784978653408	2.52386459095203	0.0171957219397945	0.0310729712245409	-5.11220669289642
PI 36:1	PI	36	1	FALSE	PI 36:1	PIT-05-PCP vs DMSO	1.55172494614632	13.4340583032321	3.31041920232782	0.00245173522565123	0.00515364751514442	-3.27609407838756
PI 36:2	PI	36	2	FALSE	PI 36:2	PIT-05-PCP vs DMSO	1.23980200424841	14.2540543337955	1.66322228091245	0.106786943590138	0.153366506718642	-6.7261686126293
PI 36:4	PI	36	4	FALSE	PI 36:4	PIT-05-PCP vs DMSO	-0.675058797585868	15.719834933127	-6.92385808919428	1.15130077284688e-07	5.39018089105584e-07	6.63565501121907
PI 38:3	PI	38	3	FALSE	PI 38:3	PIT-05-PCP vs DMSO	0.328475890601145	16.5895483192695	2.0406669952366	0.0502604174341014	0.0815247715860228	-6.07969003446745
PI 38:4	PI	38	4	FALSE	PI 38:4	PIT-05-PCP vs DMSO	-0.408913795988781	14.2883667465716	-1.39537488270971	0.173249812236331	0.237929742137894	-7.11808403062509
PI 38:5	PI	38	5	FALSE	PI 38:5	PIT-05-PCP vs DMSO	0.27715899438865	18.0363082602729	3.43648430397673	0.00176281376299701	0.00386318760827004	-2.95870236507423
PI 40:4	PI	40	4	FALSE	PI 40:4	PIT-05-PCP vs DMSO	1.1068734583351	15.2528182921632	9.56573972894973	1.40901435070864e-10	1.4512847812299e-09	13.4516866184354
PI 40:5	PI	40	5	FALSE	PI 40:5	PIT-05-PCP vs DMSO	2.35374810191656	14.1394553263666	6.98313617841551	9.81285231114105e-08	4.81297041927394e-07	6.79739007092814
PI 40:6	PI	40	6	FALSE	PI 40:6	PIT-05-PCP vs DMSO	1.02071384305501	13.9549679401655	3.28745538525139	0.00260243756515674	0.00536102138422289	-3.33332951305659
SM 32:1	SM	32	1	FALSE	SM 32:1	PIT-05-PCP vs DMSO	1.43791334806722	17.7635918623472	7.14516702410037	6.35269243178896e-08	3.35552472038083e-07	7.23773439195039
SM 34:0	SM	34	0	FALSE	SM 34:0	PIT-05-PCP vs DMSO	3.33898243744835	17.4651427829169	33.3441711002077	4.30817844735804e-25	8.87484760155756e-23	47.4007509155078
SM 34:1	SM	34	1	FALSE	SM 34:1	PIT-05-PCP vs DMSO	0.28978850201279	21.8557956907899	4.55916491350533	8.22476641966274e-05	0.000232096148280894	0.0421754490650432
SM 36:0	SM	36	0	FALSE	SM 36:0	PIT-05-PCP vs DMSO	2.78791740460538	15.7054534158014	10.2602100454012	2.80858643505844e-11	3.8571253708136e-10	15.096764112079
SM 36:1	SM	36	1	FALSE	SM 36:1	PIT-05-PCP vs DMSO	0.412918672469673	19.6555979112184	5.02333330683383	2.23738471293003e-05	7.18836950339335e-05	1.33612701733595
SM 36:2	SM	36	2	FALSE	SM 36:2	PIT-05-PCP vs DMSO	1.58817464025594	16.8707789346121	9.40939812013472	2.04345297299124e-10	2.00453005921998e-09	13.0727099399619
SM 38:1	SM	38	1	FALSE	SM 38:1	PIT-05-PCP vs DMSO	-0.00176455092743746	16.6712074314403	-0.0228583975853076	0.981916116491865	0.98670595120646	-8.09159349803767
SM 40:1	SM	40	1	FALSE	SM 40:1	PIT-05-PCP vs DMSO	-0.794502315962602	15.7503079194733	-9.85521805684175	7.139179441637e-11	8.17039424987345e-10	14.144999936683
SM 40:2	SM	40	2	FALSE	SM 40:2	PIT-05-PCP vs DMSO	0.57601186268614	16.7414550378761	8.06638330401752	5.68408661670334e-09	4.68368737216355e-08	9.68732047257246
SM 42:2	SM	42	2	FALSE	SM 42:2	PIT-05-PCP vs DMSO	-0.285944801489783	18.1086916268779	-3.24899127763266	0.00287498792504824	0.00583313187181629	-3.42878022824559
SM 42:3	SM	42	3	FALSE	SM 42:3	PIT-05-PCP vs DMSO	0.402536992491169	16.599568498369	4.67400473304891	5.9646251331267e-05	0.000173766050436118	0.360721304508498
SM 42:4	SM	42	4	FALSE	SM 42:4	PIT-05-PCP vs DMSO	2.47179051268441	14.5017258404727	6.51549066770629	3.49511998201884e-07	1.46937697203241e-06	5.51294819620403
TG 46:0	TG	46	0	FALSE	TG 46:0	PIT-05-PCP vs DMSO	-1.29088021711691	15.2093609435206	-7.17188895137239	5.91474488982199e-08	3.29574018946358e-07	7.31010324893512
TG 46:1	TG	46	1	FALSE	TG 46:1	PIT-05-PCP vs DMSO	-0.62004192263885	14.6018437124714	-1.69737407916396	0.100082870476052	0.14842233862079	-6.67205558934184
TG 48:0	TG	48	0	FALSE	TG 48:0	PIT-05-PCP vs DMSO	-2.52805703328304	14.9459659449612	-3.38091602326009	0.00203971849139146	0.00436784982498824	-3.09925538496477
TG 48:1	TG	48	1	FALSE	TG 48:1	PIT-05-PCP vs DMSO	-0.98992674636871	16.0294869163007	-10.3937181307846	2.07458389427523e-11	3.28741755554382e-10	15.4058952739731
TG 48:2	TG	48	2	FALSE	TG 48:2	PIT-05-PCP vs DMSO	-0.320171780543581	15.2394156440633	-3.24721018827227	0.00288824976177311	0.00583313187181629	-3.43318723662482
TG 50:1	TG	50	1	FALSE	TG 50:1	PIT-05-PCP vs DMSO	-1.37413041396686	16.7579450744888	-16.9840187967025	7.7297116985512e-17	7.96160304950774e-15	28.1724912508514
TG 50:2	TG	50	2	FALSE	TG 50:2	PIT-05-PCP vs DMSO	-0.452211702594484	17.0214971485048	-5.75891544034824	2.83987387127601e-06	1.06366184996883e-05	3.40246843523366
TG 50:3	TG	50	3	FALSE	TG 50:3	PIT-05-PCP vs DMSO	0.0906726953232403	15.3281164194259	0.834686411544595	0.410558396990692	0.497500175176956	-7.73627243756746
TG 52:1	TG	52	1	FALSE	TG 52:1	PIT-05-PCP vs DMSO	-1.6330917976248	16.1935074507086	-13.6164499573184	2.64619378620279e-14	9.08526533262959e-13	22.2130299523095
TG 52:2	TG	52	2	FALSE	TG 52:2	PIT-05-PCP vs DMSO	-0.616270311780824	17.4820680964694	-6.96426047129388	1.03246264534782e-07	4.94621639399189e-07	6.74592561199745
TG 52:3	TG	52	3	FALSE	TG 52:3	PIT-05-PCP vs DMSO	0.0595418511984655	16.8616516099212	0.844240016058958	0.405284598331736	0.494015545895488	-7.7281822590751
TG 52:4	TG	52	4	FALSE	TG 52:4	PIT-05-PCP vs DMSO	0.211572845007176	15.2550184986591	1.74324377892662	0.0916368120458864	0.140874502100393	-6.59795586845739
TG 52:5	TG	52	5	FALSE	TG 52:5	PIT-05-PCP vs DMSO	0.300885091195629	14.5105030636832	0.810091020356616	0.424331499537606	0.511182976051151	-7.75669565456434
TG 54:2	TG	54	2	FALSE	TG 54:2	PIT-05-PCP vs DMSO	-0.763519534818695	16.1308450891046	-6.3688146547325	5.22820891121845e-07	2.154022071422e-06	5.10643611679987
TG 54:3	TG	54	3	FALSE	TG 54:3	PIT-05-PCP vs DMSO	-0.123251971373209	16.7157440013964	-1.08063889952251	0.28855518911529	0.374442874387028	-7.50043070608097
TG 54:4	TG	54	4	FALSE	TG 54:4	PIT-05-PCP vs DMSO	0.267093708525005	16.0047040083905	2.33447825746121	0.0265281097998393	0.0462922720515014	-5.50841194251225
TG 54:5	TG	54	5	FALSE	TG 54:5	PIT-05-PCP vs DMSO	0.132324600909283	16.2042460263271	0.861199717722449	0.396027879824285	0.488513432597621	-7.71360444275248
TG 54:6	TG	54	6	FALSE	TG 54:6	PIT-05-PCP vs DMSO	0.44357522945736	15.22554551247	2.77225175448446	0.00951748525586761	0.0179871739698048	-4.56297668722188
TG 56:3	TG	56	3	FALSE	TG 56:3	PIT-05-PCP vs DMSO	-0.233160832168792	14.7476661299781	-1.69262957944373	0.10099260525021	0.14842233862079	-6.67962745599671
TG 56:4	TG	56	4	FALSE	TG 56:4	PIT-05-PCP vs DMSO	0.429832409504438	15.9265060842753	3.49506407732128	0.00151029578945819	0.00338174926769985	-2.80947029548322
TG 56:5	TG	56	5	FALSE	TG 56:5	PIT-05-PCP vs DMSO	0.523522066910317	16.3493140569724	3.3838756078955	0.00202396857521716	0.00436784982498824	-3.09179487094905
TG 56:6	TG	56	6	FALSE	TG 56:6	PIT-05-PCP vs DMSO	0.447715621463779	16.161949353243	2.99333213097368	0.00551335291460474	0.0109206798116209	-4.04894764115953
TG 56:7	TG	56	7	FALSE	TG 56:7	PIT-05-PCP vs DMSO	0.73988961574635	14.7112133221407	1.96705963594192	0.058579938465052	0.0921180711740512	-6.21385233082431
TG 58:5	TG	58	5	FALSE	TG 58:5	PIT-05-PCP vs DMSO	0.798894360544458	15.393427759183	5.47948406808835	6.21051268643442e-06	2.13227602234248e-05	2.61735498987596
TG 58:6	TG	58	6	FALSE	TG 58:6	PIT-05-PCP vs DMSO	0.815734061224799	15.4077156834303	5.0184705820467	2.26817484330373e-05	7.18836950339335e-05	1.32249963559788
TG 58:7	TG	58	7	FALSE	TG 58:7	PIT-05-PCP vs DMSO	0.877620254082326	15.2312417157046	5.49072566691436	6.0177075356508e-06	2.10109788532892e-05	2.64895906887135
TG 60:7	TG	60	7	FALSE	TG 60:7	PIT-05-PCP vs DMSO	2.25112313071645	13.9470506397668	4.62734345981728	6.79701643622974e-05	0.000194470192481018	0.231135903347022
TG 48:1_d7	TG	48	1	TRUE	TG 48:1_d7	PIT-05-PCP vs DMSO	-0.204208036862064	23.141292343499	-0.891188769227254	0.379991225446843	0.47317926187219	-7.68715299465
CE 18:1	CE	18	1	FALSE	CE 18:1	PIT vs DMSO	-0.886578171905683	14.3832963749545	-1.20361917329282	0.238243050318	0.304832722767131	-7.40496004244275
Cer 32:1	Cer	32	1	FALSE	Cer 32:1	PIT vs DMSO	2.00436015672624	16.0119758942654	4.514762094401	9.3107809458016e-05	0.000228335818432754	-0.123338132243122
Cer 34:0	Cer	34	0	FALSE	Cer 34:0	PIT vs DMSO	3.07783483832514	15.1616960856075	7.77847821444795	1.19525044644291e-08	6.31337415300612e-08	8.891073435133
Cer 34:1	Cer	34	1	FALSE	Cer 34:1	PIT vs DMSO	0.15547993256574	18.8545759936816	1.49310386340807	0.145958371509621	0.199122016761469	-7.02533413634441
Cer 36:1	Cer	36	1	FALSE	Cer 36:1	PIT vs DMSO	0.00393825322228469	18.610375512201	0.0529682204836344	0.958111913326347	0.980374450087654	-8.13393192143059
Cer 36:2	Cer	36	2	FALSE	Cer 36:2	PIT vs DMSO	0.956184443686477	15.8465349237074	7.98762400777827	6.95849180358594e-09	3.98180364316306e-08	9.44073942566162
Cer 38:1	Cer	38	1	FALSE	Cer 38:1	PIT vs DMSO	-1.6181250069882	14.6709408106974	-3.85467017633422	0.000575476983656063	0.00126115168758669	-1.91504421557301
Cer 38:2	Cer	38	2	FALSE	Cer 38:2	PIT vs DMSO	1.43102356899953	13.754026268531	2.5657752174568	0.0155896033789815	0.026191422890224	-5.06505581129261
Cer 40:1	Cer	40	1	FALSE	Cer 40:1	PIT vs DMSO	-1.02407300009979	14.9565607419296	-15.093508337388	1.80690086180242e-15	6.20369295885497e-14	24.9204363870264
Cer 40:2	Cer	40	2	FALSE	Cer 40:2	PIT vs DMSO	0.0889535690523578	15.4302997553773	0.515398765959903	0.610089791644128	0.683035310210274	-7.99881651597785
Cer 42:2	Cer	42	2	FALSE	Cer 42:2	PIT vs DMSO	-0.720402848000904	17.0327995855762	-8.43748475365077	2.21485794883361e-09	1.38260829533249e-08	10.6050080951833
Cer 42:3	Cer	42	3	FALSE	Cer 42:3	PIT vs DMSO	-0.266928022862309	15.3049770301764	-2.03302441964618	0.0510729897460111	0.0779335991679872	-6.13714788285639
Cer 42:4	Cer	42	4	FALSE	Cer 42:4	PIT vs DMSO	1.78937912714401	13.5817161604366	5.90018595572371	1.91474662073378e-06	5.88713140106207e-06	3.75653912007622
DG 30:0	DG	30	0	FALSE	DG 30:0	PIT vs DMSO	-0.276547817476528	15.071077444578	-0.998445421729926	0.326129260051864	0.392880862986456	-7.62904286809383
DG 32:0	DG	32	0	FALSE	DG 32:0	PIT vs DMSO	-0.546137553409975	16.9764597232532	-0.612102189542128	0.545128232312642	0.617013273936287	-7.94311263972051
DG 32:1	DG	32	1	FALSE	DG 32:1	PIT vs DMSO	-0.0625247187992834	15.4333074753261	-0.629834290571139	0.533618976182006	0.607323254660184	-7.93188630442361
DG 34:0	DG	34	0	FALSE	DG 34:0	PIT vs DMSO	-0.409076393777505	17.2383383599361	-0.295482569273256	0.769681284626493	0.821525101725687	-8.09035998247555
DG 34:1	DG	34	1	FALSE	DG 34:1	PIT vs DMSO	0.139326982301405	16.9888488783754	1.25042559913428	0.22090666904253	0.286206124671454	-7.34850890358986
DG 34:2	DG	34	2	FALSE	DG 34:2	PIT vs DMSO	0.606459580235007	15.5249172997832	6.48100467710543	3.84155782916364e-07	1.36441536690985e-06	5.37565315674181
DG 36:1	DG	36	1	FALSE	DG 36:1	PIT vs DMSO	0.0774850696044394	15.7133891726971	0.427048680523163	0.672423960985219	0.725232125460498	-8.04149264067672
DG 36:2	DG	36	2	FALSE	DG 36:2	PIT vs DMSO	0.622731724421854	15.503440417402	4.69051489334198	5.69504823793922e-05	0.000141346980363311	0.363972072196884
DG 36:3	DG	36	3	FALSE	DG 36:3	PIT vs DMSO	0.5948622666792	14.2458070934655	5.67379422278823	3.60300997902888e-06	1.07568124011587e-05	3.121206045056
DG 36:4	DG	36	4	FALSE	DG 36:4	PIT vs DMSO	0.612231396681232	14.5187688215812	3.52386716447401	0.00139933653216657	0.00297178686212693	-2.77873484015207
DG 38:4	DG	38	4	FALSE	DG 38:4	PIT vs DMSO	0.401798098776987	16.3387679077806	3.9620953350048	0.000429436264919504	0.000951224414767933	-1.62882756709073
DG 40:4	DG	40	4	FALSE	DG 40:4	PIT vs DMSO	2.4558988247655	14.576122059519	7.1589854107293	6.12225703081268e-08	2.5555194161991e-07	7.23367277966967
DG 40:5	DG	40	5	FALSE	DG 40:5	PIT vs DMSO	-0.744615016875511	14.1504721529701	-1.28876603990272	0.207428298155044	0.272167066369038	-7.30082611546816
HexCer 34:1	HexCer	34	1	FALSE	HexCer 34:1	PIT vs DMSO	0.156971850604665	17.8696377861982	2.09173225158591	0.0451176224734084	0.0717672011805781	-6.02777952862445
HexCer 36:1	HexCer	36	1	FALSE	HexCer 36:1	PIT vs DMSO	0.23933630201453	17.160262652306	2.50766827126958	0.0178562739170788	0.0294271394153459	-5.19015606029884
HexCer 38:1	HexCer	38	1	FALSE	HexCer 38:1	PIT vs DMSO	-0.455232831928221	14.9138240718427	-3.72862769798699	0.000809338460196509	0.00175498655579453	-2.24748063716318
HexCer 40:1	HexCer	40	1	FALSE	HexCer 40:1	PIT vs DMSO	-2.20815314174763	14.4256495419456	-4.03373918122099	0.00035293806369388	0.000816912821583587	-1.43659712726099
HexCer 40:2	HexCer	40	2	FALSE	HexCer 40:2	PIT vs DMSO	0.183802241889966	15.0921716485141	1.35182093380225	0.186638884096397	0.249659805999076	-7.21961763562972
HexCer 42:2	HexCer	42	2	FALSE	HexCer 42:2	PIT vs DMSO	-0.847274151185059	15.6441793464992	-7.17774361960156	5.82296134773225e-08	2.49902091173509e-07	7.2844659164077
LPC 12:0	LPC	12	0	FALSE	LPC 12:0	PIT vs DMSO	-0.113078719461021	21.6188236388997	-0.470148252915083	0.641683300249371	0.699400845774446	-8.02165886476151
LPC 16:0	LPC	16	0	FALSE	LPC 16:0	PIT vs DMSO	-2.44332747576157	15.0271270449933	-6.56210723510426	3.07647904414852e-07	1.11185032121859e-06	5.59999360923366
LPC 18:0	LPC	18	0	FALSE	LPC 18:0	PIT vs DMSO	-2.94413017866339	14.3869302594624	-10.985459747059	5.56688661118375e-12	7.39891030605697e-11	16.7100447941968
LPC 18:1	LPC	18	1	FALSE	LPC 18:1	PIT vs DMSO	-1.5684839357989	14.0762644287475	-2.88611607677149	0.00719996500390772	0.0127861447483189	-4.34418837758783
PC 24:0	PC	24	0	FALSE	PC 24:0	PIT vs DMSO	-0.00901950489987215	22.0789913123185	-0.0368435909706316	0.970856251543114	0.980374450087654	-8.13467971094819
PC 28:0	PC	28	0	FALSE	PC 28:0	PIT vs DMSO	-0.923953291445443	19.059266743755	-5.02976903669508	2.19727545357388e-05	5.80306081328488e-05	1.31164643191267
PC 30:0	PC	30	0	FALSE	PC 30:0	PIT vs DMSO	-0.760423561150341	22.2094809582702	-8.66557552116972	1.25203403125466e-09	8.59730034794867e-09	11.1856434140124
PC 30:1	PC	30	1	FALSE	PC 30:1	PIT vs DMSO	-0.390641764441895	20.1983309590052	-2.85359359712844	0.00780103364655696	0.0137351532580405	-4.41963838000764
PC 30:2	PC	30	2	FALSE	PC 30:2	PIT vs DMSO	0.815739136546162	16.4752930357432	4.95276649621672	2.728149976657e-05	7.02498618989178e-05	1.09593136458277
PC 31:0	PC	31	0	FALSE	PC 31:0	PIT vs DMSO	-0.151009214786763	15.8502165237125	-1.56951939807055	0.127121163973642	0.175751407909867	-6.91333571013025
PC 32:0	PC	32	0	FALSE	PC 32:0	PIT vs DMSO	-0.345172582246685	22.3260022984581	-2.81811528477772	0.00851044375028268	0.0147323648114137	-4.50138901252241
PC 32:1	PC	32	1	FALSE	PC 32:1	PIT vs DMSO	-0.508889197375381	22.7076783935932	-9.64184626753059	1.17713477267445e-10	1.07906811677669e-09	13.5951687120843
PC 32:2	PC	32	2	FALSE	PC 32:2	PIT vs DMSO	0.164581191561469	19.9041904160396	0.937978584280426	0.355821260479394	0.423694680108412	-7.68765455202884
PC 32:3	PC	32	3	FALSE	PC 32:3	PIT vs DMSO	0.799413790547884	17.6865918457159	3.58505687566926	0.00118920176690433	0.00255182879148221	-2.62120219686852
PC 33:0	PC	33	0	FALSE	PC 33:0	PIT vs DMSO	-0.433510984507046	15.4192657529582	-3.50466251200297	0.00147240543998783	0.00308681105416445	-2.82794930017533
PC 33:1	PC	33	1	FALSE	PC 33:1	PIT vs DMSO	-0.0691945115552712	16.4177068428114	-0.831394073972703	0.412385726055942	0.482678747542751	-7.78253015621779
PC 33:2	PC	33	2	FALSE	PC 33:2	PIT vs DMSO	0.164118920323193	14.4353866874291	1.59346645879063	0.121644141254172	0.172084164090717	-6.87726219321218
PC 34:0	PC	34	0	FALSE	PC 34:0	PIT vs DMSO	-0.636067082734938	21.0665187796922	-7.87296152328652	9.35463420790152e-09	5.20825580223706e-08	9.14003341440899
PC 34:1	PC	34	1	FALSE	PC 34:1	PIT vs DMSO	-0.317730504654677	23.7949048520631	-3.08797113767375	0.004342498156955	0.0080590506336282	-3.86553199529369
PC 34:2	PC	34	2	FALSE	PC 34:2	PIT vs DMSO	-0.0221730145261706	22.567994692201	-0.480266186340218	0.634556748661872	0.695312182044391	-8.01673054773111
PC 34:3	PC	34	3	FALSE	PC 34:3	PIT vs DMSO	0.0136644396825252	19.0549176451372	0.164038874831251	0.870811824452216	0.9183561619598	-8.12149128671532
PC 34:4	PC	34	4	FALSE	PC 34:4	PIT vs DMSO	-0.187777884709872	18.5382296917187	-2.01367909800999	0.0531816793813246	0.0805546025923005	-6.17267247938903
PC 34:5	PC	34	5	FALSE	PC 34:5	PIT vs DMSO	-0.558206422925609	14.2580496866238	-1.19578089122997	0.241242429491026	0.306765064661428	-7.41422278968681
PC 35:1	PC	35	1	FALSE	PC 35:1	PIT vs DMSO	-0.183128697747331	16.0830866710503	-2.3574878100374	0.0251886754228876	0.0408572215520853	-5.50468674741957
PC 35:2	PC	35	2	FALSE	PC 35:2	PIT vs DMSO	1.01208652062338	15.1609103197519	1.38841726569415	0.175336613760937	0.236074133560477	-7.17091334835585
PC 36:0	PC	36	0	FALSE	PC 36:0	PIT vs DMSO	-1.02356151757937	15.058878710609	-14.1669806177516	9.49462710258315e-15	2.17321464792459e-13	23.2246043106734
PC 36:1	PC	36	1	FALSE	PC 36:1	PIT vs DMSO	-0.600990803937594	22.0655359631488	-11.5422118548628	1.67962701917654e-12	2.47145118535976e-11	17.9342515531298
PC 36:2	PC	36	2	FALSE	PC 36:2	PIT vs DMSO	-0.00949477879729288	22.4268221602806	-0.160241502925233	0.87377576574816	0.9183561619598	-8.12212662613596
PC 36:3	PC	36	3	FALSE	PC 36:3	PIT vs DMSO	-0.195306517077896	20.9123756686091	-1.76525044144681	0.0878032478869121	0.128279922444708	-6.60522844116866
PC 36:4	PC	36	4	FALSE	PC 36:4	PIT vs DMSO	-1.01502700134652	21.6747419931697	-7.21055389882526	5.33471389872228e-08	2.33819375135487e-07	7.37322223072325
PC 36:5	PC	36	5	FALSE	PC 36:5	PIT vs DMSO	-0.199245521892531	19.0358188654682	-2.9300332931061	0.00645735197530669	0.0115670826688102	-4.24154503020847
PC 36:6	PC	36	6	FALSE	PC 36:6	PIT vs DMSO	-0.304218162783177	14.8528123834812	-5.66550400214453	3.6875723948354e-06	1.08519987619442e-05	3.09791483390164
PC 38:1	PC	38	1	FALSE	PC 38:1	PIT vs DMSO	-0.46442164461299	16.7538655538489	-6.68687550557256	2.18872893549772e-07	8.34959556875055e-07	5.94410440274317
PC 38:2	PC	38	2	FALSE	PC 38:2	PIT vs DMSO	0.00144314849630014	19.5567681433565	0.0232261759427957	0.981625210944989	0.981625210944989	-8.13510211042837
PC 38:3	PC	38	3	FALSE	PC 38:3	PIT vs DMSO	0.572088425322157	21.0620358964091	7.67277830086755	1.57432607974455e-08	8.10777931068441e-08	8.6113202302791
PC 38:4	PC	38	4	FALSE	PC 38:4	PIT vs DMSO	0.24484523616558	21.5256336605825	2.0359096941069	0.0507648735775613	0.0779335991679872	-6.13182752591116
PC 38:5	PC	38	5	FALSE	PC 38:5	PIT vs DMSO	-0.377230186106903	21.4929715963939	-3.44579345733495	0.00172012341722356	0.00350837053413914	-2.97810704604417
PC 38:6	PC	38	6	FALSE	PC 38:6	PIT vs DMSO	-0.226716408635596	18.2722519714738	-3.45616046538632	0.00167375705115054	0.00344793952537011	-2.95174191386923
PC 38:7	PC	38	7	FALSE	PC 38:7	PIT vs DMSO	0.689276134013197	15.0356499524858	1.57121373320041	0.126727123783257	0.175751407909867	-6.91079856819424
PC 40:2	PC	40	2	FALSE	PC 40:2	PIT vs DMSO	-0.160347814234554	15.468226100435	-1.75818553116536	0.0890188732446986	0.129140055552168	-6.61686581292819
PC 40:3	PC	40	3	FALSE	PC 40:3	PIT vs DMSO	0.00662498424075625	18.6621520824452	0.0484805328130373	0.961657840075593	0.980374450087654	-8.13416700281788
PC 40:4	PC	40	4	FALSE	PC 40:4	PIT vs DMSO	-0.0860526689177041	20.0898374552461	-1.56003551087008	0.129345305351576	0.177634219349498	-6.92749429903692
PC 40:5	PC	40	5	FALSE	PC 40:5	PIT vs DMSO	0.519113026625169	20.3363806273351	4.0172290374444	0.00036928395162487	0.000845249933719147	-1.4809870375501
PC 40:6	PC	40	6	FALSE	PC 40:6	PIT vs DMSO	0.0917943341859061	19.2141823883064	1.31904123752559	0.19723555946466	0.261987137605367	-7.26226501928475
PC 40:7	PC	40	7	FALSE	PC 40:7	PIT vs DMSO	-0.753465511669717	16.6006728497867	-6.30358362285167	6.25734753154547e-07	2.07905417983608e-06	4.88321713772193
PC 40:8	PC	40	8	FALSE	PC 40:8	PIT vs DMSO	-1.13670333621162	15.751282807315	-7.31772171761432	4.01103080139688e-08	1.83616076686168e-07	7.66234475684901
PC 42:3	PC	42	3	FALSE	PC 42:3	PIT vs DMSO	0.0631818673684258	14.1703114716925	0.140599023042561	0.889135990449476	0.929756416409096	-8.12517583284589
PC 42:4	PC	42	4	FALSE	PC 42:4	PIT vs DMSO	0.675012095217872	16.4760206376213	3.50183579455918	0.00148346744836058	0.00308681105416445	-2.83518375580358
PC 42:5	PC	42	5	FALSE	PC 42:5	PIT vs DMSO	0.653839543085067	17.6831969166817	10.9709224881764	5.74672645130638e-12	7.39891030605697e-11	16.677568203827
PC 42:6	PC	42	6	FALSE	PC 42:6	PIT vs DMSO	0.665441822445274	16.8582275571125	1.04016408470954	0.306657887348507	0.373796004696996	-7.58661031965704
PC 42:7	PC	42	7	FALSE	PC 42:7	PIT vs DMSO	0.975671651365318	18.059690083178	9.98852076434693	5.23930589121738e-11	5.68051059784621e-10	14.4210262095469
PC 42:8	PC	42	8	FALSE	PC 42:8	PIT vs DMSO	0.546015984539698	17.8935390529482	2.08633373028795	0.0456383657992997	0.0717672011805781	-6.03793364358161
PC 44:10	PC	44	10	FALSE	PC 44:10	PIT vs DMSO	0.648305208556917	13.7420061063616	1.16350686034886	0.253886758437116	0.318906538036866	-7.45178177226131
PC 44:5	PC	44	5	FALSE	PC 44:5	PIT vs DMSO	1.38042292685984	13.9901679234388	5.72636068550822	3.1103818423747e-06	9.42262734601748e-06	3.26885518685338
PC 44:6	PC	44	6	FALSE	PC 44:6	PIT vs DMSO	1.42983306637637	15.8880464669754	11.8229690643609	9.30908073395409e-13	1.47513125476503e-11	18.5373380729612
PC 44:7	PC	44	7	FALSE	PC 44:7	PIT vs DMSO	1.56308405730755	16.5902811037755	14.314970023672	7.24480038150178e-15	1.86553609823671e-13	23.5010549647862
PC 44:8	PC	44	8	FALSE	PC 44:8	PIT vs DMSO	1.28325696092734	16.7458321814412	7.36719619641283	3.51780483782732e-08	1.68527394556378e-07	7.79540879768553
PC 44:9	PC	44	9	FALSE	PC 44:9	PIT vs DMSO	0.754088564568945	16.1558343493464	3.41363500667618	0.00187197818380851	0.00378066182220151	-3.05967461708036
PC 33:1_d7	PC	33	1	TRUE	PC 33:1_d7	PIT vs DMSO	0.0133548610051431	22.2993471385791	0.060737890945412	0.951974844228373	0.980374450087654	-8.13347575269323
PC(O-28:0)	PC	28	0	FALSE	PC(O-28:0)	PIT vs DMSO	-0.642563542642763	14.9769673147811	-2.72075904669693	0.0107807045473374	0.0185068761395958	-4.72264340264223
PC(O-30:0)	PC	30	0	FALSE	PC(O-30:0)	PIT vs DMSO	-0.813483802575179	17.2616491547754	-6.08889942037182	1.13307427303434e-06	3.59097384992421e-06	4.28466523075338
PC(O-32:0)	PC	32	0	FALSE	PC(O-32:0)	PIT vs DMSO	-0.755809339850678	19.2398478046174	-8.36939179647205	2.6294948869781e-09	1.59316454916908e-08	10.4303933689852
PC(O-32:1)	PC	32	1	FALSE	PC(O-32:1)	PIT vs DMSO	-0.587118282983071	18.6398617133785	-2.69284029113198	0.0115294623357313	0.0196286714145508	-4.78523502157301
PC(O-34:0)	PC	34	0	FALSE	PC(O-34:0)	PIT vs DMSO	-0.913275213193282	17.0221511825177	-5.6401017111522	3.95931583335987e-06	1.14875924179174e-05	3.02653918306703
PC(O-34:1)	PC	34	1	FALSE	PC(O-34:1)	PIT vs DMSO	-0.37292816591904	20.4745282733548	-4.00667204097988	0.00038012304174988	0.000860498314290937	-1.50934291664449
PC(O-34:2)	PC	34	2	FALSE	PC(O-34:2)	PIT vs DMSO	-0.00971950279012473	17.5408581027639	-0.0615466478864369	0.951336192692746	0.980374450087654	-8.13342468790974
PC(O-36:1)	PC	36	1	FALSE	PC(O-36:1)	PIT vs DMSO	-0.471004976890836	16.5836627192221	-1.5920502594979	0.121962562899246	0.172084164090717	-6.87940835543897
PC(O-36:2)	PC	36	2	FALSE	PC(O-36:2)	PIT vs DMSO	-0.262011775052044	17.2102528906117	-1.26488134993325	0.215749226837188	0.281293295749752	-7.33068249024595
PC(O-36:3)	PC	36	3	FALSE	PC(O-36:3)	PIT vs DMSO	-0.328279234141708	17.1848527663773	-1.88307099284441	0.0695181020407917	0.103773398698573	-6.4056565031117
PC(O-36:4)	PC	36	4	FALSE	PC(O-36:4)	PIT vs DMSO	-1.22917914503639	17.4132469858034	-16.6059313098031	1.41821758683705e-16	5.84305645776866e-15	27.5204770669328
PC(O-36:5)	PC	36	5	FALSE	PC(O-36:5)	PIT vs DMSO	-0.359740290608574	18.4287882813329	-3.20299237484496	0.00323692520010272	0.00617413510389963	-3.58533692357679
PC(O-36:6)	PC	36	6	FALSE	PC(O-36:6)	PIT vs DMSO	-1.1642318479539	14.9732925652375	-10.3449361250105	2.31678349496348e-11	2.65142999979154e-10	15.2539083601976
PC(O-38:2)	PC	38	2	FALSE	PC(O-38:2)	PIT vs DMSO	-0.415920155321935	15.2947990069942	-1.45057642333188	0.157378232912283	0.213288920920594	-7.08558154487226
PC(O-38:3)	PC	38	3	FALSE	PC(O-38:3)	PIT vs DMSO	-0.240623700074293	16.6638432070712	-1.16381890790998	0.253762224138368	0.318906538036866	-7.45142311059467
PC(O-38:4)	PC	38	4	FALSE	PC(O-38:4)	PIT vs DMSO	-0.452357555803687	17.083749938917	-5.33236039655538	9.38675935590187e-06	2.54430582541551e-05	2.16135132096987
PC(O-38:5)	PC	38	5	FALSE	PC(O-38:5)	PIT vs DMSO	-0.334571466160264	17.0800913263233	-6.06545421397696	1.20923231310967e-06	3.77427055303927e-06	4.21914323437946
PC(O-38:6)	PC	38	6	FALSE	PC(O-38:6)	PIT vs DMSO	-0.151573432235601	17.9618415560944	-1.87171385618649	0.0711249070052137	0.105408135561684	-6.42533956603497
PC(O-38:7)	PC	38	7	FALSE	PC(O-38:7)	PIT vs DMSO	-0.421071193919407	14.1986607291324	-5.15573928860844	1.54202881666191e-05	4.12542774327732e-05	1.66507572818792
PC(O-40:6)	PC	40	6	FALSE	PC(O-40:6)	PIT vs DMSO	0.371590002432773	16.1851971920028	0.723399165577896	0.475094019202192	0.546756245562299	-7.8675001929744
PC(O-40:7)	PC	40	7	FALSE	PC(O-40:7)	PIT vs DMSO	-0.0877980477784418	15.6298286753631	-1.07618244240481	0.290510507134988	0.356221217082188	-7.54867825080032
PE 32:0	PE	32	0	FALSE	PE 32:0	PIT vs DMSO	0.444070189861238	15.8240827197988	4.42238931507651	0.000120461155748671	0.000288546489351467	-0.378109593029158
PE 32:1	PE	32	1	FALSE	PE 32:1	PIT vs DMSO	0.351475854507965	16.3523891735803	0.692038890073925	0.494288230285613	0.565685419104646	-7.89004178964138
PE 34:0	PE	34	0	FALSE	PE 34:0	PIT vs DMSO	0.495842818967305	16.6108999750416	6.18216022778073	8.75085119754355e-07	2.81668022920933e-06	4.54501072129059
PE 34:1	PE	34	1	FALSE	PE 34:1	PIT vs DMSO	-0.0885390296803231	19.0758601232655	-0.491146989457697	0.626932425873048	0.690631442405603	-8.01131537690002
PE 34:2	PE	34	2	FALSE	PE 34:2	PIT vs DMSO	0.076185845904821	17.5696847814827	0.947206024897856	0.351177563634208	0.420596384352598	-7.67893269649965
PE 36:1	PE	36	1	FALSE	PE 36:1	PIT vs DMSO	-0.454289757767084	19.0262885973003	-6.75558077691346	1.81572472485757e-07	7.19306333308961e-07	6.13304016680573
PE 36:2	PE	36	2	FALSE	PE 36:2	PIT vs DMSO	-0.111387724805745	18.9982111576192	-2.08698035028274	0.0455757132973807	0.0717672011805781	-6.03671844047672
PE 36:4	PE	36	4	FALSE	PE 36:4	PIT vs DMSO	-1.33235894792238	17.4317763841795	-17.6557481064205	2.70107080937753e-17	1.8547352891059e-15	29.213709077254
PE 36:5	PE	36	5	FALSE	PE 36:5	PIT vs DMSO	-1.06577119703585	13.6682211632515	-1.73680631270892	0.0927846034537322	0.132733529940756	-6.65185070632251
PE 38:1	PE	38	1	FALSE	PE 38:1	PIT vs DMSO	-0.219357918960239	14.4830546598684	-0.501150879699479	0.619959313021032	0.686621604743723	-8.00623133154291
PE 38:3	PE	38	3	FALSE	PE 38:3	PIT vs DMSO	-0.307373882119375	18.7752572918304	-1.80341970800362	0.0814765123591033	0.119886868185538	-6.54170463135105
PE 38:4	PE	38	4	FALSE	PE 38:4	PIT vs DMSO	-0.836704161472823	20.055849938762	-8.1727251352349	4.33094335207187e-09	2.54906951579087e-08	9.92281775789619
PE 38:5	PE	38	5	FALSE	PE 38:5	PIT vs DMSO	-0.904247018554155	18.7996547523497	-8.5811490320569	1.54513998618392e-09	1.0267704424319e-08	10.9714948978202
PE 38:6	PE	38	6	FALSE	PE 38:6	PIT vs DMSO	-0.827681501761393	14.8530816863963	-5.49382978322188	5.96553548809742e-06	1.66067609533523e-05	2.61536071603656
PE 40:3	PE	40	3	FALSE	PE 40:3	PIT vs DMSO	0.315023584196293	18.2689350297854	3.29320912234202	0.00256386363489486	0.00498260291309756	-3.36209482531216
PE 40:4	PE	40	4	FALSE	PE 40:4	PIT vs DMSO	0.374441219919518	19.6073637202297	3.34846687275296	0.00222033127735138	0.00444066255470277	-3.22393608597334
PE 40:5	PE	40	5	FALSE	PE 40:5	PIT vs DMSO	-0.126566841203361	18.4472603283405	-1.74090654275312	0.0920521440721549	0.132606585166881	-6.64516810235578
PE 40:6	PE	40	6	FALSE	PE 40:6	PIT vs DMSO	0.373079455226271	17.7341787161061	3.29411049264732	0.00255787068276221	0.00498260291309756	-3.35984966123561
PE 42:4	PE	42	4	FALSE	PE 42:4	PIT vs DMSO	0.772549471433099	14.5443672701716	2.18003976015375	0.0373167762148463	0.0600566867207683	-5.85894608084326
PE 42:5	PE	42	5	FALSE	PE 42:5	PIT vs DMSO	1.98417135723884	15.8196850319959	3.96761910609311	0.000423000703220936	0.000947153748516443	-1.61404355573834
PE 42:6	PE	42	6	FALSE	PE 42:6	PIT vs DMSO	0.842741121166938	15.7436422839795	10.6656016504108	1.12735701976449e-11	1.36609144747933e-10	15.9893679345627
PE 42:7	PE	42	7	FALSE	PE 42:7	PIT vs DMSO	0.00337984988749636	16.160032719112	0.0407849327375552	0.967740300202072	0.980374450087654	-8.13452172081957
PE 42:8	PE	42	8	FALSE	PE 42:8	PIT vs DMSO	-0.28517565988279	16.4314266453053	-1.58092625130491	0.12448759168983	0.17445199923881	-6.8962101225244
PE 44:6	PE	44	6	FALSE	PE 44:6	PIT vs DMSO	0.129745269551647	14.4102632829663	0.432050012194395	0.668825780499965	0.725147951489436	-8.03928756644344
PE 44:7	PE	44	7	FALSE	PE 44:7	PIT vs DMSO	0.334011868145148	15.697841740926	4.80189976386701	4.16734090061691e-05	0.000104691734820376	0.674259322301339
PE 44:8	PE	44	8	FALSE	PE 44:8	PIT vs DMSO	-0.00685038935292166	15.6974996631008	-0.0527599996878504	0.958276419372991	0.980374450087654	-8.13394328882058
PE(O-32:1)	PE	32	1	FALSE	PE(O-32:1)	PIT vs DMSO	-0.672002240709213	16.2887100828955	-8.91664418314914	6.7352357836513e-10	4.95520918368631e-09	11.8170868810495
PE(O-32:2)	PE	32	2	FALSE	PE(O-32:2)	PIT vs DMSO	-1.79464581042369	15.4250527554335	-3.08325546543687	0.00439475368746234	0.00808320767515395	-3.87690880347921
PE(O-34:1)	PE	34	1	FALSE	PE(O-34:1)	PIT vs DMSO	-0.702932418712869	16.0409583586718	-6.35908050585558	5.37017314530536e-07	1.81353388185722e-06	5.03748362255231
PE(O-34:2)	PE	34	2	FALSE	PE(O-34:2)	PIT vs DMSO	-0.223085709844436	18.0299229452758	-3.28717817509989	0.00260431002722291	0.00501390528605533	-3.3771095647794
PE(O-34:3)	PE	34	3	FALSE	PE(O-34:3)	PIT vs DMSO	0.152977999599797	15.8118360243722	1.120814245732	0.271348406584372	0.336733564797473	-7.50002156484295
PE(O-36:2)	PE	36	2	FALSE	PE(O-36:2)	PIT vs DMSO	-0.323273810649549	17.1305044873455	-2.0506472613513	0.0492164534143696	0.076229995513986	-6.10456322078839
PE(O-36:4)	PE	36	4	FALSE	PE(O-36:4)	PIT vs DMSO	-0.0910267658413563	17.018705736749	-0.509989089204112	0.613828446612774	0.683506270282332	-8.00165584662928
PE(O-36:5)	PE	36	5	FALSE	PE(O-36:5)	PIT vs DMSO	-0.632423129659829	18.9980887493655	-7.37954687380658	3.40459659312361e-08	1.66987356710348e-07	7.82858549986664
PE(O-36:6)	PE	36	6	FALSE	PE(O-36:6)	PIT vs DMSO	-1.31751167652311	15.9046321916468	-9.7111252410579	1.00006570965908e-10	1.03006768094886e-09	13.761453279577
PE(O-38:5)	PE	38	5	FALSE	PE(O-38:5)	PIT vs DMSO	-0.205254557193369	20.1138916810221	-2.56443974080762	0.0156385680363959	0.026191422890224	-5.06795160775942
PE(O-38:6)	PE	38	6	FALSE	PE(O-38:6)	PIT vs DMSO	-0.477257735459679	18.9292741342189	-6.6220700025539	2.6116321136505e-07	9.60707527521434e-07	5.76552872611881
PE(O-38:7)	PE	38	7	FALSE	PE(O-38:7)	PIT vs DMSO	-1.89815789315458	14.0955159047485	-2.40339403172754	0.0226985507142385	0.037110328945501	-5.40992480352143
PE(O-40:3)	PE	40	3	FALSE	PE(O-40:3)	PIT vs DMSO	-0.192786066103994	14.7633903413028	-0.909329310392896	0.370497074812299	0.438634467881228	-7.71422058280112
PE(O-40:4)	PE	40	4	FALSE	PE(O-40:4)	PIT vs DMSO	-0.106134094849205	17.4470402553343	-0.761351887306638	0.452450340130821	0.523622303746905	-7.83893177391466
PE(O-40:5)	PE	40	5	FALSE	PE(O-40:5)	PIT vs DMSO	-0.186500314952115	18.570704855805	-2.83348270229952	0.00819602485497213	0.0143083145773242	-4.46605078247504
PE(O-40:6)	PE	40	6	FALSE	PE(O-40:6)	PIT vs DMSO	1.03221429278583	18.2675734343408	17.7037516548107	2.50875521168489e-17	1.8547352891059e-15	29.2890991008896
PE(O-40:7)	PE	40	7	FALSE	PE(O-40:7)	PIT vs DMSO	0.413461120734482	16.7326167372703	7.24101136318525	4.91873093757949e-08	2.20273602856821e-07	7.4555142419153
PE(O-42:6)	PE	42	6	FALSE	PE(O-42:6)	PIT vs DMSO	-0.290657637038151	13.7286851085726	-2.52734423541199	0.0170567789300722	0.0283362617709264	-5.14800186996148
PI 34:1	PI	34	1	FALSE	PI 34:1	PIT vs DMSO	0.386946393683409	13.9784978653408	1.01274558832305	0.319361774890006	0.386991327219655	-7.61468046808445
PI 36:1	PI	36	1	FALSE	PI 36:1	PIT vs DMSO	1.55352550429143	13.4340583032321	3.31426047733811	0.00242735950672224	0.00480803902293059	-3.30958526162629
PI 36:2	PI	36	2	FALSE	PI 36:2	PIT vs DMSO	0.213669045100624	14.2540543337955	0.28664183098178	0.77637679637823	0.824400103370698	-8.09301002347807
PI 36:4	PI	36	4	FALSE	PI 36:4	PIT vs DMSO	-1.2100596361144	15.719834933127	-12.4111873363926	2.78479824910977e-13	5.73668439316614e-12	19.7707871397091
PI 38:3	PI	38	3	FALSE	PI 38:3	PIT vs DMSO	0.186394921857618	16.5895483192695	1.15798442442284	0.256098095344092	0.319734591762928	-7.4581146275031
PI 38:4	PI	38	4	FALSE	PI 38:4	PIT vs DMSO	-0.151815580193329	14.2883667465716	-0.518054537371456	0.608258272405369	0.683035310210274	-7.99741183437236
PI 38:5	PI	38	5	FALSE	PI 38:5	PIT vs DMSO	-0.33060338059802	18.0363082602729	-4.09913930728733	0.000294888877664632	0.000690308054533116	-1.26024730284002
PI 40:4	PI	40	4	FALSE	PI 40:4	PIT vs DMSO	1.04882403864112	15.2528182921632	9.06406933833033	4.6980974873026e-10	3.58447437920124e-09	12.1840782361311
PI 40:5	PI	40	5	FALSE	PI 40:5	PIT vs DMSO	2.14915145533765	14.1394553263666	6.37613569117378	5.1239431559419e-07	1.75922048354005e-06	5.08485091708108
PI 40:6	PI	40	6	FALSE	PI 40:6	PIT vs DMSO	0.61960705909235	13.9549679401655	1.99559413934895	0.055221721025666	0.0830341206663299	-6.20564908254267
SM 32:1	SM	32	1	FALSE	SM 32:1	PIT vs DMSO	1.43971132165268	17.7635918623472	7.15410137441454	6.20271702960947e-08	2.5555194161991e-07	7.2204419874635
SM 34:0	SM	34	0	FALSE	SM 34:0	PIT vs DMSO	3.73787512577699	17.4651427829169	37.3276439993394	1.62787836145368e-26	3.35342942459458e-24	50.6651493077369
SM 34:1	SM	34	1	FALSE	SM 34:1	PIT vs DMSO	0.537645927832197	21.8557956907899	8.45863943198611	2.10012793803686e-09	1.35195736011123e-08	10.6591374558802
SM 36:0	SM	36	0	FALSE	SM 36:0	PIT vs DMSO	3.2459657926472	15.7054534158014	11.9459388494551	7.20959661341691e-13	1.26630105947571e-11	18.7985343520837
SM 36:1	SM	36	1	FALSE	SM 36:1	PIT vs DMSO	0.77590048935911	19.6555979112184	9.43916328044608	1.90335441453701e-10	1.56836403757849e-09	13.1051031059437
SM 36:2	SM	36	2	FALSE	SM 36:2	PIT vs DMSO	1.63464634402342	16.8707789346121	9.68472726277784	1.06407701737071e-10	1.04380888370651e-09	13.6981659214915
SM 38:1	SM	38	1	FALSE	SM 38:1	PIT vs DMSO	0.0851808686446751	16.6712074314403	1.10345251693556	0.278691602024322	0.343775269562937	-7.51916546605382
SM 40:1	SM	40	1	FALSE	SM 40:1	PIT vs DMSO	-0.534455746381251	15.7503079194733	-6.62953123797724	2.55899872689253e-07	9.58461341345203e-07	5.78610623586385
SM 40:2	SM	40	2	FALSE	SM 40:2	PIT vs DMSO	0.852257955027576	16.7414550378761	11.9348919431828	7.37651102607211e-13	1.26630105947571e-11	18.7751428602509
SM 42:2	SM	42	2	FALSE	SM 42:2	PIT vs DMSO	-0.0713253405579522	18.1086916268779	-0.810420081566845	0.4241453737709	0.493638118626019	-7.79991768285316
SM 42:3	SM	42	3	FALSE	SM 42:3	PIT vs DMSO	0.670199126939568	16.599568498369	7.78192799626859	1.18457996887318e-08	6.31337415300612e-08	8.90018196022694
SM 42:4	SM	42	4	FALSE	SM 42:4	PIT vs DMSO	2.63688365217164	14.5017258404727	6.95066622328492	1.07099119722505e-07	4.32596444369333e-07	6.6672301446363
TG 46:0	TG	46	0	FALSE	TG 46:0	PIT vs DMSO	-1.00107229817872	15.2093609435206	-5.56177037933699	4.93077176887218e-06	1.41074858942732e-05	2.80637596829254
TG 46:1	TG	46	1	FALSE	TG 46:1	PIT vs DMSO	-0.454704871351256	14.6018437124714	-1.24476141712558	0.222952651682235	0.287051539040878	-7.35544353781075
TG 48:0	TG	48	0	FALSE	TG 48:0	PIT vs DMSO	-2.38735028585189	14.9459659449612	-3.19274079987401	0.00332333564418635	0.00628079947433384	-3.61051580813859
TG 48:1	TG	48	1	FALSE	TG 48:1	PIT vs DMSO	-0.826045926121217	16.0294869163007	-8.67305439587446	1.22897581841158e-09	8.59730034794867e-09	11.2045697936691
TG 48:2	TG	48	2	FALSE	TG 48:2	PIT vs DMSO	-0.129709847703188	15.2394156440633	-1.31552861487649	0.198398026536103	0.261987137605367	-7.26677989419647
TG 50:1	TG	50	1	FALSE	TG 50:1	PIT vs DMSO	-1.35521293637957	16.7579450744888	-16.7502019830558	1.12355444369189e-16	5.78630538501325e-15	27.7583431620585
TG 50:2	TG	50	2	FALSE	TG 50:2	PIT vs DMSO	-0.23185020699511	17.0214971485048	-2.95261208246397	0.00610432441054894	0.0110306213032726	-4.18844114595775
TG 50:3	TG	50	3	FALSE	TG 50:3	PIT vs DMSO	0.341346066336504	15.3281164194259	3.14225712811972	0.00378203451811079	0.00708271918846203	-3.73392816728043
TG 52:1	TG	52	1	FALSE	TG 52:1	PIT vs DMSO	-1.74387472344825	16.1935074507086	-14.5401397142532	4.82026301178202e-15	1.41853454346728e-13	23.9175488336456
TG 52:2	TG	52	2	FALSE	TG 52:2	PIT vs DMSO	-0.431338403690491	17.4820680964694	-4.8744080919495	3.39986619314701e-05	8.64657328133683e-05	0.876741707067303
TG 52:3	TG	52	3	FALSE	TG 52:3	PIT vs DMSO	0.315619658082125	16.8616516099212	4.47515050077319	0.000103989130378389	0.000252020715975859	-0.232715354401582
TG 52:4	TG	52	4	FALSE	TG 52:4	PIT vs DMSO	0.603898660392578	15.2550184986591	4.97579253517046	2.55721930042104e-05	6.66819209983207e-05	1.16040608331723
TG 52:5	TG	52	5	FALSE	TG 52:5	PIT vs DMSO	0.766307254834338	14.5105030636832	2.06317509288557	0.0479331038972289	0.0748046924456754	-6.08127072916836
TG 54:2	TG	54	2	FALSE	TG 54:2	PIT vs DMSO	-0.641652686284988	16.1308450891046	-5.35227567246292	8.87605577100403e-06	2.43795665176911e-05	2.21734128048184
TG 54:3	TG	54	3	FALSE	TG 54:3	PIT vs DMSO	0.0986816410619169	16.7157440013964	0.865213098111997	0.39385713382226	0.463626111813632	-7.7536021370506
TG 54:4	TG	54	4	FALSE	TG 54:4	PIT vs DMSO	0.766919933701405	16.0047040083905	6.70310776066788	2.09412775181269e-07	8.13943994100781e-07	5.98877856918141
TG 54:5	TG	54	5	FALSE	TG 54:5	PIT vs DMSO	0.676621640657095	16.2042460263271	4.40361325055703	0.000126925732569949	0.000300536792062178	-0.429766472578374
TG 54:6	TG	54	6	FALSE	TG 54:6	PIT vs DMSO	0.883006022307314	15.22554551247	5.51860165310946	5.5651330978873e-06	1.57043481940381e-05	2.68501111224718
TG 56:3	TG	56	3	FALSE	TG 56:3	PIT vs DMSO	0.0523019519728465	14.7476661299781	0.379685687979521	0.706880285376092	0.758423639518099	-8.06111600588113
TG 56:4	TG	56	4	FALSE	TG 56:4	PIT vs DMSO	0.900097758794024	15.9265060842753	7.3188974895247	3.99852966424043e-08	1.83616076686168e-07	7.66551009063835
TG 56:5	TG	56	5	FALSE	TG 56:5	PIT vs DMSO	1.1709706957875	16.3493140569724	7.56877202602146	2.06724787452017e-08	1.03866600524672e-07	8.33479519546535
TG 56:6	TG	56	6	FALSE	TG 56:6	PIT vs DMSO	0.940637970649516	16.161949353243	6.28890690021827	6.51582514157893e-07	2.13057139550041e-06	4.84238602591205
TG 56:7	TG	56	7	FALSE	TG 56:7	PIT vs DMSO	1.14131783405029	14.7112133221407	3.03429078522253	0.00497390538022354	0.00906747352500929	-3.99450493566755
TG 58:5	TG	58	5	FALSE	TG 58:5	PIT vs DMSO	1.40432039243785	15.393427759183	9.63200092138658	1.20478479057591e-10	1.07906811677669e-09	13.5714871423051
TG 58:6	TG	58	6	FALSE	TG 58:6	PIT vs DMSO	1.47702848031617	15.4077156834303	9.08681435489196	4.44527162954702e-10	3.52202290648725e-09	12.2404478047608
TG 58:7	TG	58	7	FALSE	TG 58:7	PIT vs DMSO	1.52191511686504	15.2312417157046	9.52167905898392	1.56413619630396e-10	1.3425502351609e-09	13.3052620665957
TG 60:7	TG	60	7	FALSE	TG 60:7	PIT vs DMSO	3.14298658103638	13.9470506397668	6.46063211807675	4.06234367340169e-07	1.41837762156059e-06	5.31922206621245
TG 48:1_d7	TG	48	1	TRUE	TG 48:1_d7	PIT vs DMSO	-0.00567176123520096	23.141292343499	-0.0247522575125866	0.980418137922729	0.981625210944989	-8.13506430083425
CE 18:1	CE	18	1	FALSE	CE 18:1	PCP vs DMSO	-1.23154996449505	14.3832963749545	-1.67195313070715	0.105038404423839	0.212136385405008	-6.55046769115651
Cer 32:1	Cer	32	1	FALSE	Cer 32:1	PCP vs DMSO	1.37418020712812	16.0119758942654	3.09530035767196	0.00426245406903874	0.0148608176886316	-3.64397518851301
Cer 34:0	Cer	34	0	FALSE	Cer 34:0	PCP vs DMSO	0.522304783371223	15.1616960856075	1.3199981779938	0.196919779634425	0.334195482232889	-7.05543938078548
Cer 34:1	Cer	34	1	FALSE	Cer 34:1	PCP vs DMSO	0.095002522198244	18.8545759936816	0.912327594866513	0.368942905560237	0.535227032009921	-7.50568128415977
Cer 36:1	Cer	36	1	FALSE	Cer 36:1	PCP vs DMSO	-0.0361084534580384	18.610375512201	-0.485646914034359	0.630781237069813	0.778089430157972	-7.80813985880489
Cer 36:2	Cer	36	2	FALSE	Cer 36:2	PCP vs DMSO	0.498411807360437	15.8465349237074	4.16355457832334	0.000246924955665433	0.00141295946852998	-0.883651148900639
Cer 38:1	Cer	38	1	FALSE	Cer 38:1	PCP vs DMSO	0.0451047225384438	14.6709408106974	0.107447711412841	0.915156382991768	0.95696555784926	-7.92344254738979
Cer 38:2	Cer	38	2	FALSE	Cer 38:2	PCP vs DMSO	1.13487384690697	13.754026268531	2.03478912186576	0.0508843437431687	0.123319703659915	-5.9288321402545
Cer 40:1	Cer	40	1	FALSE	Cer 40:1	PCP vs DMSO	-0.517860860522539	14.9565607419296	-7.63259769092846	1.74875468465846e-08	4.00270516710715e-07	8.69773008504815
Cer 40:2	Cer	40	2	FALSE	Cer 40:2	PCP vs DMSO	0.315954450680576	15.4302997553773	1.83064643403413	0.0772047562376793	0.16919340196768	-6.29048911745064
Cer 42:2	Cer	42	2	FALSE	Cer 42:2	PCP vs DMSO	-0.388832298521438	17.0327995855762	-4.55407221057724	8.34265007109764e-05	0.000572861971548704	0.18676834822862
Cer 42:3	Cer	42	3	FALSE	Cer 42:3	PCP vs DMSO	-0.0369798828674894	15.3049770301764	-0.281652724577526	0.780163045787624	0.89419512515123	-7.88850777056095
Cer 42:4	Cer	42	4	FALSE	Cer 42:4	PCP vs DMSO	1.21509585170524	13.5817161604366	4.00658047829816	0.0003802184035441	0.00211689165216445	-1.30716505043422
DG 30:0	DG	30	0	FALSE	DG 30:0	PCP vs DMSO	-0.145997741827686	15.071077444578	-0.527108759132166	0.602033587247765	0.751629811957816	-7.78665121297183
DG 32:0	DG	32	0	FALSE	DG 32:0	PCP vs DMSO	-0.173850799528408	16.9764597232532	-0.194849181091023	0.846837839627467	0.923672973396475	-7.90981585943374
DG 32:1	DG	32	1	FALSE	DG 32:1	PCP vs DMSO	0.0225409704751712	15.4333074753261	0.227063414608706	0.821930183095077	0.916687259881682	-7.90281073937969
DG 34:0	DG	34	0	FALSE	DG 34:0	PCP vs DMSO	-0.108951165486317	17.2383383599361	-0.0786972086214349	0.937801316985123	0.970789303009725	-7.9262041867822
DG 34:1	DG	34	1	FALSE	DG 34:1	PCP vs DMSO	0.158794777327801	16.9888488783754	1.42514429940042	0.164540728078253	0.294742521601044	-6.91535883290132
DG 34:2	DG	34	2	FALSE	DG 34:2	PCP vs DMSO	0.35782794881604	15.5249172997832	3.82397225710761	0.000625473340556253	0.00306779781320448	-1.79361942936426
DG 36:1	DG	36	1	FALSE	DG 36:1	PCP vs DMSO	0.0307614580551916	15.7133891726971	0.169537694687514	0.866523251420601	0.934574815668292	-7.91457131867544
DG 36:2	DG	36	2	FALSE	DG 36:2	PCP vs DMSO	0.25177074772411	15.503440417402	1.89637751794991	0.0676754368242587	0.151534130280405	-6.1772929790248
DG 36:3	DG	36	3	FALSE	DG 36:3	PCP vs DMSO	0.569651859862927	14.2458070934655	5.43333745058982	7.06916507606237e-06	6.61930911667659e-05	2.64470907846287
DG 36:4	DG	36	4	FALSE	DG 36:4	PCP vs DMSO	0.429504428890288	14.5187688215812	2.47213155379988	0.0193882079327908	0.0562531103402099	-5.06112007289712
DG 38:4	DG	38	4	FALSE	DG 38:4	PCP vs DMSO	0.429927162207325	16.3387679077806	4.23947352901476	0.000200187250353355	0.00121289922272915	-0.677274539818533
DG 40:4	DG	40	4	FALSE	DG 40:4	PCP vs DMSO	1.85762817980082	14.576122059519	5.41501665445175	7.44223798201052e-06	6.66565662736594e-05	2.5932374593939
DG 40:5	DG	40	5	FALSE	DG 40:5	PCP vs DMSO	0.492788301651826	14.1504721529701	0.852908971262917	0.400536149206092	0.569037563699689	-7.55843515980387
HexCer 34:1	HexCer	34	1	FALSE	HexCer 34:1	PCP vs DMSO	0.0783851605708209	17.8696377861982	1.04452338288769	0.304670939728581	0.464905285808057	-7.37634497819076
HexCer 36:1	HexCer	36	1	FALSE	HexCer 36:1	PCP vs DMSO	0.256587959274656	17.160262652306	2.68842410803108	0.0116522513641707	0.0369286735541411	-4.59072162554208
HexCer 38:1	HexCer	38	1	FALSE	HexCer 38:1	PCP vs DMSO	0.36400494760024	14.9138240718427	2.98141705658119	0.00568041593053856	0.0188736400272733	-3.91636144902202
HexCer 40:1	HexCer	40	1	FALSE	HexCer 40:1	PCP vs DMSO	-0.267811957582066	14.4256495419456	-0.489224939192075	0.628276221585299	0.778089430157972	-7.80635367505514
HexCer 40:2	HexCer	40	2	FALSE	HexCer 40:2	PCP vs DMSO	0.611942462752509	15.0921716485141	4.50068847324818	9.68380781536852e-05	0.000643504648376102	0.0392734920457327
HexCer 42:2	HexCer	42	2	FALSE	HexCer 42:2	PCP vs DMSO	-0.207672408089666	15.6441793464992	-1.7593116703112	0.0888241543160522	0.186711997848028	-6.40971937750981
LPC 12:0	LPC	12	0	FALSE	LPC 12:0	PCP vs DMSO	-0.0464888602709556	21.6188236388997	-0.193287088327325	0.848049953661597	0.923672973396475	-7.91012842427515
LPC 16:0	LPC	16	0	FALSE	LPC 16:0	PCP vs DMSO	0.073476507445641	15.0271270449933	0.197337739579484	0.844907617441414	0.923672973396475	-7.90931273145728
LPC 18:0	LPC	18	0	FALSE	LPC 18:0	PCP vs DMSO	0.485192435317437	14.3869302594624	1.8104029524187	0.0803620754852258	0.174258816315332	-6.3247109050719
LPC 18:1	LPC	18	1	FALSE	LPC 18:1	PCP vs DMSO	0.834364005779867	14.0762644287475	1.53528596372534	0.135299356911335	0.253378795670318	-6.75864199027549
PC 24:0	PC	24	0	FALSE	PC 24:0	PCP vs DMSO	-0.0742496488053474	22.0789913123185	-0.303300870797913	0.763775096846656	0.883919494103433	-7.88199013731742
PC 28:0	PC	28	0	FALSE	PC 28:0	PCP vs DMSO	0.5104660057253	19.059266743755	2.77884838298033	0.00936606306155721	0.0301470154793873	-4.3869096559983
PC 30:0	PC	30	0	FALSE	PC 30:0	PCP vs DMSO	-0.306169902052304	22.2094809582702	-3.48902709501769	0.00153460853098342	0.00658602827880385	-2.66465203528709
PC 30:1	PC	30	1	FALSE	PC 30:1	PCP vs DMSO	-0.0957424003037598	20.1983309590052	-0.699387329644204	0.489751806062676	0.659404392476544	-7.67897485546929
PC 30:2	PC	30	2	FALSE	PC 30:2	PCP vs DMSO	0.100828354018703	16.4752930357432	0.612180133672246	0.545077359453652	0.701787100296576	-7.7371670427079
PC 31:0	PC	31	0	FALSE	PC 31:0	PCP vs DMSO	-0.189397086043229	15.8502165237125	-1.96850504058738	0.0584056362313415	0.133684011818404	-6.04949713572873
PC 32:0	PC	32	0	FALSE	PC 32:0	PCP vs DMSO	-0.482666700243558	22.3260022984581	-3.94066758302806	0.000455321789457557	0.00240503304175017	-1.48357758731677
PC 32:1	PC	32	1	FALSE	PC 32:1	PCP vs DMSO	-0.164747137658852	22.7076783935932	-3.12143897436798	0.00398828272679598	0.0144137937143855	-3.58071323503381
PC 32:2	PC	32	2	FALSE	PC 32:2	PCP vs DMSO	0.209617716391027	19.9041904160396	1.19465005080558	0.241677451218368	0.388949648054561	-7.20989094247383
PC 32:3	PC	32	3	FALSE	PC 32:3	PCP vs DMSO	0.0699352187463	17.6865918457159	0.313631988567551	0.755992812625512	0.881796398987889	-7.8787107398293
PC 33:0	PC	33	0	FALSE	PC 33:0	PCP vs DMSO	-0.414127792717969	15.4192657529582	-3.3479616484634	0.00222326159425247	0.00880753631569246	-3.02170763818081
PC 33:1	PC	33	1	FALSE	PC 33:1	PCP vs DMSO	-0.090213302398397	16.4177068428114	-1.08394153411465	0.287112151097303	0.451489336840034	-7.33463088292396
PC 33:2	PC	33	2	FALSE	PC 33:2	PCP vs DMSO	0.25619279262347	14.4353866874291	2.48743180387419	0.0187144074164848	0.055073827539941	-5.02867851784187
PC 34:0	PC	34	0	FALSE	PC 34:0	PCP vs DMSO	-0.45507655661133	21.0665187796922	-5.6327395609682	4.04177385399313e-06	3.96478768534564e-05	3.20480567060917
PC 34:1	PC	34	1	FALSE	PC 34:1	PCP vs DMSO	-0.205769303423382	23.7949048520631	-1.99983841866624	0.054736891577198	0.128134087101168	-5.99283669238312
PC 34:2	PC	34	2	FALSE	PC 34:2	PCP vs DMSO	-0.00211150109430386	22.567994692201	-0.0457349891156027	0.963827617284709	0.978071375175616	-7.92832103025105
PC 34:3	PC	34	3	FALSE	PC 34:3	PCP vs DMSO	0.280006460875262	19.0549176451372	3.36142175271183	0.0021464499237331	0.00866997420174545	-2.98791824168278
PC 34:4	PC	34	4	FALSE	PC 34:4	PCP vs DMSO	0.150737095959678	18.5382296917187	1.61646372733249	0.116568370801069	0.224421349392712	-6.6367859466233
PC 34:5	PC	34	5	FALSE	PC 34:5	PCP vs DMSO	0.617909423519729	14.2580496866238	1.32367570635117	0.195709855739786	0.334195482232889	-7.05070018221068
PC 35:1	PC	35	1	FALSE	PC 35:1	PCP vs DMSO	-0.239971939707941	16.0830866710503	-3.08925323868715	0.00432839350154317	0.0148608176886316	-3.65857205564682
PC 35:2	PC	35	2	FALSE	PC 35:2	PCP vs DMSO	-0.149359853172571	15.1609103197519	-0.204897303462368	0.839050176147626	0.923672973396475	-7.90774531360826
PC 36:0	PC	36	0	FALSE	PC 36:0	PCP vs DMSO	-0.702224214197863	15.058878710609	-9.71939317861814	9.80838596458057e-11	4.0410550174072e-09	13.9663665731177
PC 36:1	PC	36	1	FALSE	PC 36:1	PCP vs DMSO	-0.45887434588571	22.0655359631488	-8.8128218939011	8.69486364998627e-10	2.5587741598531e-08	11.7457653724127
PC 36:2	PC	36	2	FALSE	PC 36:2	PCP vs DMSO	-0.1093482663791	22.4268221602806	-1.84544905373168	0.0749638070100181	0.166048862839395	-6.26527329724233
PC 36:3	PC	36	3	FALSE	PC 36:3	PCP vs DMSO	0.212343955781871	20.9123756686091	1.91924093107968	0.0646078903415108	0.146255224289574	-6.13718501737924
PC 36:4	PC	36	4	FALSE	PC 36:4	PCP vs DMSO	-0.28959310852828	21.6747419931697	-2.05721297561684	0.0485401316018486	0.119038894166438	-5.88732709901963
PC 36:5	PC	36	5	FALSE	PC 36:5	PCP vs DMSO	0.212838900539977	19.0358188654682	3.12993265156845	0.00390287106817752	0.0143569900007959	-3.56009848334299
PC 36:6	PC	36	6	FALSE	PC 36:6	PCP vs DMSO	0.307482372682155	14.8528123834812	5.72629391053562	3.11096254426249e-06	3.37293833746355e-05	3.46738762297299
PC 38:1	PC	38	1	FALSE	PC 38:1	PCP vs DMSO	-0.463934084973391	16.7538655538489	-6.67985548260559	2.23097191053436e-07	3.67879029857828e-06	6.12088196916591
PC 38:2	PC	38	2	FALSE	PC 38:2	PCP vs DMSO	-0.229896521730956	19.5567681433565	-3.69997756713835	0.000874220357707429	0.00400198652639401	-2.11954973027008
PC 38:3	PC	38	3	FALSE	PC 38:3	PCP vs DMSO	-0.0981940518406212	21.0620358964091	-1.31696632354118	0.197921596273847	0.334195482232889	-7.0593376887799
PC 38:4	PC	38	4	FALSE	PC 38:4	PCP vs DMSO	-0.172360584239157	21.5256336605825	-1.43319343202218	0.162246426217747	0.293182138603998	-6.90424819043954
PC 38:5	PC	38	5	FALSE	PC 38:5	PCP vs DMSO	-0.133281066958036	21.4929715963939	-1.21745036697692	0.233018088525497	0.384013809890019	-7.18283004317501
PC 38:6	PC	38	6	FALSE	PC 38:6	PCP vs DMSO	0.338639905824897	18.2722519714738	5.16236941806599	1.51355391236266e-05	0.000124716842378683	1.88377066445985
PC 38:7	PC	38	7	FALSE	PC 38:7	PCP vs DMSO	0.41839003832857	15.0356499524858	0.953725425293062	0.347921126098512	0.516953707010189	-7.46694367190146
PC 40:2	PC	40	2	FALSE	PC 40:2	PCP vs DMSO	-0.431367347689692	15.468226100435	-4.72986696417193	5.10036614224067e-05	0.000375241223321992	0.674506636979492
PC 40:3	PC	40	3	FALSE	PC 40:3	PCP vs DMSO	-0.182142066511132	18.6621520824452	-1.33288534904037	0.192704977418654	0.333590128976829	-7.03878042895211
PC 40:4	PC	40	4	FALSE	PC 40:4	PCP vs DMSO	-0.367659586713743	20.0898374552461	-6.6652437210725	2.32156669327755e-07	3.67879029857828e-06	6.08068325114416
PC 40:5	PC	40	5	FALSE	PC 40:5	PCP vs DMSO	-0.166667319650282	20.3363806273351	-1.28977845238237	0.207081074728379	0.344021785435855	-7.09393825733016
PC 40:6	PC	40	6	FALSE	PC 40:6	PCP vs DMSO	0.00384379613470958	19.2141823883064	0.0552335354386379	0.956322310858499	0.977598085488695	-7.92782602969873
PC 40:7	PC	40	7	FALSE	PC 40:7	PCP vs DMSO	0.258135215100121	16.6006728497867	2.15959043802882	0.0390074443673561	0.0992041177737698	-5.6935504028475
PC 40:8	PC	40	8	FALSE	PC 40:8	PCP vs DMSO	-0.232452144500353	15.751282807315	-1.49645035070045	0.145088765312086	0.266859693341873	-6.81504593479741
PC 42:3	PC	42	3	FALSE	PC 42:3	PCP vs DMSO	-1.39251860156144	14.1703114716925	-3.09878075946158	0.00422493782674352	0.0148608176886316	-3.63556738540735
PC 42:4	PC	42	4	FALSE	PC 42:4	PCP vs DMSO	-0.0635940296773353	16.4760206376213	-0.329913865280402	0.743780847880667	0.880568130249525	-7.87332097458485
PC 42:5	PC	42	5	FALSE	PC 42:5	PCP vs DMSO	-0.15825769301039	17.6831969166817	-2.65544184584246	0.0126085644074944	0.0387666308648336	-4.66404554929967
PC 42:6	PC	42	6	FALSE	PC 42:6	PCP vs DMSO	0.15577125756264	16.8582275571125	0.243488855195937	0.809300746088811	0.911016140405984	-7.89882861919306
PC 42:7	PC	42	7	FALSE	PC 42:7	PCP vs DMSO	-0.0924931385337387	18.059690083178	-0.94690630142942	0.35132776204576	0.516953707010189	-7.47343600205169
PC 42:8	PC	42	8	FALSE	PC 42:8	PCP vs DMSO	-0.119532012537388	17.8935390529482	-0.456733276437301	0.651185785404418	0.790206871049096	-7.82209992272581
PC 44:10	PC	44	10	FALSE	PC 44:10	PCP vs DMSO	0.452129950768515	13.7420061063616	0.811433091304829	0.423572703645713	0.589567411831195	-7.59325359677855
PC 44:5	PC	44	5	FALSE	PC 44:5	PCP vs DMSO	0.291680002691855	13.9901679234388	1.20996606740157	0.23583470633789	0.385571027822264	-7.19176401037122
PC 44:6	PC	44	6	FALSE	PC 44:6	PCP vs DMSO	-0.0892155114121942	15.8880464669754	-0.7377030621908	0.466483948866347	0.640637956443117	-7.65103902579323
PC 44:7	PC	44	7	FALSE	PC 44:7	PCP vs DMSO	-0.278148739889694	16.5902811037755	-2.54732997565189	0.0162785920640891	0.0485998545681502	-4.90042458454714
PC 44:8	PC	44	8	FALSE	PC 44:8	PCP vs DMSO	-0.246882731289311	16.7458321814412	-1.41735722017845	0.16678470135626	0.296186624822324	-6.92605581303246
PC 44:9	PC	44	9	FALSE	PC 44:9	PCP vs DMSO	-0.230859485765381	16.1558343493464	-1.04506295315915	0.304425632191931	0.464905285808057	-7.3757836559391
PC 33:1_d7	PC	33	1	TRUE	PC 33:1_d7	PCP vs DMSO	-0.195172389193744	22.2993471385791	-0.887643778983538	0.381864765363164	0.546278761561193	-7.52800545512962
PC(O-28:0)	PC	28	0	FALSE	PC(O-28:0)	PCP vs DMSO	0.168484022764871	14.9769673147811	0.713399374132039	0.481167358716207	0.656426992685686	-7.66892563893101
PC(O-30:0)	PC	30	0	FALSE	PC(O-30:0)	PCP vs DMSO	-0.174661683505215	17.2616491547754	-1.30733693785844	0.201129430451488	0.336850916040703	-7.07166607634628
PC(O-32:0)	PC	32	0	FALSE	PC(O-32:0)	PCP vs DMSO	-0.296589834409482	19.2398478046174	-3.28426283738983	0.00262408066486956	0.00982837485387507	-3.180773087894
PC(O-32:1)	PC	32	1	FALSE	PC(O-32:1)	PCP vs DMSO	-0.00203315296685373	18.6398617133785	-0.00932513325826051	0.992622086637047	0.992622086637047	-7.92935579197656
PC(O-34:0)	PC	34	0	FALSE	PC(O-34:0)	PCP vs DMSO	-0.358342374292445	17.0221511825177	-2.21301028345924	0.0347286407195488	0.0917192306182956	-5.58971730677284
PC(O-34:1)	PC	34	1	FALSE	PC(O-34:1)	PCP vs DMSO	-0.0881372334448525	20.4745282733548	-0.946930324081424	0.351315722158357	0.516953707010189	-7.47341320759372
PC(O-34:2)	PC	34	2	FALSE	PC(O-34:2)	PCP vs DMSO	0.029734646174295	17.5408581027639	0.188288211612689	0.851931383229758	0.923672973396475	-7.91111180148129
PC(O-36:1)	PC	36	1	FALSE	PC(O-36:1)	PCP vs DMSO	-0.0418722541371033	16.5836627192221	-0.141532969576642	0.888404612499473	0.948245337693738	-7.91906428978291
PC(O-36:2)	PC	36	2	FALSE	PC(O-36:2)	PCP vs DMSO	-0.0466829608589591	17.2102528906117	-0.225365468931433	0.823238558631608	0.916687259881682	-7.90320658484156
PC(O-36:3)	PC	36	3	FALSE	PC(O-36:3)	PCP vs DMSO	-0.171415734980465	17.1848527663773	-0.983272667559228	0.33341611107815	0.501341013737948	-7.43830704448609
PC(O-36:4)	PC	36	4	FALSE	PC(O-36:4)	PCP vs DMSO	-0.420003040852845	17.4132469858034	-5.67414576994333	3.59946752872139e-06	3.70745155458304e-05	3.32104511008724
PC(O-36:5)	PC	36	5	FALSE	PC(O-36:5)	PCP vs DMSO	-0.583529024758878	18.4287882813329	-5.19552317490361	1.37886712565892e-05	0.000118352761619057	1.97680536348219
PC(O-36:6)	PC	36	6	FALSE	PC(O-36:6)	PCP vs DMSO	-0.0922114262262572	14.9732925652375	-0.819356828266834	0.419109722852703	0.587323829303788	-7.58672979813916
PC(O-38:2)	PC	38	2	FALSE	PC(O-38:2)	PCP vs DMSO	0.0803150119093974	15.2947990069942	0.280109201789497	0.781335546248647	0.89419512515123	-7.88895415794319
PC(O-38:3)	PC	38	3	FALSE	PC(O-38:3)	PCP vs DMSO	-0.0910306194280008	16.6638432070712	-0.440285624634458	0.662918133490325	0.79860313157314	-7.82966423259052
PC(O-38:4)	PC	38	4	FALSE	PC(O-38:4)	PCP vs DMSO	-0.308771695760059	17.083749938917	-3.63977995044859	0.00102746080677905	0.00450333885524433	-2.27636842497843
PC(O-38:5)	PC	38	5	FALSE	PC(O-38:5)	PCP vs DMSO	-0.21005675146546	17.0800913263233	-3.80812393529153	0.000652921116689485	0.00312794767530311	-1.83548695499721
PC(O-38:6)	PC	38	6	FALSE	PC(O-38:6)	PCP vs DMSO	-0.323325808148457	17.9618415560944	-3.99260864023648	0.000395048433205684	0.00214157834843081	-1.34463394184252
PC(O-38:7)	PC	38	7	FALSE	PC(O-38:7)	PCP vs DMSO	-0.269443768967827	14.1986607291324	-3.29916139075534	0.00252453687188479	0.00963064065941234	-3.14369521341634
PC(O-40:6)	PC	40	6	FALSE	PC(O-40:6)	PCP vs DMSO	-0.246601528969399	16.1851971920028	-0.480075726254155	0.634690573491981	0.778251536543739	-7.81089535513167
PC(O-40:7)	PC	40	7	FALSE	PC(O-40:7)	PCP vs DMSO	-0.278274416633802	15.6298286753631	-3.41094191647017	0.00188526641685168	0.00792581391574379	-2.86308828990328
PE 32:0	PE	32	0	FALSE	PE 32:0	PCP vs DMSO	-0.218626912639788	15.8240827197988	-2.17725338138208	0.037543219932556	0.0966737913263318	-5.65942168683065
PE 32:1	PE	32	1	FALSE	PE 32:1	PCP vs DMSO	0.454931994816938	16.3523891735803	0.895739006575474	0.377595128630406	0.543948227257787	-7.52074799244979
PE 34:0	PE	34	0	FALSE	PE 34:0	PCP vs DMSO	-0.336094088465414	16.6108999750416	-4.19041564589061	0.000229273755870149	0.00134943982026431	-0.810740781188537
PE 34:1	PE	34	1	FALSE	PE 34:1	PCP vs DMSO	-0.114136856105472	19.0758601232655	-0.633144201656267	0.531485010288439	0.696319230762345	-7.7238650504794
PE 34:2	PE	34	2	FALSE	PE 34:2	PCP vs DMSO	0.295767784763617	17.5696847814827	3.67723196312325	0.000929311081615086	0.00416169745245017	-2.1789166250267
PE 36:1	PE	36	1	FALSE	PE 36:1	PCP vs DMSO	-0.503601043476237	19.0262885973003	-7.48887129937432	2.55068963865741e-08	5.25442065563427e-07	8.31510350059034
PE 36:2	PE	36	2	FALSE	PE 36:2	PCP vs DMSO	0.107120099131433	18.9982111576192	2.00702135174692	0.0539248720095027	0.127684179700662	-5.97975149785054
PE 36:4	PE	36	4	FALSE	PE 36:4	PCP vs DMSO	0.00833844972616706	17.4317763841795	0.110496925916869	0.912758610856945	0.95696555784926	-7.92309965292812
PE 36:5	PE	36	5	FALSE	PE 36:5	PCP vs DMSO	1.33782038792435	13.6682211632515	2.18014420119439	0.0373083122915146	0.0966737913263318	-5.65381678983995
PE 38:1	PE	38	1	FALSE	PE 38:1	PCP vs DMSO	-1.00302389865953	14.4830546598684	-2.29153481923732	0.029202038638238	0.0802082661263604	-5.43381114143461
PE 38:3	PE	38	3	FALSE	PE 38:3	PCP vs DMSO	-0.204033764044983	18.7752572918304	-1.19710402406272	0.240734170990378	0.388949648054561	-7.20700069372758
PE 38:4	PE	38	4	FALSE	PE 38:4	PCP vs DMSO	-0.117829692060018	20.055849938762	-1.1509321099596	0.258942440630259	0.413504982711887	-7.26047545010474
PE 38:5	PE	38	5	FALSE	PE 38:5	PCP vs DMSO	0.282217910735381	18.7996547523497	2.67819954265185	0.0119412311720553	0.037271115476415	-4.61351134233751
PE 38:6	PE	38	6	FALSE	PE 38:6	PCP vs DMSO	0.589529574515286	14.8530816863963	3.91306937230051	0.000490923496065482	0.00252825600473723	-1.55717322300909
PE 40:3	PE	40	3	FALSE	PE 40:3	PCP vs DMSO	-0.168872877661593	18.2689350297854	-1.76537163923821	0.0877825173216366	0.186424727507806	-6.39973922108678
PE 40:4	PE	40	4	FALSE	PE 40:4	PCP vs DMSO	-0.248275502045594	19.6073637202297	-2.22022109129564	0.0341845295533015	0.0914547154283131	-5.57556183283074
PE 40:5	PE	40	5	FALSE	PE 40:5	PCP vs DMSO	-0.0680084206767067	18.4472603283405	-0.935444887402633	0.357103432477752	0.521725582201538	-7.4842493044621
PE 40:6	PE	40	6	FALSE	PE 40:6	PCP vs DMSO	0.170435475930757	17.7341787161061	1.50486252115476	0.142921223483164	0.265241189527313	-6.80293338024399
PE 42:4	PE	42	4	FALSE	PE 42:4	PCP vs DMSO	-0.0185446398698028	14.5443672701716	-0.052330696931172	0.958615598391827	0.977598085488695	-7.92798718646764
PE 42:5	PE	42	5	FALSE	PE 42:5	PCP vs DMSO	1.02961176744088	15.8196850319959	2.05884804528251	0.0483729868839393	0.119038894166438	-5.88428732737862
PE 42:6	PE	42	6	FALSE	PE 42:6	PCP vs DMSO	0.189871852189341	15.7436422839795	2.40298887667076	0.0227195086292081	0.0641125859947515	-5.20606626388226
PE 42:7	PE	42	7	FALSE	PE 42:7	PCP vs DMSO	-0.0227042092447848	16.160032719112	-0.273973601707458	0.786001452324552	0.894565188833468	-7.8907044456154
PE 42:8	PE	42	8	FALSE	PE 42:8	PCP vs DMSO	-0.106493094374989	16.4314266453053	-0.590365000117149	0.559411749355581	0.715769070604035	-7.75054520078506
PE 44:6	PE	44	6	FALSE	PE 44:6	PCP vs DMSO	-0.188930334754269	14.4102632829663	-0.629135487687126	0.534070089613838	0.696319230762345	-7.72644236382882
PE 44:7	PE	44	7	FALSE	PE 44:7	PCP vs DMSO	-0.234569771964436	15.697841740926	-3.3722769758495	0.00208637100954038	0.00859584855930637	-2.960623769273
PE 44:8	PE	44	8	FALSE	PE 44:8	PCP vs DMSO	-0.189305359844271	15.6974996631008	-1.4579829279386	0.155339662822848	0.283185580013334	-6.86968841568335
PE(O-32:1)	PE	32	1	FALSE	PE(O-32:1)	PCP vs DMSO	-0.708532563944944	16.2887100828955	-9.40135669518582	2.08308252227152e-10	7.1519166597989e-09	13.1995489668243
PE(O-32:2)	PE	32	2	FALSE	PE(O-32:2)	PCP vs DMSO	0.0700809406377879	15.4250527554335	0.12040116327656	0.904976216744173	0.95696555784926	-7.92191975051944
PE(O-34:1)	PE	34	1	FALSE	PE(O-34:1)	PCP vs DMSO	-0.663669244587262	16.0409583586718	-6.00388606819207	1.43475423822934e-06	1.84724608172027e-05	4.24495061477453
PE(O-34:2)	PE	34	2	FALSE	PE(O-34:2)	PCP vs DMSO	-0.133975919599297	18.0299229452758	-1.97414132533568	0.057730270883957	0.133622874180844	-6.03935558265302
PE(O-34:3)	PE	34	3	FALSE	PE(O-34:3)	PCP vs DMSO	0.274755967032829	15.8118360243722	2.01303718675815	0.05325294109135	0.127559370521141	-5.96876495636914
PE(O-36:2)	PE	36	2	FALSE	PE(O-36:2)	PCP vs DMSO	-0.0185580096927284	17.1305044873455	-0.117720429242502	0.907081727948638	0.95696555784926	-7.92224909102838
PE(O-36:4)	PE	36	4	FALSE	PE(O-36:4)	PCP vs DMSO	-0.0103381954616583	17.018705736749	-0.0579210613358933	0.954199461962764	0.977598085488695	-7.92766907361959
PE(O-36:5)	PE	36	5	FALSE	PE(O-36:5)	PCP vs DMSO	-0.425601572678971	18.9980887493655	-4.96621108219054	2.62700755933159e-05	0.000208139829700887	1.33409173578013
PE(O-36:6)	PE	36	6	FALSE	PE(O-36:6)	PCP vs DMSO	-0.138641224462972	15.9046321916468	-1.02189780806085	0.31508156153381	0.477255894676213	-7.39963987156535
PE(O-38:5)	PE	38	5	FALSE	PE(O-38:5)	PCP vs DMSO	-0.0851257697902441	20.1138916810221	-1.06355693146089	0.296100890786513	0.462096844712286	-7.35638152741811
PE(O-38:6)	PE	38	6	FALSE	PE(O-38:6)	PCP vs DMSO	0.00217511537529101	18.9292741342189	0.0301802678272677	0.976125188265049	0.984826587322299	-7.92893052433308
PE(O-38:7)	PE	38	7	FALSE	PE(O-38:7)	PCP vs DMSO	-0.24595073177163	14.0955159047485	-0.311415885354285	0.757660012722604	0.881796398987889	-7.879423388875
PE(O-40:3)	PE	40	3	FALSE	PE(O-40:3)	PCP vs DMSO	0.00534748667376788	14.7633903413028	0.0252229140189495	0.980045875733356	0.984826587322299	-7.9290722907853
PE(O-40:4)	PE	40	4	FALSE	PE(O-40:4)	PCP vs DMSO	0.0931731053773063	17.4470402553343	0.668376356589469	0.509055107312027	0.680943844845958	-7.70052889962263
PE(O-40:5)	PE	40	5	FALSE	PE(O-40:5)	PCP vs DMSO	-0.0553296954573785	18.570704855805	-0.84061914341665	0.407278373024153	0.574653046869695	-7.56892488964829
PE(O-40:6)	PE	40	6	FALSE	PE(O-40:6)	PCP vs DMSO	0.0970524432303551	18.2675734343408	1.66456942560407	0.106515577476952	0.213031154953903	-6.56209328435409
PE(O-40:7)	PE	40	7	FALSE	PE(O-40:7)	PCP vs DMSO	0.213188900310897	16.7326167372703	3.73361163176336	0.000798541256224263	0.00373862497232269	-2.03151797203612
PE(O-42:6)	PE	42	6	FALSE	PE(O-42:6)	PCP vs DMSO	-0.128613960179917	13.7286851085726	-1.11833204923343	0.272389644166154	0.431632820755599	-7.29707260647445
PI 34:1	PI	34	1	FALSE	PI 34:1	PCP vs DMSO	0.993685672070928	13.9784978653408	2.60074986354061	0.0143566683696067	0.0434922600608673	-4.78439727826065
PI 36:1	PI	36	1	FALSE	PI 36:1	PCP vs DMSO	1.14160300071459	13.4340583032321	2.43547318381791	0.0210941349759078	0.0603526639588474	-5.13830947933422
PI 36:2	PI	36	2	FALSE	PI 36:2	PCP vs DMSO	0.339487107831512	14.2540543337955	0.45542959270355	0.65211246639974	0.790206871049096	-7.82270947339996
PI 36:4	PI	36	4	FALSE	PI 36:4	PCP vs DMSO	1.55075972483324	15.719834933127	15.9056371142509	4.49842039639533e-16	9.26674601657438e-14	26.4917037744036
PI 38:3	PI	38	3	FALSE	PI 38:3	PCP vs DMSO	0.361930884067601	16.5895483192695	2.24850721409683	0.0321233103405319	0.0870710780282839	-5.51971686671899
PI 38:4	PI	38	4	FALSE	PI 38:4	PCP vs DMSO	-0.167042815633004	14.2883667465716	-0.570015860452404	0.572954088663113	0.728571248546922	-7.76259679069733
PI 38:5	PI	38	5	FALSE	PI 38:5	PCP vs DMSO	1.13889329017108	18.0363082602729	14.1210965359803	1.03295436893294e-14	1.06394300000093e-12	23.3005381605769
PI 40:4	PI	40	4	FALSE	PI 40:4	PCP vs DMSO	0.512439839907085	15.2528182921632	4.42856958795359	0.00011840542497812	0.000739136895317961	-0.159460813185059
PI 40:5	PI	40	5	FALSE	PI 40:5	PCP vs DMSO	1.57172441205032	14.1394553263666	4.66301623157994	6.15103627929542e-05	0.000436935680529261	0.488692170118592
PI 40:6	PI	40	6	FALSE	PI 40:6	PCP vs DMSO	1.03005078149056	13.9549679401655	3.31752724990822	0.00240681288358008	0.00935478215127354	-3.09788165053594
SM 32:1	SM	32	1	FALSE	SM 32:1	PCP vs DMSO	1.54913188584955	17.7635918623472	7.69782552031585	1.47465774032608e-08	3.79724368133965e-07	8.87060159584115
SM 34:0	SM	34	0	FALSE	SM 34:0	PCP vs DMSO	1.39107144507417	17.4651427829169	13.8916945944205	1.57916929146067e-14	1.08436291346966e-12	22.8680215373074
SM 34:1	SM	34	1	FALSE	SM 34:1	PCP vs DMSO	0.456750461215354	21.8557956907899	7.18593271484772	5.6970022876727e-08	1.06689315569143e-06	7.50118359971794
SM 36:0	SM	36	0	FALSE	SM 36:0	PCP vs DMSO	1.21133490063635	15.7054534158014	4.45800528212327	0.00010908111670139	0.0007022096887652	-0.0784222427077728
SM 36:1	SM	36	1	FALSE	SM 36:1	PCP vs DMSO	0.52485511536684	19.6555979112184	6.3850882947852	4.99929367383827e-07	6.86569664540456e-06	5.30666286913106
SM 36:2	SM	36	2	FALSE	SM 36:2	PCP vs DMSO	1.11572420294946	16.8707789346121	6.61028891390029	2.69698083725604e-07	3.96841466053388e-06	5.92933734369289
SM 38:1	SM	38	1	FALSE	SM 38:1	PCP vs DMSO	0.442229991379678	16.6712074314403	5.72874877676893	3.08968559242455e-06	3.37293833746355e-05	3.47427505026642
SM 40:1	SM	40	1	FALSE	SM 40:1	PCP vs DMSO	-0.110757372411719	15.7503079194733	-1.37386390774435	0.179765292476112	0.316509831197258	-6.98485728495233
SM 40:2	SM	40	2	FALSE	SM 40:2	PCP vs DMSO	0.748654318169998	16.7414550378761	10.4840422285845	1.69233497734778e-11	8.71552513334106e-10	15.7562696352815
SM 42:2	SM	42	2	FALSE	SM 42:2	PCP vs DMSO	0.0929461096132783	18.1086916268779	1.05608179568258	0.299446220768309	0.463803920889261	-7.36426174601238
SM 42:3	SM	42	3	FALSE	SM 42:3	PCP vs DMSO	0.495588120430161	16.599568498369	5.75445552518804	2.8754848723256e-06	3.37293833746355e-05	3.54638890767403
SM 42:4	SM	42	4	FALSE	SM 42:4	PCP vs DMSO	1.83648673455281	14.5017258404727	4.84086823658467	3.73559332421094e-05	0.000285011935106464	0.983826028600138
TG 46:0	TG	46	0	FALSE	TG 46:0	PCP vs DMSO	-0.292648803372845	15.2093609435206	-1.62590199440013	0.114536444217773	0.224421349392712	-6.62227555241796
TG 46:1	TG	46	1	FALSE	TG 46:1	PCP vs DMSO	-0.0528335747940189	14.6018437124714	-0.144632704806917	0.885977914446336	0.948245337693738	-7.91860673549694
TG 48:0	TG	48	0	FALSE	TG 48:0	PCP vs DMSO	-0.411810239308904	14.9459659449612	-0.550737510385179	0.585932913990061	0.735988904158247	-7.77363262326298
TG 48:1	TG	48	1	FALSE	TG 48:1	PCP vs DMSO	0.030806153650667	16.0294869163007	0.323448658108501	0.748622073513845	0.881235126536298	-7.87549356035327
TG 48:2	TG	48	2	FALSE	TG 48:2	PCP vs DMSO	0.0692589831043056	15.2394156440633	0.702430661390115	0.487879979060237	0.659404392476544	-7.67680861414148
TG 50:1	TG	50	1	FALSE	TG 50:1	PCP vs DMSO	-0.315612844048383	16.7579450744888	-3.90092120901686	0.000507445590196811	0.00254960467269617	-1.58951643047718
TG 50:2	TG	50	2	FALSE	TG 50:2	PCP vs DMSO	0.034010834872057	17.0214971485048	0.433127937556857	0.668051315532927	0.80010797092897	-7.8328705699456
TG 50:3	TG	50	3	FALSE	TG 50:3	PCP vs DMSO	0.147489019571895	15.3281164194259	1.35770840438601	0.184783328849918	0.322587845280365	-7.00628831225631
TG 52:1	TG	52	1	FALSE	TG 52:1	PCP vs DMSO	-0.368013648799289	16.1935074507086	-3.06843708343513	0.00456288370148032	0.0154090826640155	-3.70870691251716
TG 52:2	TG	52	2	FALSE	TG 52:2	PCP vs DMSO	-0.153579837883571	17.4820680964694	-1.73555333384398	0.0930094124373131	0.191599389620865	-6.44857787602932
TG 52:3	TG	52	3	FALSE	TG 52:3	PCP vs DMSO	0.039762005632666	16.8616516099212	0.563782878734604	0.57713462968862	0.729384869422427	-7.76620549817141
TG 52:4	TG	52	4	FALSE	TG 52:4	PCP vs DMSO	-0.010636744896156	15.2550184986591	-0.0876409227640933	0.930750344583387	0.968356419112008	-7.92543645707849
TG 52:5	TG	52	5	FALSE	TG 52:5	PCP vs DMSO	-0.598336768245542	14.5105030636832	-1.6109380533905	0.117771721362205	0.224638653709391	-6.64524826060764
TG 54:2	TG	54	2	FALSE	TG 54:2	PCP vs DMSO	-0.337158609772588	16.1308450891046	-2.81237165123587	0.0086308414614784	0.0282214816041992	-4.31034109150861
TG 54:3	TG	54	3	FALSE	TG 54:3	PCP vs DMSO	-0.0899407957842272	16.7157440013964	-0.788575805283816	0.436609698264085	0.603634884848332	-7.61173241268747
TG 54:4	TG	54	4	FALSE	TG 54:4	PCP vs DMSO	-0.071079924942	16.0047040083905	-0.621259632940922	0.539168323316719	0.698545123290844	-7.73145953871378
TG 54:5	TG	54	5	FALSE	TG 54:5	PCP vs DMSO	-0.248869243231724	16.2042460263271	-1.61969974251344	0.115868374349285	0.224421349392712	-6.63181886444718
TG 54:6	TG	54	6	FALSE	TG 54:6	PCP vs DMSO	-0.103560256814619	15.22554551247	-0.647229792340754	0.522454860346391	0.694359362782946	-7.71468274632939
TG 56:3	TG	56	3	FALSE	TG 56:3	PCP vs DMSO	-0.231426492590933	14.7476661299781	-1.68003915229961	0.103440371531099	0.210977391439667	-6.53768746917363
TG 56:4	TG	56	4	FALSE	TG 56:4	PCP vs DMSO	-0.261075059677378	15.9265060842753	-2.12286007845458	0.0422165001627346	0.106056085774675	-5.76387095687603
TG 56:5	TG	56	5	FALSE	TG 56:5	PCP vs DMSO	-0.269972733940732	16.3493140569724	-1.74501555315605	0.0913230194721595	0.190025676881463	-6.4331532244128
TG 56:6	TG	56	6	FALSE	TG 56:6	PCP vs DMSO	-0.231267053736067	16.161949353243	-1.54620270009897	0.132646193141693	0.250689135662282	-6.74256468233715
TG 56:7	TG	56	7	FALSE	TG 56:7	PCP vs DMSO	-0.622272120777454	14.7112133221407	-1.65436349599064	0.108585814773248	0.215083440800856	-6.57809216610051
TG 58:5	TG	58	5	FALSE	TG 58:5	PCP vs DMSO	-0.349292378583298	15.393427759183	-2.39573855828383	0.0230975530023349	0.0642985934929862	-5.22110565274019
TG 58:6	TG	58	6	FALSE	TG 58:6	PCP vs DMSO	-0.292175642959435	15.4077156834303	-1.79749128874297	0.0824329306290252	0.176887330308117	-6.34637895657434
TG 58:7	TG	58	7	FALSE	TG 58:7	PCP vs DMSO	-0.0398345158516387	15.2312417157046	-0.24921986200558	0.804906273526542	0.911016140405984	-7.89737405287107
TG 60:7	TG	60	7	FALSE	TG 60:7	PCP vs DMSO	0.307365867111829	13.9470506397668	0.631812367588409	0.532343123300093	0.696319230762345	-7.72472309122171
TG 48:1_d7	TG	48	1	TRUE	TG 48:1_d7	PCP vs DMSO	-0.0756438400304424	23.141292343499	-0.330118940136957	0.743627458195872	0.880568130249525	-7.87325136221765
CE 18:1	CE	18	1	FALSE	CE 18:1	CHEMO vs DMSO	0.039207589779668	14.3832963749545	0.0532282525025086	0.957906476156668	0.998553700124588	-6.99761096077417
Cer 32:1	Cer	32	1	FALSE	Cer 32:1	CHEMO vs DMSO	1.12090927390287	16.0119758942654	2.52481505586546	0.0171576664613078	0.152418116713707	-4.04122100066196
Cer 34:0	Cer	34	0	FALSE	Cer 34:0	CHEMO vs DMSO	-0.191380763652246	15.1616960856075	-0.483668285964131	0.632168416835781	0.870902653134176	-6.87961824550616
Cer 34:1	Cer	34	1	FALSE	Cer 34:1	CHEMO vs DMSO	0.316064285943979	18.8545759936816	3.03522646711165	0.00496218804388925	0.0851842280867655	-2.89077225978874
Cer 36:1	Cer	36	1	FALSE	Cer 36:1	CHEMO vs DMSO	0.177661705400866	18.610375512201	2.3894919529101	0.0234278553864257	0.193045528384148	-4.32402903717699
Cer 36:2	Cer	36	2	FALSE	Cer 36:2	CHEMO vs DMSO	-0.135566298809842	15.8465349237074	-1.13247253724847	0.266496304665898	0.65782772556782	-6.35554859110904
Cer 38:1	Cer	38	1	FALSE	Cer 38:1	CHEMO vs DMSO	0.102263427410799	14.6709408106974	0.243610216805087	0.809207621249522	0.938878191473474	-6.96867222292165
Cer 38:2	Cer	38	2	FALSE	Cer 38:2	CHEMO vs DMSO	0.0102645510492865	13.754026268531	0.0184039810881606	0.985439662303168	0.998553700124588	-6.99888963147882
Cer 40:1	Cer	40	1	FALSE	Cer 40:1	CHEMO vs DMSO	0.234066074295766	14.9565607419296	3.4498304745253	0.00170192225243268	0.0477521890681956	-1.87649434017452
Cer 40:2	Cer	40	2	FALSE	Cer 40:2	CHEMO vs DMSO	0.0681794394745334	15.4302997553773	0.395033041881988	0.695641478023136	0.885035351568042	-6.91928020811456
Cer 42:2	Cer	42	2	FALSE	Cer 42:2	CHEMO vs DMSO	0.185962412519097	17.0327995855762	2.17802445497832	0.0374804335987004	0.241280291291634	-4.74448162015371
Cer 42:3	Cer	42	3	FALSE	Cer 42:3	CHEMO vs DMSO	0.0576559466092311	15.3049770301764	0.43912941825088	0.663746196806144	0.870902653134176	-6.90053540317755
Cer 42:4	Cer	42	4	FALSE	Cer 42:4	CHEMO vs DMSO	-0.165591385942795	13.5817161604366	-0.546010599379183	0.589136996426051	0.870902653134176	-6.84700666528676
DG 30:0	DG	30	0	FALSE	DG 30:0	CHEMO vs DMSO	0.17125049573644	15.071077444578	0.6182810444763	0.541103097037025	0.870902653134176	-6.80436567386179
DG 32:0	DG	32	0	FALSE	DG 32:0	CHEMO vs DMSO	-0.0414420006201467	16.9764597232532	-0.0464475280269835	0.963264476783533	0.998553700124588	-6.99795739478428
DG 32:1	DG	32	1	FALSE	DG 32:1	CHEMO vs DMSO	0.303468482513634	15.4333074753261	3.05694867670265	0.00469742472515393	0.0851842280867655	-2.8392151614584
DG 34:0	DG	34	0	FALSE	DG 34:0	CHEMO vs DMSO	0.0416635499268269	17.2383383599361	0.0300942634791075	0.97619320277236	0.998553700124588	-6.99859900618307
DG 34:1	DG	34	1	FALSE	DG 34:1	CHEMO vs DMSO	0.181233616065031	16.9888488783754	1.62652739051754	0.114402846295306	0.420839041729162	-5.70039778933871
DG 34:2	DG	34	2	FALSE	DG 34:2	CHEMO vs DMSO	0.261125496681143	15.5249172997832	2.79054964330214	0.0091030073314027	0.11720121939181	-3.45762229301397
DG 36:1	DG	36	1	FALSE	DG 36:1	CHEMO vs DMSO	0.537047331140476	15.7133891726971	2.95986511095406	0.00599485020932226	0.0882099387943132	-3.06813501186258
DG 36:2	DG	36	2	FALSE	DG 36:2	CHEMO vs DMSO	0.425441781879821	15.503440417402	3.20449550889657	0.00322443746443132	0.0664234117672853	-2.48413315532426
DG 36:3	DG	36	3	FALSE	DG 36:3	CHEMO vs DMSO	0.264051410550698	14.2458070934655	2.51852143196969	0.0174111072647423	0.152418116713707	-4.05459912907481
DG 36:4	DG	36	4	FALSE	DG 36:4	CHEMO vs DMSO	0.593701798349102	14.5187688215812	3.41721493545171	0.00185445394439595	0.0477521890681956	-1.95841614401754
DG 38:4	DG	38	4	FALSE	DG 38:4	CHEMO vs DMSO	0.435727563706579	16.3387679077806	4.29667077258386	0.000170846116765042	0.0117314333511996	0.343553855370868
DG 40:4	DG	40	4	FALSE	DG 40:4	CHEMO vs DMSO	2.68150482718348	14.576122059519	7.81663061320929	1.0824890982508e-08	2.22992754239665e-06	9.89889301934461
DG 40:5	DG	40	5	FALSE	DG 40:5	CHEMO vs DMSO	0.972457706743557	14.1504721529701	1.68311199652089	0.102838437090267	0.407398423857598	-5.61257037183826
HexCer 34:1	HexCer	34	1	FALSE	HexCer 34:1	CHEMO vs DMSO	-0.0351375950683453	17.8696377861982	-0.468226886314351	0.643040568701558	0.870902653134176	-6.88709545463272
HexCer 36:1	HexCer	36	1	FALSE	HexCer 36:1	CHEMO vs DMSO	-0.182214892951781	17.160262652306	-1.909173417329	0.065943460215463	0.314375244977535	-5.23753600811019
HexCer 38:1	HexCer	38	1	FALSE	HexCer 38:1	CHEMO vs DMSO	-0.241063176060218	14.9138240718427	-1.97445081325893	0.0576933849934053	0.289874080698573	-5.12234424675135
HexCer 40:1	HexCer	40	1	FALSE	HexCer 40:1	CHEMO vs DMSO	-0.152886725363628	14.4256495419456	-0.279285509110909	0.78196145892587	0.931121737218088	-6.9591319024302
HexCer 40:2	HexCer	40	2	FALSE	HexCer 40:2	CHEMO vs DMSO	-0.289883565471899	15.0921716485141	-2.13202335369088	0.0413946665584964	0.249453438653813	-4.83225951011634
HexCer 42:2	HexCer	42	2	FALSE	HexCer 42:2	CHEMO vs DMSO	-0.118666618696625	15.6441793464992	-1.00529275443853	0.322876654287006	0.743973602428236	-6.48969688189721
LPC 12:0	LPC	12	0	FALSE	LPC 12:0	CHEMO vs DMSO	0.172969797249891	21.6188236388997	0.719157843064754	0.477664557729575	0.869252104068671	-6.73624534247012
LPC 16:0	LPC	16	0	FALSE	LPC 16:0	CHEMO vs DMSO	0.127126499310488	15.0271270449933	0.341426898021032	0.735186169275615	0.912339463076969	-6.9394244221339
LPC 18:0	LPC	18	0	FALSE	LPC 18:0	CHEMO vs DMSO	0.190744330334928	14.3869302594624	0.711726056836715	0.482187965837724	0.869252104068671	-6.74160339246991
LPC 18:1	LPC	18	1	FALSE	LPC 18:1	CHEMO vs DMSO	0.563663613738795	14.0762644287475	1.03717901112838	0.308023664395983	0.721055396199688	-6.45745397113995
PC 24:0	PC	24	0	FALSE	PC 24:0	CHEMO vs DMSO	0.175935810595756	22.0789913123185	0.718676591967749	0.477956733983411	0.869252104068671	-6.73659393471188
PC 28:0	PC	28	0	FALSE	PC 28:0	CHEMO vs DMSO	-0.414617912813929	19.059266743755	-2.2570755028841	0.031521399714559	0.219942664538576	-4.59050345047739
PC 30:0	PC	30	0	FALSE	PC 30:0	CHEMO vs DMSO	-0.080705275458752	22.2094809582702	-0.919694884764825	0.365142184273449	0.783855627838276	-6.57158239671676
PC 30:1	PC	30	1	FALSE	PC 30:1	CHEMO vs DMSO	-0.104217332237656	20.1983309590052	-0.761295742169471	0.452483358147232	0.854757044668317	-6.70485123639736
PC 30:2	PC	30	2	FALSE	PC 30:2	CHEMO vs DMSO	-0.136618348618093	16.4752930357432	-0.829479363548786	0.413450765075893	0.835008407898371	-6.6504217002918
PC 31:0	PC	31	0	FALSE	PC 31:0	CHEMO vs DMSO	0.0757688046657691	15.8502165237125	0.787505642350822	0.437225983146084	0.854757044668317	-6.68445750625813
PC 32:0	PC	32	0	FALSE	PC 32:0	CHEMO vs DMSO	0.00897322373995592	22.3260022984581	0.0732606825568427	0.942089865292118	0.998553700124588	-6.99631223549994
PC 32:1	PC	32	1	FALSE	PC 32:1	CHEMO vs DMSO	-0.00477018692375579	22.7076783935932	-0.0903800065386555	0.928592043303534	0.996341426938199	-6.99487651562796
PC 32:2	PC	32	2	FALSE	PC 32:2	CHEMO vs DMSO	-0.137316172333856	19.9041904160396	-0.782590207924289	0.440063435317751	0.854757044668317	-6.68833263440735
PC 32:3	PC	32	3	FALSE	PC 32:3	CHEMO vs DMSO	-0.108585322247312	17.6865918457159	-0.486962522691397	0.629859644034677	0.870902653134176	-6.87799216627378
PC 33:0	PC	33	0	FALSE	PC 33:0	CHEMO vs DMSO	-0.140078445347881	15.4192657529582	-1.13244575961234	0.266507376991685	0.65782772556782	-6.35557838336776
PC 33:1	PC	33	1	FALSE	PC 33:1	CHEMO vs DMSO	0.112680750637257	16.4177068428114	1.35389507382792	0.185983532820138	0.535893190698531	-6.08750694470879
PC 33:2	PC	33	2	FALSE	PC 33:2	CHEMO vs DMSO	-0.0999304455879504	14.4353866874291	-0.970246531861316	0.339759500874084	0.760765838913711	-6.52404948541018
PC 34:0	PC	34	0	FALSE	PC 34:0	CHEMO vs DMSO	-0.0340657146635502	21.0665187796922	-0.421650590148762	0.676316454502734	0.88177968118711	-6.90819970395474
PC 34:1	PC	34	1	FALSE	PC 34:1	CHEMO vs DMSO	0.0471939253538484	23.7949048520631	0.45867009063106	0.649810110118469	0.870902653134176	-6.89160341274277
PC 34:2	PC	34	2	FALSE	PC 34:2	CHEMO vs DMSO	-0.0588459362399231	22.567994692201	-1.27459950681088	0.212333608367235	0.591090855725005	-6.18842544421432
PC 34:3	PC	34	3	FALSE	PC 34:3	CHEMO vs DMSO	-0.120294205641969	19.0549176451372	-1.44410796203106	0.159175995616571	0.48940679249274	-5.96618697663133
PC 34:4	PC	34	4	FALSE	PC 34:4	CHEMO vs DMSO	-0.0468670758985836	18.5382296917187	-0.502589808526393	0.618959249930809	0.870902653134176	-6.87013042594443
PC 34:5	PC	34	5	FALSE	PC 34:5	CHEMO vs DMSO	-0.772761548012967	14.2580496866238	-1.65539745628176	0.108374567461178	0.415533767793156	-5.65589861290188
PC 35:1	PC	35	1	FALSE	PC 35:1	CHEMO vs DMSO	0.0274876784533185	16.0830866710503	0.353859704552345	0.725943879520228	0.906329934431315	-6.93501130026202
PC 35:2	PC	35	2	FALSE	PC 35:2	CHEMO vs DMSO	-0.0021897756263838	15.1609103197519	-0.00300401420798969	0.997623234593382	0.998553700124588	-6.9990586307328
PC 36:0	PC	36	0	FALSE	PC 36:0	CHEMO vs DMSO	-0.10961174207278	15.058878710609	-1.51712173499395	0.13980927292148	0.464527584222982	-5.86303885364631
PC 36:1	PC	36	1	FALSE	PC 36:1	CHEMO vs DMSO	0.0441048569240509	22.0655359631488	0.847047241173207	0.403743072492356	0.827460538354843	-6.63567548152436
PC 36:2	PC	36	2	FALSE	PC 36:2	CHEMO vs DMSO	0.0144594905237972	22.4268221602806	0.24402996031114	0.808885559865306	0.938878191473474	-6.96856751018975
PC 36:3	PC	36	3	FALSE	PC 36:3	CHEMO vs DMSO	-0.0358290107180052	20.9123756686091	-0.323835466080919	0.748332131573767	0.917597732763071	-6.94540105308691
PC 36:4	PC	36	4	FALSE	PC 36:4	CHEMO vs DMSO	0.0820504648776805	21.6747419931697	0.58287050358201	0.564380303876235	0.870902653134176	-6.82590498293542
PC 36:5	PC	36	5	FALSE	PC 36:5	CHEMO vs DMSO	-0.0147645218919297	19.0358188654682	-0.21712177161744	0.829598131085854	0.941891083599312	-6.97491693125231
PC 36:6	PC	36	6	FALSE	PC 36:6	CHEMO vs DMSO	-0.13594050393531	14.8528123834812	-2.53164197052876	0.0168865980744579	0.152418116713707	-4.02668501007326
PC 38:1	PC	38	1	FALSE	PC 38:1	CHEMO vs DMSO	0.0533397573665189	16.7538655538489	0.768001063569254	0.448550201095965	0.854757044668317	-6.69969697793305
PC 38:2	PC	38	2	FALSE	PC 38:2	CHEMO vs DMSO	0.0159085477173374	19.5567681433565	0.256033754824627	0.799689885997583	0.938878191473474	-6.96549697372991
PC 38:3	PC	38	3	FALSE	PC 38:3	CHEMO vs DMSO	0.0224088450664568	21.0620358964091	0.300544623108902	0.765855624062166	0.92260969916261	-6.95283106202494
PC 38:4	PC	38	4	FALSE	PC 38:4	CHEMO vs DMSO	0.0532378044096754	21.5256336605825	0.442677030552175	0.661206807073757	0.870902653134176	-6.89894229835359
PC 38:5	PC	38	5	FALSE	PC 38:5	CHEMO vs DMSO	-0.0227212693401442	21.4929715963939	-0.207546490493279	0.836999681349198	0.941891083599312	-6.97699820110669
PC 38:6	PC	38	6	FALSE	PC 38:6	CHEMO vs DMSO	-0.172431656664272	18.2722519714738	-2.62862083221336	0.013439524428089	0.152418116713707	-3.8175190491755
PC 38:7	PC	38	7	FALSE	PC 38:7	CHEMO vs DMSO	-1.29906608682096	15.0356499524858	-2.96123770318867	0.00597434306455782	0.0882099387943132	-3.06492592864915
PC 40:2	PC	40	2	FALSE	PC 40:2	CHEMO vs DMSO	0.0905781899117647	15.468226100435	0.993173893278398	0.328648533111502	0.743973602428236	-6.50170486563686
PC 40:3	PC	40	3	FALSE	PC 40:3	CHEMO vs DMSO	0.072023191153166	18.6621520824452	0.527053734033055	0.602071325151515	0.870902653134176	-6.85733330412844
PC 40:4	PC	40	4	FALSE	PC 40:4	CHEMO vs DMSO	0.149498857206318	20.0898374552461	2.71024163468299	0.0110572781618418	0.133988194196436	-3.63772367464697
PC 40:5	PC	40	5	FALSE	PC 40:5	CHEMO vs DMSO	0.0166042475789967	20.3363806273351	0.128494301044434	0.89862399864843	0.995250235062239	-6.99060194636731
PC 40:6	PC	40	6	FALSE	PC 40:6	CHEMO vs DMSO	-0.0691581803607971	19.2141823883064	-0.993770395712833	0.328362799743557	0.743973602428236	-6.5011170060515
PC 40:7	PC	40	7	FALSE	PC 40:7	CHEMO vs DMSO	-0.157067688315092	16.6006728497867	-1.31404728206882	0.198889834510225	0.561250765878168	-6.13889749040171
PC 40:8	PC	40	8	FALSE	PC 40:8	CHEMO vs DMSO	-0.0618397607011013	15.751282807315	-0.398104013139162	0.693400931893192	0.885035351568042	-6.91803826098588
PC 42:3	PC	42	3	FALSE	PC 42:3	CHEMO vs DMSO	-0.0438392004472577	14.1703114716925	-0.0975556597260637	0.922940542003914	0.996341426938199	-6.99418542999161
PC 42:4	PC	42	4	FALSE	PC 42:4	CHEMO vs DMSO	-0.00223404794368792	16.4760206376213	-0.0115898205549081	0.990830372946665	0.998553700124588	-6.99899440027463
PC 42:5	PC	42	5	FALSE	PC 42:5	CHEMO vs DMSO	0.0393890909770195	17.6831969166817	0.660918521308195	0.513759151894036	0.870902653134176	-6.77679008602765
PC 42:6	PC	42	6	FALSE	PC 42:6	CHEMO vs DMSO	0.129223319584606	16.8582275571125	0.201991295715269	0.841300773700356	0.941891083599312	-6.97816277486532
PC 42:7	PC	42	7	FALSE	PC 42:7	CHEMO vs DMSO	-0.0111718272666516	18.059690083178	-0.114372523248464	0.90971221402192	0.996341426938199	-6.99235918627742
PC 42:8	PC	42	8	FALSE	PC 42:8	CHEMO vs DMSO	0.0810665350344376	17.8935390529482	0.309756218185624	0.758909376575665	0.92260969916261	-6.94995830146698
PC 44:10	PC	44	10	FALSE	PC 44:10	CHEMO vs DMSO	-0.496082986589226	13.7420061063616	-0.890315164185886	0.380452376525562	0.791648379437029	-6.59810431347332
PC 44:5	PC	44	5	FALSE	PC 44:5	CHEMO vs DMSO	0.511303943180231	13.9901679234388	2.12102446402637	0.0423828657906964	0.249453438653813	-4.85304448529532
PC 44:6	PC	44	6	FALSE	PC 44:6	CHEMO vs DMSO	0.0780456109159852	15.8880464669754	0.645341659224123	0.523660500298159	0.870902653134176	-6.78707157364862
PC 44:7	PC	44	7	FALSE	PC 44:7	CHEMO vs DMSO	0.0994324562226499	16.5902811037755	0.91061809731404	0.369828505468248	0.783855627838276	-6.57986318001764
PC 44:8	PC	44	8	FALSE	PC 44:8	CHEMO vs DMSO	0.000318408740794422	16.7458321814412	0.00182798904312203	0.998553700124588	0.998553700124588	-6.99906154369806
PC 44:9	PC	44	9	FALSE	PC 44:9	CHEMO vs DMSO	-0.156113046803755	16.1558343493464	-0.706698107632493	0.48526209693154	0.869252104068671	-6.74519786301438
PC 33:1_d7	PC	33	1	TRUE	PC 33:1_d7	CHEMO vs DMSO	0.198923873141211	22.2993471385791	0.9047055232276	0.372902191884228	0.783855627838276	-6.58521548285189
PC(O-28:0)	PC	28	0	FALSE	PC(O-28:0)	CHEMO vs DMSO	0.474866179828338	14.9769673147811	2.01069056832042	0.0535141644483816	0.281657265712741	-5.05711366620004
PC(O-30:0)	PC	30	0	FALSE	PC(O-30:0)	CHEMO vs DMSO	0.0502460760114811	17.2616491547754	0.376090221014563	0.709523085819547	0.896697887600164	-6.92673048767711
PC(O-32:0)	PC	32	0	FALSE	PC(O-32:0)	CHEMO vs DMSO	0.0694705762473883	19.2398478046174	0.7692766419848	0.44780429794322	0.854757044668317	-6.69871154745457
PC(O-32:1)	PC	32	1	FALSE	PC(O-32:1)	CHEMO vs DMSO	0.109049720115964	18.6398617133785	0.500160680694386	0.620647936143477	0.870902653134176	-6.87136849358364
PC(O-34:0)	PC	34	0	FALSE	PC(O-34:0)	CHEMO vs DMSO	-0.00657924997225779	17.0221511825177	-0.0406313874400267	0.96786168088539	0.998553700124588	-6.99821699879614
PC(O-34:1)	PC	34	1	FALSE	PC(O-34:1)	CHEMO vs DMSO	0.0427512085192543	20.4745282733548	0.459311169136479	0.649355042545864	0.870902653134176	-6.89130388182317
PC(O-34:2)	PC	34	2	FALSE	PC(O-34:2)	CHEMO vs DMSO	0.17967200900591	17.5408581027639	1.13773411172544	0.264327139923636	0.65782772556782	-6.34968214722411
PC(O-36:1)	PC	36	1	FALSE	PC(O-36:1)	CHEMO vs DMSO	0.149717368939021	16.5836627192221	0.506061693114457	0.616549325824884	0.870902653134176	-6.86835065489663
PC(O-36:2)	PC	36	2	FALSE	PC(O-36:2)	CHEMO vs DMSO	0.107665501650441	17.2102528906117	0.519763224541335	0.607081261004058	0.870902653134176	-6.86120944543442
PC(O-36:3)	PC	36	3	FALSE	PC(O-36:3)	CHEMO vs DMSO	-0.195306492104894	17.1848527663773	-1.12031451199915	0.271557805341101	0.65782772556782	-6.36900890170204
PC(O-36:4)	PC	36	4	FALSE	PC(O-36:4)	CHEMO vs DMSO	0.0166881437917931	17.4132469858034	0.225453035559296	0.823171070285894	0.941891083599312	-6.97302995004599
PC(O-36:5)	PC	36	5	FALSE	PC(O-36:5)	CHEMO vs DMSO	0.158393772434058	18.4287882813329	1.41027863315215	0.168845424435301	0.504089238169159	-6.01248289708059
PC(O-36:6)	PC	36	6	FALSE	PC(O-36:6)	CHEMO vs DMSO	-0.177950816751514	14.9732925652375	-1.5812055269946	0.124423678597877	0.441918582606253	-5.76893225253538
PC(O-38:2)	PC	38	2	FALSE	PC(O-38:2)	CHEMO vs DMSO	0.0866150830134885	15.2947990069942	0.302081531074273	0.764695283682371	0.92260969916261	-6.95235774626555
PC(O-38:3)	PC	38	3	FALSE	PC(O-38:3)	CHEMO vs DMSO	0.0985515646462428	16.6638432070712	0.476662000891836	0.637091317705564	0.870902653134176	-6.88304051225465
PC(O-38:4)	PC	38	4	FALSE	PC(O-38:4)	CHEMO vs DMSO	0.172833812126856	17.083749938917	2.03735333509251	0.0506113233232261	0.274366647489068	-5.00854760384769
PC(O-38:5)	PC	38	5	FALSE	PC(O-38:5)	CHEMO vs DMSO	0.110333805360681	17.0800913263233	2.0002442298785	0.0546907312063575	0.281657265712741	-5.07600943388304
PC(O-38:6)	PC	38	6	FALSE	PC(O-38:6)	CHEMO vs DMSO	-0.0356783037496247	17.9618415560944	-0.4405757295883	0.662710431141205	0.870902653134176	-6.89988744429717
PC(O-38:7)	PC	38	7	FALSE	PC(O-38:7)	CHEMO vs DMSO	-0.318867129396686	14.1986607291324	-3.90431786979697	0.000502771920429017	0.0258927539020944	-0.704328954167876
PC(O-40:6)	PC	40	6	FALSE	PC(O-40:6)	CHEMO vs DMSO	-0.968072333683554	16.1851971920028	-1.88461130229796	0.0693026095586552	0.314375244977535	-5.28009915929549
PC(O-40:7)	PC	40	7	FALSE	PC(O-40:7)	CHEMO vs DMSO	-0.212016491628193	15.6298286753631	-2.59878700681716	0.0144233983913045	0.152418116713707	-3.8823911772013
PE 32:0	PE	32	0	FALSE	PE 32:0	CHEMO vs DMSO	-0.0939518948562112	15.8240827197988	-0.935644556715533	0.357002279345152	0.782366697288312	-6.55684374177437
PE 32:1	PE	32	1	FALSE	PE 32:1	CHEMO vs DMSO	-0.995073384397698	16.3523891735803	-1.95925117372488	0.0595294370133515	0.29197771487501	-5.14943291369772
PE 34:0	PE	34	0	FALSE	PE 34:0	CHEMO vs DMSO	-0.173032024228661	16.6108999750416	-2.15736047271334	0.0391958832147818	0.244677331583184	-4.78408045834108
PE 34:1	PE	34	1	FALSE	PE 34:1	CHEMO vs DMSO	-0.100654547754174	19.0758601232655	-0.558354640695542	0.580787684545378	0.870902653134176	-6.84009012654163
PE 34:2	PE	34	2	FALSE	PE 34:2	CHEMO vs DMSO	-0.0443601844757377	17.5696847814827	-0.551522838684399	0.585401412564694	0.870902653134176	-6.84393679610911
PE 36:1	PE	36	1	FALSE	PE 36:1	CHEMO vs DMSO	-0.106410613575968	19.0262885973003	-1.58239423901329	0.124151939099378	0.441918582606253	-5.76715551654623
PE 36:2	PE	36	2	FALSE	PE 36:2	CHEMO vs DMSO	-0.0629333816472229	18.9982111576192	-1.17913110357223	0.24770613084383	0.65782772556782	-6.30266003593756
PE 36:4	PE	36	4	FALSE	PE 36:4	CHEMO vs DMSO	-0.171518743443484	17.4317763841795	-2.2728797930093	0.0304377773027589	0.219942664538576	-4.55925359084699
PE 36:5	PE	36	5	FALSE	PE 36:5	CHEMO vs DMSO	-0.129860304469071	13.6682211632515	-0.2116234677757	0.83384634173014	0.941891083599312	-6.97612347347293
PE 38:1	PE	38	1	FALSE	PE 38:1	CHEMO vs DMSO	0.00755454983394358	14.4830546598684	0.0172593235428197	0.986345163838801	0.998553700124588	-6.99891055737322
PE 38:3	PE	38	3	FALSE	PE 38:3	CHEMO vs DMSO	-0.0980820122609513	18.7752572918304	-0.575465399637814	0.56931142995263	0.870902653134176	-6.83025248128984
PE 38:4	PE	38	4	FALSE	PE 38:4	CHEMO vs DMSO	-0.0863545757151084	20.055849938762	-0.843490739005169	0.405696671717666	0.827460538354843	-6.63868453642659
PE 38:5	PE	38	5	FALSE	PE 38:5	CHEMO vs DMSO	-0.12084292396631	18.7996547523497	-1.14677861109511	0.260628362207895	0.65782772556782	-6.33953972811747
PE 38:6	PE	38	6	FALSE	PE 38:6	CHEMO vs DMSO	-0.344028754054346	14.8530816863963	-2.28352984969011	0.0297266377449386	0.219942664538576	-4.53810904522538
PE 40:3	PE	40	3	FALSE	PE 40:3	CHEMO vs DMSO	-0.0565285179903524	18.2689350297854	-0.590940616694609	0.559031062770286	0.870902653134176	-6.82110521729236
PE 40:4	PE	40	4	FALSE	PE 40:4	CHEMO vs DMSO	-0.0441197333865082	19.6073637202297	-0.394543810404125	0.695998674534091	0.885035351568042	-6.91947718198054
PE 40:5	PE	40	5	FALSE	PE 40:5	CHEMO vs DMSO	-0.106968136022501	18.4472603283405	-1.47132950539918	0.151719389744673	0.483051221051921	-5.92824321564857
PE 40:6	PE	40	6	FALSE	PE 40:6	CHEMO vs DMSO	-0.209697359457207	17.7341787161061	-1.85152589452956	0.0740601318290284	0.31798832079145	-5.33674706943368
PE 42:4	PE	42	4	FALSE	PE 42:4	CHEMO vs DMSO	-0.101691324412379	14.5443672701716	-0.286960432540893	0.7761351971191	0.929557270968224	-6.95691017716896
PE 42:5	PE	42	5	FALSE	PE 42:5	CHEMO vs DMSO	0.925816081394691	15.8196850319959	1.85129452648765	0.0740943660096582	0.31798832079145	-5.33714042259228
PE 42:6	PE	42	6	FALSE	PE 42:6	CHEMO vs DMSO	0.000720167297049646	15.7436422839795	0.00911432623739631	0.992788869337266	0.998553700124588	-6.99902067324842
PE 42:7	PE	42	7	FALSE	PE 42:7	CHEMO vs DMSO	-0.102953676437737	16.160032719112	-1.24235066892499	0.223827760001354	0.614780247470385	-6.22790978840963
PE 42:8	PE	42	8	FALSE	PE 42:8	CHEMO vs DMSO	-0.0346670123988835	16.4314266453053	-0.192183266896738	0.848906697690178	0.945269079590144	-6.98014197296419
PE 44:6	PE	44	6	FALSE	PE 44:6	CHEMO vs DMSO	-0.0990522707552348	14.4102632829663	-0.329842736737668	0.743834052339608	0.917543801089576	-6.94339537789872
PE 44:7	PE	44	7	FALSE	PE 44:7	CHEMO vs DMSO	-0.10484288203392	15.697841740926	-1.50726683239603	0.142306532542819	0.465319773076519	-5.87721617838462
PE 44:8	PE	44	8	FALSE	PE 44:8	CHEMO vs DMSO	-0.190700809203246	15.6974996631008	-1.46873033278684	0.152419074603762	0.483051221051921	-5.93189261670693
PE(O-32:1)	PE	32	1	FALSE	PE(O-32:1)	CHEMO vs DMSO	0.0367390582953707	16.2887100828955	0.487482169848222	0.629495794262783	0.870902653134176	-6.87773466968027
PE(O-32:2)	PE	32	2	FALSE	PE(O-32:2)	CHEMO vs DMSO	0.23404236901774	15.4250527554335	0.402091827382572	0.690495670639875	0.885035351568042	-6.91641133023241
PE(O-34:1)	PE	34	1	FALSE	PE(O-34:1)	CHEMO vs DMSO	0.048943252602223	16.0409583586718	0.442765300376754	0.661143675379637	0.870902653134176	-6.89890249826934
PE(O-34:2)	PE	34	2	FALSE	PE(O-34:2)	CHEMO vs DMSO	0.0298200198946566	18.0299229452758	0.439399362008056	0.663552827138395	0.870902653134176	-6.90041462585841
PE(O-34:3)	PE	34	3	FALSE	PE(O-34:3)	CHEMO vs DMSO	0.209010081285497	15.8118360243722	1.53134095895642	0.136268673634113	0.464527584222982	-5.84244391577065
PE(O-36:2)	PE	36	2	FALSE	PE(O-36:2)	CHEMO vs DMSO	0.0853284824706143	17.1305044873455	0.541270629198342	0.592358440189682	0.870902653134176	-6.84962227723321
PE(O-36:4)	PE	36	4	FALSE	PE(O-36:4)	CHEMO vs DMSO	0.114077878271949	17.018705736749	0.639135892619143	0.527633645448764	0.870902653134176	-6.791101286439
PE(O-36:5)	PE	36	5	FALSE	PE(O-36:5)	CHEMO vs DMSO	0.00931963055182412	18.9980887493655	0.108747841877224	0.914133915284109	0.996341426938199	-6.9930022368712
PE(O-36:6)	PE	36	6	FALSE	PE(O-36:6)	CHEMO vs DMSO	-0.20624164572261	15.9046321916468	-1.52016751519016	0.139044672236955	0.464527584222982	-5.85864119358928
PE(O-38:5)	PE	38	5	FALSE	PE(O-38:5)	CHEMO vs DMSO	0.0046890161383479	20.1138916810221	0.0585843232661541	0.953675610159216	0.998553700124588	-6.99730400038213
PE(O-38:6)	PE	38	6	FALSE	PE(O-38:6)	CHEMO vs DMSO	-0.0349095189391605	18.9292741342189	-0.484378274032464	0.631670500339076	0.870902653134176	-6.87926870421895
PE(O-38:7)	PE	38	7	FALSE	PE(O-38:7)	CHEMO vs DMSO	-0.91550386689924	14.0955159047485	-1.15918519616531	0.255616080231214	0.65782772556782	-6.32550770446576
PE(O-40:3)	PE	40	3	FALSE	PE(O-40:3)	CHEMO vs DMSO	0.113082299826708	14.7633903413028	0.53338424190675	0.597737042099236	0.870902653134176	-6.85392459433382
PE(O-40:4)	PE	40	4	FALSE	PE(O-40:4)	CHEMO vs DMSO	0.0695309586435656	17.4470402553343	0.498779649129078	0.621608943342678	0.870902653134176	-6.87206974243373
PE(O-40:5)	PE	40	5	FALSE	PE(O-40:5)	CHEMO vs DMSO	-0.0626871363981874	18.570704855805	-0.952400089439851	0.348581491475851	0.772126744559412	-6.5411033791708
PE(O-40:6)	PE	40	6	FALSE	PE(O-40:6)	CHEMO vs DMSO	-0.0786955772457524	18.2675734343408	-1.34972647213658	0.187302474418904	0.535893190698531	-6.09294667836935
PE(O-40:7)	PE	40	7	FALSE	PE(O-40:7)	CHEMO vs DMSO	-0.103285109608684	16.7326167372703	-1.80884880057343	0.0806089662855846	0.338886674588376	-5.40864173076875
PE(O-42:6)	PE	42	6	FALSE	PE(O-42:6)	CHEMO vs DMSO	-0.0245461231430641	13.7286851085726	-0.213434965822671	0.832446135445083	0.941891083599312	-6.97572936781691
PI 34:1	PI	34	1	FALSE	PI 34:1	CHEMO vs DMSO	-0.669120177692098	13.9784978653408	-1.75127231853735	0.0902221604682714	0.371715301129278	-5.50350279307398
PI 36:1	PI	36	1	FALSE	PI 36:1	CHEMO vs DMSO	0.121037682931991	13.4340583032321	0.258219390477949	0.798018644130708	0.938878191473474	-6.96492209973163
PI 36:2	PI	36	2	FALSE	PI 36:2	CHEMO vs DMSO	0.557286398271047	14.2540543337955	0.7476122407269	0.460572970670792	0.854757044668317	-6.71523460564693
PI 36:4	PI	36	4	FALSE	PI 36:4	CHEMO vs DMSO	-0.0650713238301876	15.719834933127	-0.667415362169123	0.509659922566522	0.870902653134176	-6.77243150410462
PI 38:3	PI	38	3	FALSE	PI 38:3	CHEMO vs DMSO	0.304012003526795	16.5895483192695	1.88868431292631	0.0687355628615465	0.314375244977535	-5.27307096399504
PI 38:4	PI	38	4	FALSE	PI 38:4	CHEMO vs DMSO	0.219236377737447	14.2883667465716	0.748120845694051	0.460270772154832	0.854757044668317	-6.7148519070623
PI 38:5	PI	38	5	FALSE	PI 38:5	CHEMO vs DMSO	-0.00728554619542005	18.0363082602729	-0.0903332226388092	0.92862890277735	0.996341426938199	-6.99488084831765
PI 40:4	PI	40	4	FALSE	PI 40:4	CHEMO vs DMSO	0.241403615803787	15.2528182921632	2.08624042885604	0.0456474122829211	0.261204636952271	-4.91825528184953
PI 40:5	PI	40	5	FALSE	PI 40:5	CHEMO vs DMSO	-0.776692374384197	14.1394553263666	-2.3043029178209	0.0283825978010633	0.219942664538576	-4.49666813551855
PI 40:6	PI	40	6	FALSE	PI 40:6	CHEMO vs DMSO	0.035941233631726	13.9549679401655	0.115757421004065	0.908623956877248	0.996341426938199	-6.99219588587503
SM 32:1	SM	32	1	FALSE	SM 32:1	CHEMO vs DMSO	-0.287347208579694	17.7635918623472	-1.42786337018894	0.163762835939755	0.496105061817492	-5.98853714869701
SM 34:0	SM	34	0	FALSE	SM 34:0	CHEMO vs DMSO	-0.221193588002258	17.4651427829169	-2.20891154200036	0.0350413753289919	0.232855590895882	-4.68478533237977
SM 34:1	SM	34	1	FALSE	SM 34:1	CHEMO vs DMSO	-0.119383063359059	21.8557956907899	-1.87822177192311	0.070200297422168	0.314375244977535	-5.29110063878708
SM 36:0	SM	36	0	FALSE	SM 36:0	CHEMO vs DMSO	-0.682639471178863	15.7054534158014	-2.51227828629598	0.0176659187742595	0.152418116713707	-4.06784868568191
SM 36:1	SM	36	1	FALSE	SM 36:1	CHEMO vs DMSO	-0.1358521911683	19.6555979112184	-1.6527003553035	0.108926327479759	0.415533767793156	-5.66008337442811
SM 36:2	SM	36	2	FALSE	SM 36:2	CHEMO vs DMSO	-0.293608381157852	16.8707789346121	-1.73953045193901	0.0922974209480281	0.372809190495957	-5.52254344749463
SM 38:1	SM	38	1	FALSE	SM 38:1	CHEMO vs DMSO	-0.221431388704803	16.6712074314403	-2.86847301609581	0.0075203988830169	0.103280144660099	-3.27996785915726
SM 40:1	SM	40	1	FALSE	SM 40:1	CHEMO vs DMSO	-0.276018599420863	15.7503079194733	-3.42380812539343	0.00182259272616567	0.0477521890681956	-1.94188250419524
SM 40:2	SM	40	2	FALSE	SM 40:2	CHEMO vs DMSO	-0.0875929036195178	16.7414550378761	-1.22663781959624	0.229594894485922	0.622323003475	-6.24681801162368
SM 42:2	SM	42	2	FALSE	SM 42:2	CHEMO vs DMSO	-0.198007327414072	18.1086916268779	-2.24981911307332	0.0320304851269771	0.219942664538576	-4.60480009087462
SM 42:3	SM	42	3	FALSE	SM 42:3	CHEMO vs DMSO	-0.100724307807629	16.599568498369	-1.16954689931078	0.251484190249599	0.65782772556782	-6.31368289474619
SM 42:4	SM	42	4	FALSE	SM 42:4	CHEMO vs DMSO	-0.552224579405227	14.5017258404727	-1.45563067546743	0.155984802796396	0.486861657212994	-5.95020046483242
TG 46:0	TG	46	0	FALSE	TG 46:0	CHEMO vs DMSO	-0.372503996425923	15.2093609435206	-2.06956250540106	0.0472902223783226	0.263291508376607	-4.94923827694122
TG 46:1	TG	46	1	FALSE	TG 46:1	CHEMO vs DMSO	-0.170955354516966	14.6018437124714	-0.467992851542072	0.643205978420848	0.870902653134176	-6.88720694338654
TG 48:0	TG	48	0	FALSE	TG 48:0	CHEMO vs DMSO	-0.36637218273202	14.9459659449612	-0.489970584827694	0.627754751554757	0.870902653134176	-6.87649786013143
TG 48:1	TG	48	1	FALSE	TG 48:1	CHEMO vs DMSO	-0.155881660500294	16.0294869163007	-1.63667670051543	0.112252701885555	0.420437392516804	-5.68482834662957
TG 48:2	TG	48	2	FALSE	TG 48:2	CHEMO vs DMSO	-0.135997421191413	15.2394156440633	-1.37929773486518	0.178101625821202	0.524127641702394	-6.05403887300158
TG 50:1	TG	50	1	FALSE	TG 50:1	CHEMO vs DMSO	-0.406805879363309	16.7579450744888	-5.02805165469697	2.20790786573725e-05	0.00227414510170937	2.34782061457457
TG 50:2	TG	50	2	FALSE	TG 50:2	CHEMO vs DMSO	-0.0612292482817722	17.0214971485048	-0.779754396685786	0.441705457341065	0.854757044668317	-6.69055768502776
TG 50:3	TG	50	3	FALSE	TG 50:3	CHEMO vs DMSO	-0.054021818975824	15.3281164194259	-0.497297207999561	0.622641272966759	0.870902653134176	-6.87282036254385
TG 52:1	TG	52	1	FALSE	TG 52:1	CHEMO vs DMSO	-0.437128241344773	16.1935074507086	-3.64470315254697	0.001014005397873	0.0417770223923677	-1.38047976542066
TG 52:2	TG	52	2	FALSE	TG 52:2	CHEMO vs DMSO	-0.296701719669263	17.4820680964694	-3.35292487494099	0.00219463534311185	0.0502327645201158	-2.11890793852156
TG 52:3	TG	52	3	FALSE	TG 52:3	CHEMO vs DMSO	-0.078498222923065	16.8616516099212	-1.11302117161712	0.274627108732197	0.65782772556782	-6.37701943351618
TG 52:4	TG	52	4	FALSE	TG 52:4	CHEMO vs DMSO	0.132884249175494	15.2550184986591	1.09489306477236	0.282363709745181	0.668585335718475	-6.39672161213846
TG 52:5	TG	52	5	FALSE	TG 52:5	CHEMO vs DMSO	0.230268035310772	14.5105030636832	0.6199644752725	0.54000915882889	0.870902653134176	-6.8033108534796
TG 54:2	TG	54	2	FALSE	TG 54:2	CHEMO vs DMSO	-0.300915761181279	16.1308450891046	-2.51005589543482	0.0177574504909173	0.152418116713707	-4.07256004329163
TG 54:3	TG	54	3	FALSE	TG 54:3	CHEMO vs DMSO	-0.128199203509722	16.7157440013964	-1.12401485069083	0.270010043555602	0.65782772556782	-6.36492631965455
TG 54:4	TG	54	4	FALSE	TG 54:4	CHEMO vs DMSO	-0.050395970470356	16.0047040083905	-0.440475734065033	0.6627820204465	0.870902653134176	-6.89993231074466
TG 54:5	TG	54	5	FALSE	TG 54:5	CHEMO vs DMSO	0.105972428514413	16.2042460263271	0.689693563372556	0.495741033444267	0.870902653134176	-6.75717172059885
TG 54:6	TG	54	6	FALSE	TG 54:6	CHEMO vs DMSO	0.146560391862043	15.22554551247	0.915971579329441	0.367059782754539	0.783855627838276	-6.57498856585565
TG 56:3	TG	56	3	FALSE	TG 56:3	CHEMO vs DMSO	-0.209823714606181	14.7476661299781	-1.52321392280019	0.138283302760797	0.464527584222982	-5.8542350911637
TG 56:4	TG	56	4	FALSE	TG 56:4	CHEMO vs DMSO	-0.076969670226175	15.9265060842753	-0.625857714547213	0.536188760344233	0.870902653134176	-6.79959620247039
TG 56:5	TG	56	5	FALSE	TG 56:5	CHEMO vs DMSO	0.000738669419588473	16.3493140569724	0.004774517807808	0.996222427375778	0.998553700124588	-6.99905157104027
TG 56:6	TG	56	6	FALSE	TG 56:6	CHEMO vs DMSO	0.0550743342585375	16.161949353243	0.368215372492652	0.715324200908946	0.898516984068555	-6.92972101485165
TG 56:7	TG	56	7	FALSE	TG 56:7	CHEMO vs DMSO	0.0251392497883347	14.7112133221407	0.0668348392572214	0.947161093039276	0.998553700124588	-6.99677363111693
TG 58:5	TG	58	5	FALSE	TG 58:5	CHEMO vs DMSO	0.0671974742552964	15.393427759183	0.460896343474917	0.648230402194591	0.870902653134176	-6.89056147073087
TG 58:6	TG	58	6	FALSE	TG 58:6	CHEMO vs DMSO	0.0391625497865424	15.4077156834303	0.2409315895509	0.81126368001106	0.938878191473474	-6.96933622679932
TG 58:7	TG	58	7	FALSE	TG 58:7	CHEMO vs DMSO	0.111659999326246	15.2312417157046	0.698587368986074	0.490244502172832	0.870606615927616	-6.7509442814158
TG 60:7	TG	60	7	FALSE	TG 60:7	CHEMO vs DMSO	0.23970404388706	13.9470506397668	0.492728684911842	0.625827563180203	0.870902653134176	-6.87511977103515
TG 48:1_d7	TG	48	1	TRUE	TG 48:1_d7	CHEMO vs DMSO	0.175112365747062	23.141292343499	0.764211713234425	0.450770417943702	0.854757044668317	-6.70261512037534

## Sheet: S4 LipidClass
S4 LipidClass	Upper left corner of each panel shows logFC summary of each lipid class change after treatment and significant changes were indicated with the red background. DMSO treated cells were used as a baseline.
Enriched_lipid_classes_ All_contrasts
contrast	set	pval	padj	log2err	ES	NES	size	leadingEdge
CHEMO vs DMSO	Class_DG	5.16055782365572e-06	0.000190940639475262	0.610526878385931	0.895512703802138	2.01084603888221	13	DG 40:4, DG 40:5, DG 36:4, DG 36:1, DG 38:4, DG 36:2, DG 32:1, DG 36:3, DG 34:2
PCP vs DMSO	Class_SM	3.52862459055397e-05	0.00130559109850497	0.557332238758646	0.850713705247284	1.89610259758325	12	SM 42:4, SM 32:1, SM 34:0, SM 36:0, SM 36:2, SM 40:2, SM 36:1, SM 42:3, SM 34:1, SM 38:1
PCP vs DMSO	Class_TG	0.000334265124975921	0.00618390481205454	0.49849310876659	-0.60096478913758	-2.02198705901051	27	TG 56:7, TG 52:5, TG 48:0, TG 52:1, TG 58:5, TG 54:2, TG 50:1, TG 46:0, TG 58:6, TG 56:5, TG 56:4, TG 54:5, TG 56:3, TG 56:6
PIT vs DMSO	Class_LPC	0.000429158221013596	0.0158788541775031	0.49849310876659	-0.9543006519155	-1.71854992120418	4	LPC 18:0, LPC 16:0, LPC 18:1
PCP vs DMSO	Class_PC	0.00135045124440738	0.0166555653476911	0.45505986738723	-0.372486974659901	-1.62084733967633	75	PC 42:3, PC 36:0, PC(O-36:5), PC 32:0, PC 38:1, PC 36:1, PC 34:0, PC 40:2, PC(O-36:4), PC 33:0, PC 40:4, PC(O-34:0), PC(O-38:6), PC(O-38:4), PC 30:0, PC(O-32:0), PC 36:4, PC(O-40:7), PC 44:7, PC(O-38:7), PC 44:8, PC(O-40:6), PC 35:1, PC 40:8, PC 44:9, PC 38:2, PC(O-38:5), PC 34:1, PC 31:0, PC 40:3, PC(O-30:0), PC 38:4, PC(O-36:3), PC 40:5, PC 32:1, PC 42:5, PC 35:2
PCP vs DMSO	Class_PI	0.00249189704859321	0.0230500476994872	0.431707695803346	0.812666932185248	1.7434675730347	10	PI 40:5, PI 36:4, PI 36:1, PI 38:5, PI 40:6, PI 34:1, PI 40:4, PI 38:3, PI 36:2
PIT vs DMSO	Class_SM	0.0036049426223958	0.0666914385143223	0.431707695803346	0.738696072452054	1.75824553232961	12	SM 34:0, SM 36:0, SM 42:4, SM 36:2, SM 32:1, SM 40:2, SM 36:1, SM 42:3
PIT-05-PCP vs DMSO	Class_SM	0.00225309713305405	0.0833645939229997	0.431707695803346	0.761543996495529	1.86521223716649	12	SM 34:0, SM 36:0, SM 42:4, SM 36:2, SM 32:1
PIT-PCP-Chemo vs DMSO	Class_DG	0.00353141829380885	0.111520603086909	0.431707695803346	0.747345138654018	1.78242769886525	13	DG 40:4, DG 40:5, DG 36:2, DG 36:3, DG 36:4, DG 34:2, DG 38:4, DG 36:1
PIT-PCP-Chemo vs DMSO	total_cl_18	0.00602814070740046	0.111520603086909	0.407017918923954	-0.927983535595786	-1.53411536965697	3	CE 18:1
PIT vs DMSO	total_cl_18	0.0168862062027376	0.124957925900258	0.352487857583619	-0.891625615763547	-1.49390282392647	3	LPC 18:0, LPC 18:1, CE 18:1
PIT vs DMSO	total_cl_56	0.0116877641520358	0.124957925900258	0.380730400722792	0.858209692480821	1.5950671441117	5	TG 56:5, TG 56:7, TG 56:6, TG 56:4
PIT vs DMSO	total_cl_58	0.0157258909996032	0.124957925900258	0.352487857583619	0.921182266009852	1.49929006735698	3	TG 58:7, TG 58:6, TG 58:5
PIT vs DMSO	total_cl_42	0.0246589204279428	0.130340007976269	0.352487857583619	0.597846178784615	1.59052560576843	19	SM 42:4, PE 42:5, Cer 42:4, PC 42:7, PE 42:6, PE 42:4, PC 42:4, SM 42:3, PC 42:6, PC 42:5, PC 42:8
PIT vs DMSO	total_cl_44	0.023841274472974	0.130340007976269	0.352487857583619	0.729377158913005	1.60030076594706	9	PC 44:7, PC 44:6, PC 44:5, PC 44:8, PC 44:9, PC 44:10
PIT-PCP-Chemo vs DMSO	Class_SM	0.0114470810074232	0.14118066575822	0.380730400722792	0.742903754599836	1.744259267617	12	SM 34:0, SM 36:0, SM 42:4, SM 36:2, SM 32:1
PIT-05-PCP vs DMSO	Class_PI	0.00778143870405666	0.143956616025048	0.407017918923954	0.732854211361784	1.7128491544547	10	PI 40:5, PI 36:1, PI 36:2, PI 40:4, PI 40:6, PI 34:1
PIT-PCP vs DMSO	Class_PI	0.00430297214517222	0.151360820904293	0.407017918923954	0.790329545624493	1.72579774925519	10	PI 40:5, PI 36:1, PI 36:2, PI 40:4, PI 40:6, PI 34:1
PIT-PCP vs DMSO	Class_SM	0.00981897968493352	0.151360820904293	0.380730400722792	0.725538477041351	1.65862296919262	12	SM 34:0, SM 36:0, SM 42:4, SM 36:2, SM 32:1
PIT-PCP vs DMSO	Class_TG	0.0212494910597703	0.151360820904293	0.352487857583619	-0.48199694302025	-1.56014801592187	27	TG 48:0, TG 52:1, TG 50:1, TG 46:1, TG 46:0, TG 48:1
PIT-PCP vs DMSO	total_cl_44	0.0226206012199578	0.151360820904293	0.352487857583619	0.732835527411563	1.58440766720878	9	PC 44:5, PC 44:7, PC 44:6, PC 44:8, PC 44:9
PIT-PCP vs DMSO	total_cl_46	0.0136797239561815	0.151360820904293	0.380730400722792	-0.965686274509804	-1.44771930333225	2	TG 46:1, TG 46:0
PIT-PCP vs DMSO	total_cl_52	0.02454499798448	0.151360820904293	0.352487857583619	-0.775217443033188	-1.51299849748278	5	TG 52:1, TG 52:2
PIT vs DMSO	total_cs_1	0.0339387626452069	0.156966777234082	0.321775918075361	-0.434609387028549	-1.51926004965621	41	HexCer 40:1, TG 52:1, Cer 38:1, LPC 18:1, TG 50:1, Cer 40:1, CE 18:1, TG 48:1, PE(O-34:1), PE(O-32:1), PC 36:1, PC(O-32:1), SM 40:1, PC 32:1, PC(O-36:1), PC 38:1, HexCer 38:1, TG 46:1, PE 36:1
PIT-05-PCP vs DMSO	total_cl_44	0.0140180346817161	0.172889094407832	0.380730400722792	0.735956749317761	1.66027879796529	9	PC 44:6, PC 44:5, PC 44:7, PC 44:8, PC 44:10, PC 44:9
CHEMO vs DMSO	Class_SM	0.0096943397849386	0.179345286021364	0.380730400722792	-0.741786733326021	-1.6638143645883	12	SM 36:0, SM 42:4, SM 36:2, SM 32:1, SM 40:1, SM 38:1, SM 34:0, SM 42:2
PIT-PCP vs DMSO	Class_Cer	0.0391897550266649	0.181252616998325	0.321775918075361	0.66491664358331	1.52003794773641	12	Cer 34:0, Cer 32:1, Cer 42:4, Cer 38:2, Cer 36:2
PIT-PCP vs DMSO	total_cs_1	0.0388861818705905	0.181252616998325	0.321775918075361	-0.382487653461801	-1.38516331472356	41	TG 52:1, HexCer 40:1, TG 50:1, CE 18:1, TG 46:1, TG 48:1, SM 40:1, PE(O-32:1), Cer 40:1, PE(O-34:1), PC 36:1, PE 36:1, PC 30:1, PC 32:1, PC 38:1
PIT-PCP vs DMSO	total_cl_48	0.0529661016949153	0.217749529190207	0.287857117255149	-0.86166267034589	-1.46063713842133	3	TG 48:0, TG 48:1
PIT-PCP vs DMSO	total_cl_42	0.0659025787965616	0.243839541547278	0.208955027549354	0.558190841842825	1.42241945415146	19	SM 42:4, PE 42:5, Cer 42:4, PC 42:7, PC 42:8, PE 42:6, PC 42:6, PE 42:4, PC 42:4, PC 42:5
PIT-05-PCP vs DMSO	Class_Cer	0.0362985551736414	0.252343136191313	0.321775918075361	0.656209435864272	1.60722148103146	12	Cer 34:0, Cer 32:1, Cer 42:4, Cer 38:2, Cer 36:2
PIT-05-PCP vs DMSO	total_cl_48	0.0279016073133595	0.252343136191313	0.352487857583619	-0.877172997517138	-1.51245795413898	3	TG 48:0, TG 48:1
PIT-05-PCP vs DMSO	total_cl_58	0.0448121556625229	0.252343136191313	0.321775918075361	0.866995073891626	1.45716122324834	3	TG 58:7, TG 58:6, TG 58:5
PIT-05-PCP vs DMSO	total_cs_1	0.0477405933334917	0.252343136191313	0.321775918075361	-0.369453273042374	-1.40082913117268	41	TG 52:1, CE 18:1, TG 50:1, Cer 40:1, TG 48:1, HexCer 40:1, SM 40:1, PE(O-32:1), PE(O-34:1), PC 36:1, TG 46:1, PC 32:1, PC 38:1, PC 30:1, PE 36:1
PIT-05-PCP vs DMSO	total_cl_42	0.057057057057057	0.263888888888889	0.231126709673834	0.545256810339963	1.46688192527114	19	SM 42:4, PE 42:5, Cer 42:4, PC 42:7, PE 42:6, PE 42:4, PC 42:4, PC 42:8, PC 42:5, PC 42:6, SM 42:3
PIT-05-PCP vs DMSO	total_cs_7	0.0643185298621746	0.264420622766718	0.219250346703755	0.580150788116407	1.43882766177819	13	TG 60:7, PC 44:7, PC 42:7, TG 58:7, TG 56:7, PC 38:7
PIT-PCP-Chemo vs DMSO	Class_PI	0.0310801127597597	0.287491043027778	0.352487857583619	0.701754105838421	1.56998315122804	10	PI 40:5, PI 40:4, PI 40:6, PI 36:1, PI 34:1, PI 38:3
PCP vs DMSO	Class_Cer	0.0634696755994358	0.293547249647391	0.211400189384923	0.649132890708563	1.44681172133162	12	Cer 32:1, Cer 42:4, Cer 38:2, Cer 34:0, Cer 36:2, Cer 40:2
PCP vs DMSO	Class_DG	0.0622347949080622	0.293547249647391	0.213927855492356	0.641183972674857	1.44743520403986	13	DG 40:4, DG 36:3, DG 40:5, DG 38:4, DG 36:4, DG 34:2, DG 36:2, DG 34:1
PCP vs DMSO	total_cl_56	0.0606796116504854	0.293547249647391	0.287857117255149	-0.771144278606965	-1.53214545507411	5	TG 56:7, TG 56:5, TG 56:4, TG 56:3, TG 56:6
PCP vs DMSO	total_cs_4	0.0413468404073049	0.293547249647391	0.321775918075361	0.581332891222095	1.48333843012123	24	DG 40:4, SM 42:4, PI 36:4, Cer 42:4, PI 40:4, DG 38:4, DG 36:4
PIT vs DMSO	Class_Cer	0.0765391014975042	0.31466075060085	0.208955027549354	0.586246962011434	1.39538592425008	12	Cer 34:0, Cer 32:1, Cer 42:4, Cer 38:2, Cer 36:2
PIT-PCP-Chemo vs DMSO	total_cs_1	0.0440858575349321	0.326235345758497	0.321775918075361	-0.410766356559939	-1.46941310293623	41	TG 52:1, HexCer 40:1, TG 50:1, CE 18:1, SM 40:1, PE 38:1, PE(O-32:1), TG 48:1, Cer 40:1, PE(O-34:1), PE 36:1, PC 30:1, TG 46:1, PC 36:1, PC 32:1, PC 38:1
PIT vs DMSO	total_cl_48	0.0886075949367089	0.327848101265823	0.219250346703755	-0.82819587177605	-1.38762741865707	3	TG 48:0, TG 48:1
PIT-PCP vs DMSO	Class_DG	0.103610675039246	0.333156779661017	0.172324344900946	0.583154478414707	1.36348437445728	13	DG 40:4, DG 36:3, DG 36:2, DG 34:2, DG 36:4, DG 38:4, DG 40:5, DG 36:1
PIT-PCP vs DMSO	total_cl_50	0.108050847457627	0.333156779661017	0.197822021315103	-0.803008729058872	-1.36121061350966	3	TG 50:1, TG 50:2
PIT-PCP vs DMSO	total_cl_58	0.12241054613936	0.348399246704331	0.173747838999571	0.832512315270936	1.36728409576426	3	TG 58:7, TG 58:5, TG 58:6
PIT-05-PCP vs DMSO	Class_DG	0.0964777947932619	0.356967840735069	0.176694268938498	0.553686763416652	1.37319443062528	13	DG 40:4, DG 40:5, DG 36:2, DG 34:2, DG 36:3, DG 36:4, DG 38:4
PIT-05-PCP vs DMSO	Class_TG	0.11744966442953	0.362136465324385	0.241339976815091	-0.37631853696914	-1.28931799731461	27	TG 48:0, TG 52:1, TG 50:1, TG 46:0, TG 48:1
PIT-05-PCP vs DMSO	total_cl_46	0.111111111111111	0.362136465324385	0.199915231309662	-0.852941176470588	-1.30218739333523	2	TG 46:0, TG 46:1
PIT vs DMSO	total_cl_34	0.108150470219436	0.363778854374466	0.16823816568964	0.476588425491341	1.33409981287601	24	SM 34:0, Cer 34:0, DG 34:2, SM 34:1, PE 34:0, PI 34:1
PIT-PCP-Chemo vs DMSO	Class_Cer	0.0789049919484702	0.364935587761675	0.20207170902116	0.614398240669266	1.44254194255917	12	Cer 34:0, Cer 32:1, Cer 42:4, Cer 36:2, Cer 34:1
PIT-PCP-Chemo vs DMSO	Class_PE	0.0628943739329229	0.364935587761675	0.287805130535564	-0.36820079829246	-1.3107053119181	44	PE(O-38:7), PE 36:4, PE(O-36:6), PE 38:1, PE(O-36:5), PE(O-32:1), PE 38:4, PE 36:5, PE(O-34:1), PE 44:6, PE 36:1, PE(O-38:6), PE 38:5, PE 38:6, PE 38:3, PE(O-32:2), PE 42:8, PE(O-38:5), PE(O-34:2), PE 44:8, PE 40:5, PE(O-42:6)
PIT-PCP-Chemo vs DMSO	total_cl_58	0.0715746421267894	0.364935587761675	0.241339976815091	0.847290640394089	1.38727712108312	3	TG 58:7, TG 58:6, TG 58:5
PCP vs DMSO	total_cl_52	0.0946601941747573	0.38915857605178	0.227987202850442	-0.726205849613729	-1.4428596863143	5	TG 52:5, TG 52:1
PIT-PCP-Chemo vs DMSO	total_cl_44	0.0986159169550173	0.405420991926182	0.186432558434075	0.635643453884819	1.38092688237205	9	PC 44:7, PC 44:5, PC 44:6, PC 44:8, PC 44:9
PIT vs DMSO	total_cl_38	0.135869565217391	0.41893115942029	0.199915231309662	-0.381785626066641	-1.24148617773339	29	PE(O-38:7), Cer 38:1, PE 38:5, PE 38:4, PE 38:6, PE(O-38:6), PC 38:1, HexCer 38:1, PC(O-38:4), PC(O-38:7), PC(O-38:2), PC 38:5, PC(O-38:5), PI 38:5, PE 38:3, PC(O-38:3), PC 38:6, PE 38:1, PE(O-38:5)
PIT-05-PCP vs DMSO	total_cl_52	0.154028436018957	0.438388625592417	0.173747838999571	-0.643032251388391	-1.32468189969279	5	TG 52:1, TG 52:2
PIT vs DMSO	Class_HexCer	0.169411764705882	0.447731092436975	0.16440575583821	-0.626907527192013	-1.31406978277065	6	HexCer 40:1, HexCer 42:2
PIT vs DMSO	total_cs_7	0.168576104746318	0.447731092436975	0.135002033828631	0.530629172542795	1.28125816178229	13	TG 60:7, PC 44:7, TG 58:7, TG 56:7, PC 42:7, PC 38:7
PCP vs DMSO	Class_LPC	0.129087779690189	0.450949050949051	0.160801401070022	0.7730986861233	1.3464170353829	4	LPC 18:1, LPC 18:0, LPC 16:0
PCP vs DMSO	total_cl_58	0.134065934065934	0.450949050949051	0.179782316298324	-0.783896357214448	-1.35099930741927	3	TG 58:5, TG 58:6
PIT vs DMSO	total_cl_28	0.195426195426195	0.451923076923077	0.142056643575821	-0.823529411764706	-1.23403993999218	2	PC 28:0, PC(O-28:0)
PIT vs DMSO	total_cs_0	0.191780821917808	0.451923076923077	0.166933848713193	-0.37965131083755	-1.19246705398702	25	LPC 18:0, LPC 16:0, TG 48:0, PC 36:0, TG 46:0, PC 28:0, PC(O-34:0), PC(O-30:0), PC 30:0, PC(O-32:0), PC(O-28:0), PC 34:0
PIT-PCP-Chemo vs DMSO	total_cl_40	0.135211267605634	0.454801536491677	0.140406238523342	0.474560720271685	1.31552819169148	29	DG 40:4, PI 40:5, DG 40:5, PI 40:4, PI 40:6
PIT-PCP-Chemo vs DMSO	total_cl_48	0.126705653021442	0.454801536491677	0.173747838999571	-0.787309836444044	-1.30155770489557	3	TG 48:0, TG 48:1
PIT-05-PCP vs DMSO	total_cl_18	0.183066361556064	0.457584541062802	0.155241966228839	-0.737308660678834	-1.27129808105781	3	CE 18:1
PIT-05-PCP vs DMSO	total_cl_34	0.185507246376812	0.457584541062802	0.119348440591015	0.439714336739106	1.25896596165552	24	SM 34:0, Cer 34:0, PI 34:1, DG 34:2
PIT-05-PCP vs DMSO	total_cl_50	0.20137299771167	0.465675057208238	0.147331213699377	-0.721174004610844	-1.24347803988417	3	TG 50:1, TG 50:2
PIT vs DMSO	Class_TG	0.214953271028037	0.467839472237493	0.114266502484433	0.414613910000517	1.19170767120345	27	TG 60:7, TG 58:7, TG 58:6, TG 58:5, TG 56:5, TG 56:7, TG 56:6, TG 56:4, TG 54:6, TG 54:4, TG 52:5, TG 54:5
PCP vs DMSO	total_cl_40	0.156670746634027	0.483068135454916	0.119348440591015	0.472755450530172	1.25757981866869	29	DG 40:4, PI 40:5, PI 40:6, SM 40:2, HexCer 40:2, PI 40:4, DG 40:5
PIT-PCP vs DMSO	total_cl_34	0.185078909612626	0.489137118261939	0.118815039412263	0.462952008710225	1.24223688208044	24	SM 34:0, Cer 34:0, PI 34:1, DG 34:2, PE 34:0, HexCer 34:1
PCP vs DMSO	total_cl_36	0.173333333333333	0.493333333333333	0.111918316325105	0.453650789544416	1.23810559804754	34	PI 36:4, PE 36:5, SM 36:0, PI 36:1, SM 36:2, DG 36:3, SM 36:1, Cer 36:2, DG 36:4, PI 36:2, PC 36:6, HexCer 36:1, DG 36:2, PC 36:5, PC 36:3
PIT-PCP-Chemo vs DMSO	Class_LPC	0.252066115702479	0.507173295454545	0.122679189568808	-0.667543642764731	-1.2029925390224	4	LPC 16:0
PIT-PCP-Chemo vs DMSO	Class_TG	0.253968253968254	0.507173295454545	0.155241966228839	-0.357267690599739	-1.14116181068283	27	TG 48:0, TG 52:1, TG 50:1, TG 46:0, TG 54:2, TG 48:1, TG 52:2, TG 46:1
PIT-PCP-Chemo vs DMSO	total_cl_34	0.206686930091185	0.507173295454545	0.115240003147781	0.459622297977594	1.21845344595832	24	Cer 34:0, SM 34:0, PI 34:1, DG 34:2, Cer 34:1, PE 34:0, HexCer 34:1
PIT-PCP-Chemo vs DMSO	total_cl_38	0.280821917808219	0.507173295454545	0.153158808683073	-0.350594258719995	-1.12190483578394	29	PE(O-38:7), PE 38:1, PE 38:4, PC 38:1, PE(O-38:6), PE 38:5, PE 38:6, PE 38:3, PC(O-38:4), PC(O-38:5), PE(O-38:5)
PIT-PCP-Chemo vs DMSO	total_cl_42	0.3015625	0.507173295454545	0.0934449219410994	0.457272269183267	1.15714269824887	19	SM 42:4, PE 42:5, Cer 42:4, PC 42:7, PC 42:8, PE 42:6, PC 42:5, PC 42:4
PIT-PCP-Chemo vs DMSO	total_cl_46	0.175	0.507173295454545	0.144630528034484	-0.838235294117647	-1.23441230795795	2	TG 46:0, TG 46:1
PIT-PCP-Chemo vs DMSO	total_cl_50	0.251461988304094	0.507173295454545	0.118815039412263	-0.722291731778544	-1.1940716667847	3	TG 50:1
PIT-PCP-Chemo vs DMSO	total_cl_52	0.232848232848233	0.507173295454545	0.128788713061714	-0.62729768825217	-1.23889883769353	5	TG 52:1, TG 52:2
PIT-PCP-Chemo vs DMSO	total_cs_0	0.295964125560538	0.507173295454545	0.0919686140000427	0.42572938773793	1.13869566566065	25	Cer 34:0, SM 34:0, SM 36:0
PIT-PCP-Chemo vs DMSO	total_cs_4	0.191489361702128	0.507173295454545	0.120433371642259	0.467031129282774	1.23809417286396	24	DG 40:4, SM 42:4, Cer 42:4, PI 40:4, DG 36:4, DG 38:4
PIT-PCP-Chemo vs DMSO	total_cs_7	0.294871794871795	0.507173295454545	0.096240602328129	0.484638838697201	1.15586981885713	13	TG 60:7, PC 44:7, TG 58:7, PC 42:7, TG 56:7, PC 38:7, PE(O-40:7)
PIT-PCP-Chemo vs DMSO	total_cl_28	0.323076923076923	0.519732441471572	0.101713902282311	-0.774705694975867	-1.14085657289099	2	PC 28:0
PIT vs DMSO	Class_PE	0.253125	0.5203125	0.154190966581424	-0.318885143598623	-1.1393624039483	44	PE(O-38:7), PE(O-32:2), PE 36:4, PE(O-36:6), PE 36:5, PE 38:5, PE 38:4, PE 38:6, PE(O-34:1), PE(O-32:1), PE(O-36:5)
PIT-05-PCP vs DMSO	Class_PC	0.350649350649351	0.521794871794872	0.191892240384838	-0.248297510652563	-1.0555518055917	75	PC(O-36:4), PC 36:4, PC 30:0, PC 36:0, PC(O-36:6), PC 40:8, PC 28:0, PC(O-34:0), PC 36:1, PC(O-32:0), PC(O-30:0), PC(O-36:5), PC 34:0, PC 32:1, PC 38:1, PC 30:1, PC 33:0, PC(O-38:4), PC 32:0, PC(O-38:7), PC(O-38:5), PC 34:1, PC(O-28:0), PC(O-32:1), PC(O-36:3), PC(O-38:6), PC 34:5, PC 31:0
PIT-05-PCP vs DMSO	total_cl_28	0.313333333333333	0.521794871794872	0.112843355675562	-0.75	-1.14502684586373	2	PC 28:0, PC(O-28:0)
PIT-05-PCP vs DMSO	total_cl_30	0.265402843601896	0.521794871794872	0.128788713061714	-0.583344775878454	-1.20172240850762	5	PC 30:0, PC(O-30:0), PC 30:1, DG 30:0
PIT-05-PCP vs DMSO	total_cl_38	0.347826086956522	0.521794871794872	0.134273452883202	-0.307345306323576	-1.08402139736018	29	PE(O-38:7), PE 38:4, PC 38:1, PC(O-38:4), PE(O-38:6), PC(O-38:7), PC(O-38:5), PI 38:4, PE 38:5, PE(O-38:5), PC(O-38:6), PE 38:1, Cer 38:1, PE 38:6, PE 38:3, PC 38:5
PIT-05-PCP vs DMSO	total_cl_40	0.28022759601707	0.521794871794872	0.0922597260527354	0.396570372855878	1.16008696469444	29	DG 40:4, PI 40:5, PI 40:4, PI 40:6, DG 40:5, PE(O-40:6)
PIT-05-PCP vs DMSO	total_cl_56	0.248275862068966	0.521794871794872	0.11146266692298	0.64308418379369	1.22080178456546	5	TG 56:7, TG 56:5, TG 56:6, TG 56:4
PIT-05-PCP vs DMSO	total_cs_0	0.366379310344828	0.521794871794872	0.0780892306943345	0.377845591990248	1.08675245221971	25	SM 34:0, Cer 34:0, SM 36:0
PIT-05-PCP vs DMSO	total_cs_2	0.345885634588563	0.521794871794872	0.0795564677235957	0.366906738417714	1.1057589712254	32	SM 36:2, Cer 38:2, PI 36:2, PC 35:2, Cer 36:2, DG 36:2, DG 34:2, PC 30:2, SM 40:2, HexCer 40:2
PIT-05-PCP vs DMSO	total_cs_4	0.366666666666667	0.521794871794872	0.0785029047348687	0.380987821023256	1.09082342420455	24	DG 40:4, SM 42:4, Cer 42:4, PI 40:4, PE 42:4, PC 42:4, DG 36:4, DG 38:4
PIT-05-PCP vs DMSO	total_cs_5	0.283604135893648	0.521794871794872	0.0937465422491719	0.411996665822911	1.15560427039043	22	PI 40:5, PE 42:5, PC 44:5, DG 40:5, TG 58:5, TG 56:5, PC 42:5, TG 52:5, PC 40:5, PI 38:5, PE 36:5
PIT-05-PCP vs DMSO	Class_LPC	0.407058823529412	0.557821350762527	0.0999276973731092	-0.558505134705108	-1.07426592735192	4	LPC 16:0
PIT-PCP-Chemo vs DMSO	total_cl_30	0.367983367983368	0.567307692307692	0.0985499803531691	-0.552334412752093	-1.09084805315212	5	PC 30:0, PC 30:1, PC(O-30:0), DG 30:0
PCP vs DMSO	total_cl_48	0.215384615384615	0.569230769230769	0.13880510939114	-0.710916637855179	-1.22522304962369	3	TG 48:0
PIT-PCP-Chemo vs DMSO	total_cs_5	0.397239263803681	0.587914110429448	0.077274697304471	0.40502039947708	1.057655179539	22	PI 40:5, PE 42:5, DG 40:5, PC 44:5, TG 58:5, PC 42:5, TG 56:5, PI 38:5, PC 40:5, TG 52:5
CHEMO vs DMSO	Class_HexCer	0.136448598130841	0.588365539452496	0.163180127180689	-0.700546397609331	-1.33309431267879	6	HexCer 40:2, HexCer 38:1, HexCer 36:1, HexCer 40:1, HexCer 42:2
CHEMO vs DMSO	Class_LPC	0.109014675052411	0.588365539452496	0.195789002148949	0.811881188118812	1.40828984170457	4	LPC 18:1, LPC 18:0, LPC 12:0, LPC 16:0
CHEMO vs DMSO	total_cl_18	0.133744855967078	0.588365539452496	0.173747838999571	0.832369641014609	1.37522694896608	3	LPC 18:1, LPC 18:0
CHEMO vs DMSO	total_cl_38	0.0909090909090909	0.588365539452496	0.20207170902116	-0.487457845197917	-1.35441443597135	29	PC 38:7, PE(O-38:7), PE 38:6, PC(O-38:7), HexCer 38:1, SM 38:1
CHEMO vs DMSO	total_cs_4	0.0949227373068433	0.588365539452496	0.216542836735348	0.560593072876987	1.42188292118263	24	DG 40:4, DG 36:4, DG 38:4, PI 40:4, PI 38:4, PC(O-38:4), PC 40:4, TG 52:4, PE(O-36:4)
CHEMO vs DMSO	total_cs_6	0.143115942028986	0.588365539452496	0.156312403073186	-0.511394435482659	-1.31355603682887	20	PC(O-40:6), PE 38:6, PE 40:6, PE(O-36:6), PC(O-36:6), PC 38:6
CHEMO vs DMSO	total_cs_7	0.0824175824175824	0.588365539452496	0.211400189384923	-0.622701034196545	-1.42623520540811	13	PC 38:7, PE(O-38:7), PC(O-38:7), PC(O-40:7)
PIT vs DMSO	Class_PI	0.351351351351351	0.591947960618847	0.0891647117820678	0.498097863944481	1.12337063590137	10	PI 40:5, PI 36:1, PI 40:4, PI 40:6, PI 34:1, PI 36:2, PI 38:3
PIT vs DMSO	total_cl_36	0.350877192982456	0.591947960618847	0.12384217120105	-0.316421772179616	-1.06772978280234	34	PE 36:4, PE(O-36:6), PC(O-36:4), PI 36:4, PC(O-36:6), PE 36:5, PC 36:0, PC 36:4
PIT vs DMSO	total_cl_46	0.355509355509356	0.591947960618847	0.100633389423036	-0.754901960784314	-1.13120327832616	2	TG 46:0, TG 46:1
PIT vs DMSO	total_cl_50	0.383966244725738	0.591947960618847	0.096887770327544	-0.658427140448553	-1.10318293583748	3	TG 50:1
PIT vs DMSO	total_cs_4	0.36833855799373	0.591947960618847	0.0824344091527096	0.382890118459219	1.07181292718532	24	SM 42:4, DG 40:4, Cer 42:4, PI 40:4, TG 56:4, PE 42:4, TG 54:4, PC 42:4, DG 36:4, TG 52:4, DG 38:4, PE 40:4
PIT vs DMSO	total_cs_5	0.332298136645963	0.591947960618847	0.0875697115548511	0.402316875595529	1.11214517271756	22	PI 40:5, PE 42:5, TG 58:5, PC 44:5, TG 56:5, TG 52:5, TG 54:5, PC 42:5
PIT vs DMSO	total_cl_35	0.400763358778626	0.593129770992366	0.0886261133285098	0.724232802667674	1.09462567173355	2	PC 35:2, PC 35:1
PIT-PCP-Chemo vs DMSO	total_cl_35	0.420289855072464	0.598104793756968	0.0905428948469474	0.734465536671929	1.08919150140403	2	PC 35:2, PC 35:1
PIT-05-PCP vs DMSO	total_cl_35	0.458333333333333	0.605654761904762	0.0785029047348687	0.692730061939291	1.05247455327461	2	PC 35:2, PC 35:1
PIT-PCP vs DMSO	total_cl_28	0.283367556468172	0.616741152313081	0.114266502484433	-0.784313725490196	-1.17581263214802	2	PC 28:0, PC(O-28:0)
PIT-PCP vs DMSO	total_cl_30	0.263392857142857	0.616741152313081	0.125033367555272	-0.616201650666019	-1.20264601884633	5	PC 30:0, PC(O-30:0), PC 30:1, DG 30:0
PIT-PCP vs DMSO	total_cs_4	0.276901004304161	0.616741152313081	0.0934449219410994	0.43095389214886	1.15637649093454	24	DG 40:4, SM 42:4, Cer 42:4, PI 40:4, DG 36:4, DG 38:4, PE 42:4, PC 42:4
PIT-PCP vs DMSO	total_cs_0	0.338129496402878	0.625539568345324	0.0824344091527096	0.406779377525708	1.09656401095987	25	SM 34:0, Cer 34:0, SM 36:0
PIT-PCP vs DMSO	total_cs_2	0.325997248968363	0.625539568345324	0.0819778796501272	0.382641494954198	1.09184057852967	32	PI 36:2, SM 36:2, Cer 38:2, PC 35:2, Cer 36:2, DG 36:2, DG 34:2, HexCer 40:2, PC 30:2, SM 40:2
PIT-PCP vs DMSO	total_cs_7	0.309262166405024	0.625539568345324	0.0922597260527354	0.478311182028339	1.11834830557546	13	TG 60:7, PC 44:7, PC 42:7, TG 58:7, PC 38:7, TG 56:7, PE(O-40:7)
PIT-PCP vs DMSO	total_cl_38	0.372013651877133	0.625659323611542	0.130777137971974	-0.31710192998498	-1.0603978136638	29	PE(O-38:7), PE 38:4, PC(O-38:4), PC 38:1, PE(O-38:6), PC(O-38:5), PE 38:3, PE 38:5, PE 38:1, PE 38:6, PE(O-38:5), PC(O-38:7), PC(O-38:6), Cer 38:1, SM 38:1, PC(O-38:2), PC(O-38:3), PC 38:5
PIT-PCP vs DMSO	total_cl_40	0.362482369534556	0.625659323611542	0.0776798560117236	0.385796902844087	1.06829396398563	29	DG 40:4, PI 40:5, PI 40:4, PI 40:6, PE(O-40:6), HexCer 40:2, SM 40:2, PE(O-40:7), DG 40:5, PE 40:6
CHEMO vs DMSO	Class_Cer	0.169603524229075	0.627533039647577	0.158514105424824	0.606847459419006	1.33385314069692	12	Cer 32:1, Cer 34:1, Cer 40:1, Cer 42:2, Cer 36:1
PCP vs DMSO	total_cs_5	0.256739409499358	0.63329054343175	0.0913924325943768	0.469994769932147	1.18830850307296	22	PI 40:5, PE 36:5, PI 38:5, PE 42:5, PC 34:5, DG 40:5
PIT-PCP vs DMSO	Class_PE	0.411290322580645	0.634072580645161	0.135740943810425	-0.279711090595104	-1.03568166253274	44	PE(O-38:7), PE(O-36:6), PE 36:4, PE(O-32:1), PE(O-36:5), PE(O-34:1), PE 38:4, PE 36:1, PE(O-38:6), PE 38:3, PE 38:5, PE 42:8, PE 38:1, PE 38:6, PE(O-38:5), PE 36:5
PIT-PCP vs DMSO	total_cl_36	0.398630136986301	0.634072580645161	0.0713052987340038	0.362236378434556	1.04092723154588	34	SM 36:0, PI 36:1, PI 36:2, SM 36:2, DG 36:3, Cer 36:2, DG 36:2, DG 36:4, HexCer 36:1
PCP vs DMSO	total_cs_8	0.279126213592233	0.645479368932039	0.126875729929857	-0.597014925373134	-1.18617712650899	5	PC 44:8, PC 40:8, PE 44:8, PC 42:8, PE 42:8
PIT vs DMSO	Class_DG	0.477905073649754	0.646832397754611	0.0711327399327894	0.416243847375228	1.00506314831034	13	DG 40:4, DG 36:2, DG 36:4, DG 34:2, DG 36:3, DG 38:4
PIT vs DMSO	total_cl_54	0.46140350877193	0.646832397754611	0.0764767053228531	0.564573725886298	1.04931581230083	5	TG 54:6, TG 54:4, TG 54:5, TG 54:3
PIT vs DMSO	total_cs_3	0.506976744186047	0.646832397754611	0.0655321029282414	0.354838709677419	0.965275048286059	20	PC 32:3, SM 42:3, DG 36:3, PC 38:3, TG 50:3, TG 52:3, PE 40:3, PI 38:3, PE(O-34:3), TG 54:3, PC 42:3, TG 56:3, PC 34:3
PIT vs DMSO	total_cs_6	0.496124031007752	0.646832397754611	0.0665892104103933	0.359048527720752	0.976727102992119	20	TG 58:6, PC 44:6, PE(O-40:6), TG 56:6, TG 54:6, PE 42:6, PC 42:6, PI 40:6
PIT-05-PCP vs DMSO	total_cl_36	0.512727272727273	0.654169278996865	0.112843355675562	-0.258068204499604	-0.952154675436243	34	PE(O-36:6), PC(O-36:4), PC 36:4, PE 36:4, PC 36:0, PE(O-36:5), PC(O-36:6)
PIT-PCP vs DMSO	total_cl_18	0.451271186440678	0.667881355932203	0.0878312634480124	-0.607799603561656	-1.0303042063126	3	CE 18:1
PCP vs DMSO	total_cs_2	0.308068459657702	0.670501941607939	0.0787113806986485	0.417104388915874	1.1283538017063	32	Cer 38:2, SM 36:2, SM 40:2, HexCer 40:2, Cer 36:2, DG 34:2, PI 36:2, Cer 40:2, PE 34:2, PC 33:2, DG 36:2, PC 32:2
PIT-05-PCP vs DMSO	total_cs_6	0.548435171385991	0.676403378042722	0.0598603117764473	0.344110553731185	0.943103321692741	20	PC 44:6, PI 40:6, TG 58:6, PE(O-40:6), PE 42:6, PE 40:6, TG 56:6, TG 54:6, PC 42:6
PIT-PCP vs DMSO	total_cl_35	0.504854368932039	0.691837468536498	0.0770736734944102	0.698811143363101	1.02975732224185	2	PC 35:2, PC 35:1
PIT-PCP vs DMSO	total_cs_5	0.492086330935252	0.691837468536498	0.0633597010643758	0.373870801729883	0.979589879214249	22	PI 40:5, PE 42:5, PC 44:5, TG 58:5, PC 42:5, DG 40:5, PI 38:5, TG 56:5
PIT-PCP-Chemo vs DMSO	Class_HexCer	0.509513742071882	0.698222535431838	0.0810802057550866	-0.461166991704692	-0.968535743234871	6	HexCer 40:1, HexCer 42:2
PCP vs DMSO	total_cl_42	0.346613545816733	0.712483399734396	0.0768736734126542	0.456977789911743	1.11618151709156	19	SM 42:4, Cer 42:4, PE 42:5, SM 42:3
PCP vs DMSO	total_cl_28	0.482439926062847	0.714011090573013	0.0768736734126542	0.705882352941176	1.05338639768152	2	PC 28:0, PC(O-28:0)
PCP vs DMSO	total_cl_32	0.384827586206897	0.714011090573013	0.0734381410838857	0.478197957180897	1.09623350621697	14	SM 32:1, Cer 32:1, PE 32:1
PCP vs DMSO	total_cl_34	0.451406649616368	0.714011090573013	0.0618406035753285	0.404569362487317	1.03230574441695	24	SM 34:0, PI 34:1, PC 34:5, Cer 34:0, SM 34:1, DG 34:2, PE 34:2, PC 34:3, PE(O-34:3)
PCP vs DMSO	total_cl_46	0.438444924406048	0.714011090573013	0.0905428948469474	-0.690210280523832	-1.04001213625372	2	TG 46:0
PCP vs DMSO	total_cl_54	0.444174757281553	0.714011090573013	0.0965629554309422	-0.527363184079602	-1.04778979508294	5	TG 54:2, TG 54:5, TG 54:6, TG 54:3, TG 54:4
PCP vs DMSO	total_cs_0	0.462962962962963	0.714011090573013	0.137250779610133	-0.29760055283605	-0.977541369578103	25	PC 36:0, PC 32:0, PC 34:0, PC 33:0, TG 48:0, PC(O-34:0), PE 34:0, PC 30:0, PC(O-32:0), TG 46:0
PCP vs DMSO	total_cs_7	0.474576271186441	0.714011090573013	0.11331290842208	-0.370251117429775	-0.985411168855946	13	TG 56:7, PC(O-40:7), PC 44:7, PC(O-38:7), PE(O-38:7), PE 44:7
PIT-PCP vs DMSO	total_cl_56	0.544144144144144	0.719047619047619	0.0694481442003175	0.525490689345455	0.970431237931864	5	TG 56:7, TG 56:5, TG 56:4, TG 56:6
PIT-PCP vs DMSO	total_cl_54	0.566964285714286	0.723368226600985	0.0782955249944794	-0.472491022249237	-0.922164759270765	5	TG 54:2
CHEMO vs DMSO	Class_TG	0.243947858472998	0.731541550818659	0.11776578836269	-0.428711847463179	-1.1650013155973	27	TG 52:1, TG 50:1, TG 46:0, TG 48:0, TG 54:2, TG 52:2, TG 56:3, TG 46:1, TG 48:1, TG 48:2, TG 54:3
CHEMO vs DMSO	total_cl_46	0.257028112449799	0.731541550818659	0.119348440591015	-0.813725490196078	-1.19267154405102	2	TG 46:0, TG 46:1
CHEMO vs DMSO	total_cl_48	0.24031007751938	0.731541550818659	0.121543282035469	-0.773399014778325	-1.23489155638658	3	TG 48:0, TG 48:1, TG 48:2
PIT-05-PCP vs DMSO	Class_HexCer	0.619617224880383	0.73954313937336	0.077274697304471	-0.403557746003066	-0.874446997265055	6	HexCer 40:1, HexCer 42:2
PCP vs DMSO	total_cl_35	0.52267818574514	0.743811264329623	0.0808589150280032	-0.647058823529412	-0.97499131544362	2	PC 35:1, PC 35:2
PIT-PCP-Chemo vs DMSO	Class_PC	0.618811881188119	0.762790930979133	0.120985142145252	-0.234251829476624	-0.938450912877121	75	PC(O-36:4), PC 28:0, PC 30:0, PC 34:5, PC 36:0, PC 40:8, PC 36:4, PC(O-34:0), PC 42:6, PC 30:1, PC(O-36:6), PC 36:1, PC 42:3, PC 34:0, PC 32:1, PC(O-32:0), PC 33:0, PC 38:1, PC(O-30:0)
PIT-PCP-Chemo vs DMSO	total_cl_32	0.659711075441412	0.762790930979133	0.0546808488785442	0.35676048268453	0.85336401706937	14	Cer 32:1, SM 32:1, PC 32:3, PE 32:0, PE 32:1
PIT-PCP-Chemo vs DMSO	total_cl_36	0.646648044692737	0.762790930979133	0.0491927521045191	0.31234538689333	0.890250599621569	34	SM 36:0, SM 36:2, PI 36:1, DG 36:2, DG 36:3, DG 36:4, Cer 36:2, DG 36:1, HexCer 36:1
PIT-PCP-Chemo vs DMSO	total_cl_56	0.595009596928983	0.762790930979133	0.0681513438679483	0.475617516781519	0.885181182682374	5	TG 56:7, TG 56:6, TG 56:5, TG 56:4
PIT-PCP-Chemo vs DMSO	total_cs_6	0.625786163522013	0.762790930979133	0.0561766586307176	0.347477091285305	0.882021965310743	20	PI 40:6, PC 44:6, PE(O-40:6), TG 58:6, PE 42:6, TG 54:6, PC(O-40:6), TG 56:6
PIT-PCP-Chemo vs DMSO	total_cl_54	0.69022869022869	0.773892773892774	0.0647943366000727	-0.417961465016074	-0.825464500996119	5	TG 54:2
CHEMO vs DMSO	total_cl_40	0.319654427645788	0.788480921526278	0.109684061970549	0.426358749349638	1.13320309785853	29	DG 40:4, DG 40:5, PI 40:4, Cer 40:1
CHEMO vs DMSO	total_cl_50	0.317829457364341	0.788480921526278	0.103197466945307	-0.720123298113007	-1.14982585108657	3	TG 50:1
PIT-05-PCP vs DMSO	total_cs_3	0.69150521609538	0.799552906110283	0.0490939668192139	0.305477716638651	0.837222358167148	20	PC 32:3, DG 36:3, PC 38:3, SM 42:3, PI 38:3, PE(O-34:3), PC 34:3, PE 40:3, TG 50:3, TG 52:3, PC 42:3, PC 40:3, PC 36:3, PC(O-38:3), PE(O-40:3), TG 54:3, Cer 42:3, TG 56:3, PE 38:3
PIT-PCP vs DMSO	total_cs_6	0.659356725146199	0.813206627680312	0.0503964322442957	0.336624519262741	0.863051813187251	20	PI 40:6, PC 44:6, PE(O-40:6), PE 42:6, TG 58:6, PC 42:6
PCP vs DMSO	total_cl_30	0.604368932038835	0.813560062948068	0.0793434960134973	-0.45466076741219	-0.903341239397485	5	PC 30:0, PC(O-30:0), DG 30:0, PC 30:1
PCP vs DMSO	total_cl_38	0.615667074663403	0.813560062948068	0.0454059226590179	0.343740220948144	0.914385575553532	29	PI 38:5, Cer 38:2, PE 38:6, SM 38:1, DG 38:4, PC 38:7, HexCer 38:1, PI 38:3, PC 38:6, PE 38:5
PCP vs DMSO	Class_HexCer	0.672077922077922	0.82081043956044	0.0543434390269162	0.439952973414336	0.835870211069748	6	HexCer 40:2, HexCer 38:1, HexCer 36:1, HexCer 34:1
PCP vs DMSO	total_cl_44	0.695906432748538	0.82081043956044	0.0817515582532145	-0.337384229116032	-0.819884301060096	9	PC 44:7, PC 44:8, PE 44:7, PC 44:9, PE 44:8, PE 44:6
PCP vs DMSO	total_cl_50	0.70989010989011	0.82081043956044	0.066132620475844	-0.496960902507761	-0.856482912471005	3	TG 50:1
PCP vs DMSO	total_cs_1	0.643437862950058	0.82081043956044	0.0409883873374721	0.314390530411562	0.88920871526613	41	SM 32:1, Cer 32:1, PI 36:1, PI 34:1, LPC 18:1, SM 36:1, SM 34:1, PE 32:1, SM 38:1, HexCer 38:1
PCP vs DMSO	total_cl_18	0.734065934065934	0.822480376766091	0.0645031249656493	-0.477825203681958	-0.823503660019177	3	CE 18:1
PCP vs DMSO	total_cl_33	0.778021978021978	0.822480376766091	0.0617054053637522	-0.455852521426892	-0.785635033337172	3	PC 33:0
PCP vs DMSO	total_cs_3	0.756198347107438	0.822480376766091	0.0965629554309422	-0.271797610788874	-0.820572685992189	20	PC 42:3
PIT vs DMSO	total_cl_52	0.671296296296296	0.827932098765432	0.0714786287425507	-0.421808731593091	-0.822472850997083	5	TG 52:1
PIT-PCP-Chemo vs DMSO	total_cs_8	0.763915547024952	0.831319859997742	0.0561766586307176	0.3981296848004	0.740967043512961	5	PC 44:8, PC 42:8
PIT-05-PCP vs DMSO	Class_PE	0.742616033755274	0.832630098452883	0.0988903007520636	-0.226299758360515	-0.861114313917489	44	PE(O-36:6), PE 36:4, PE(O-36:5), PE(O-38:7), PE(O-32:1), PE 38:4, PE(O-34:1)
PIT-05-PCP vs DMSO	total_cl_32	0.765861027190332	0.833437000177714	0.0450442767152794	0.308631336369089	0.781612868689606	14	Cer 32:1, SM 32:1, PC 32:3, PE 32:0, PE 32:1
PIT-PCP vs DMSO	Class_PC	0.703703703703704	0.839904420549582	0.127505315300183	-0.225433565131763	-0.900559280362509	75	PC(O-36:4), PC 28:0, PC 30:0, PC 36:4, PC 36:0, PC 40:8, PC(O-34:0), PC(O-36:6), PC 36:1, PC(O-32:0), PC(O-30:0), PC(O-38:4), PC(O-36:5), PC 30:1, PC 32:1, PC 38:1, PC 34:0, PC(O-28:0), PC(O-38:5), PC 32:0, PC 33:0, PC 31:0, PC(O-32:1), PC(O-38:7), PC(O-38:6), PC(O-34:1), PC 34:1, PC 35:1, PC(O-36:3)
PIT vs DMSO	Class_PC	0.745519713261649	0.848695286195286	0.0891647117820678	-0.221364193490157	-0.873236142741617	75	PC(O-36:4), PC(O-36:6), PC 40:8, PC 36:0, PC 36:4, PC 28:0, PC(O-34:0), PC(O-30:0), PC 30:0, PC(O-32:0), PC 40:7, PC(O-28:0), PC 34:0, PC 36:1, PC(O-32:1), PC 34:5, PC 32:1, PC(O-36:1), PC 38:1, PC(O-38:4), PC 33:0, PC(O-38:7), PC(O-38:2), PC 30:1, PC 38:5, PC(O-34:1), PC(O-36:5), PC 32:0, PC(O-38:5), PC(O-36:3), PC 34:1, PC 36:6
PIT vs DMSO	total_cl_30	0.756944444444444	0.848695286195286	0.0655321029282414	-0.384883956529918	-0.750474282110342	5	PC(O-30:0), PC 30:0, PC 30:1, DG 30:0
PIT vs DMSO	total_cs_2	0.755832037325039	0.848695286195286	0.0469758727821845	0.279143453941605	0.824647404718384	32	SM 36:2, Cer 38:2, PC 35:2, Cer 36:2, SM 40:2, PC 30:2, DG 36:2, DG 34:2
PCP vs DMSO	Class_PE	0.852713178294574	0.861842105263158	0.130105630751129	-0.211311841317679	-0.813107752455852	44	PE 38:1, PE(O-32:1), PE(O-34:1), PE 36:1, PE(O-36:5)
PCP vs DMSO	total_cs_6	0.861842105263158	0.861842105263158	0.0331626424471441	0.282984327517919	0.695900002330175	20	PI 40:6, PE 38:6, PC 38:6, PC 36:6, PE 42:6, PE 40:6, PC 42:6, PE(O-40:6)
PIT-PCP-Chemo vs DMSO	total_cs_2	0.817802503477051	0.864534075104311	0.0382416816260774	0.269109701664417	0.759351494580003	32	SM 36:2, DG 36:2, PC 35:2, Cer 36:2, DG 34:2, PC 30:2, HexCer 40:2, SM 40:2, Cer 40:2, Cer 38:2, PC 33:2, PE 34:2
PIT-PCP vs DMSO	total_cs_8	0.753153153153153	0.870833333333333	0.0538979025357319	0.410413470028919	0.757916476655688	5	PC 44:8, PC 42:8
PIT-PCP vs DMSO	Class_HexCer	0.778301886792453	0.872641509433962	0.0650877566917313	-0.357122496293024	-0.742446404207204	6	HexCer 40:1
CHEMO vs DMSO	total_cs_5	0.378378378378378	0.875	0.101713902282311	0.433724994689689	1.07577990953505	22	DG 40:5, PE 42:5, PC 44:5, TG 52:5
CHEMO vs DMSO	Class_PC	0.438383838383838	0.886015325670498	0.086794975677172	-0.312629211842039	-1.01529482708666	75	PC 38:7, PC(O-40:6), PC 34:5, PC 44:10, PC 28:0
CHEMO vs DMSO	Class_PE	0.478927203065134	0.886015325670498	0.0791316651768349	-0.33357250939754	-1.00066607279735	44	PE 32:1, PE(O-38:7), PE 38:6, PE 40:6, PE(O-36:6), PE 44:8, PE 34:0, PE 36:4, PE 36:5, PE 38:5, PE 40:5, PE 36:1, PE 44:7, PE(O-40:7), PE 42:7, PE 42:4, PE 34:1, PE 44:6, PE 38:3, PE 32:0, PE 38:4, PE(O-40:6)
CHEMO vs DMSO	total_cl_58	0.475308641975309	0.886015325670498	0.0833634065110386	0.625615763546798	1.03363171280348	3	TG 58:7, TG 58:5, TG 58:6
CHEMO vs DMSO	total_cs_0	0.460550458715596	0.886015325670498	0.0789209638180035	-0.373954970188777	-0.999933729282463	25	SM 36:0, PC 28:0, TG 46:0, TG 48:0, SM 34:0, Cer 34:0, PE 34:0
PIT-PCP vs DMSO	total_cl_32	0.833590138674884	0.907142209734433	0.042077210988939	0.313179713653187	0.742187246950919	14	Cer 32:1, SM 32:1, PC 32:3, PE 32:0, PE 32:1
PIT-05-PCP vs DMSO	total_cl_54	0.860189573459716	0.909051724137931	0.0605092988656667	-0.336923107185584	-0.694080181380239	5	TG 54:2
PIT-05-PCP vs DMSO	total_cs_8	0.88448275862069	0.909051724137931	0.0445070537769277	0.342815471174453	0.650785308569624	5	PC 44:8, PC 42:8
PIT vs DMSO	total_cl_33	0.862869198312236	0.912176009644364	0.0549073703290958	-0.384102791913578	-0.643557380332048	3	PC 33:0
PIT vs DMSO	total_cl_40	0.839116719242902	0.912176009644364	0.042845050912155	0.260665137128803	0.757534432333572	29	DG 40:4, PI 40:5, PI 40:4, PE(O-40:6), SM 40:2, PI 40:6, PC 40:5, PE(O-40:7), PE 40:4, PE 40:6, PC(O-40:6)
CHEMO vs DMSO	Class_PI	0.523381294964029	0.916496424923391	0.0713052987340038	-0.451793731436401	-0.971978453711298	10	PI 40:5, PI 34:1
CHEMO vs DMSO	total_cl_52	0.544943820224719	0.916496424923391	0.0713052987340038	-0.539703748356952	-0.974541207126501	5	TG 52:1, TG 52:2
PIT-PCP vs DMSO	Class_LPC	0.892241379310345	0.936119233268356	0.0543434390269162	-0.341845780321668	-0.631741008044281	4	LPC 16:0
PIT-PCP vs DMSO	total_cs_3	0.910818713450292	0.936119233268356	0.0355420211253902	0.252688172043011	0.647852347566147	20	DG 36:3, PC 32:3, PI 38:3, PC 38:3, SM 42:3, PE(O-34:3), PC 34:3, PE 40:3
PIT vs DMSO	total_cl_32	0.913398692810457	0.938770878721859	0.0405756447890657	0.255844342641964	0.62908143292352	14	Cer 32:1, SM 32:1, PC 32:3
PIT vs DMSO	total_cs_8	0.947368421052632	0.947368421052632	0.0421619430092452	0.297789137465063	0.553470408462557	5	PC 44:8, PC 42:8
PIT-05-PCP vs DMSO	total_cl_33	0.949656750572082	0.949656750572082	0.0542315935495841	-0.315270935960591	-0.543603184493971	3	PC 33:0, PC 33:1, PC 33:2
PIT-PCP-Chemo vs DMSO	total_cl_33	0.933723196881092	0.959659952350011	0.0476387259290825	-0.34008361225313	-0.562216328753105	3	PC 33:0
PIT-PCP vs DMSO	total_cl_33	0.963983050847458	0.963983050847458	0.0499913914024592	-0.305418719211823	-0.517726877817265	3	PC 33:0, PC 33:1, PC 33:2
CHEMO vs DMSO	total_cl_28	0.787698412698413	0.981185185185185	0.0562940749700968	0.489749325668838	0.738517817142563	2	PC(O-28:0)
CHEMO vs DMSO	total_cl_32	0.642701525054466	0.981185185185185	0.070619624712259	0.37326077721118	0.853828183425427	14	Cer 32:1, DG 32:1, PE(O-32:2)
CHEMO vs DMSO	total_cl_34	0.615664845173042	0.981185185185185	0.0639271933359996	-0.33731415115084	-0.903719143330688	24	PC 34:5, PI 34:1, SM 34:0, Cer 34:0, PE 34:0
CHEMO vs DMSO	total_cl_35	0.722222222222222	0.981185185185185	0.0603786357920401	0.529411764705882	0.798326818125229	2	PC 35:1, PC 35:2
CHEMO vs DMSO	total_cl_36	0.699561403508772	0.981185185185185	0.0667426134241917	0.313470721667851	0.853649359449812	34	DG 36:4, PI 36:2, DG 36:1, DG 36:2, DG 36:3, Cer 36:1, PC(O-36:5), PC(O-36:1), PI 36:1, PE(O-36:4)
CHEMO vs DMSO	total_cl_42	0.795555555555556	0.981185185185185	0.0611692626746689	0.305851336183767	0.738190865610442	19	PE 42:5, Cer 42:2
CHEMO vs DMSO	total_cl_56	0.743445692883895	0.981185185185185	0.0562940749700968	-0.436239155730356	-0.787715547122955	5	TG 56:3
CHEMO vs DMSO	total_cs_1	0.742424242424242	0.981185185185185	0.0568864160475701	-0.281997059209422	-0.837117386472012	41	PE 32:1, PI 34:1, TG 52:1, TG 50:1, SM 32:1, SM 40:1, HexCer 38:1, SM 38:1
PIT-PCP-Chemo vs DMSO	total_cs_3	0.990566037735849	0.990566037735849	0.0350150690873584	0.198924731182796	0.504942589733773	20	DG 36:3, PC 32:3, PI 38:3, PC 38:3, PE(O-34:3), SM 42:3, TG 52:3, TG 50:3, PC 36:3, PC 34:3, PE 40:3, PE(O-40:3)
CHEMO vs DMSO	total_cl_30	0.991471215351812	0.991471215351812	0.0489954089862481	0.233830845771144	0.425650385531535	5	DG 30:0, PC(O-30:0), PC 30:0, PC 30:1, PC 30:2
CHEMO vs DMSO	total_cl_33	0.943798449612403	0.991471215351812	0.0468819856878333	-0.345534809024373	-0.551717819583915	3	PC 33:0, PC 33:2
CHEMO vs DMSO	total_cl_44	0.914389799635701	0.991471215351812	0.0454967810085007	-0.282524062927643	-0.594469386223301	9	PC 44:10, PE 44:8, PC 44:9
CHEMO vs DMSO	total_cl_54	0.911985018726592	0.991471215351812	0.0468819856878333	-0.327481122143978	-0.591331538935794	5	TG 54:2, TG 54:3
CHEMO vs DMSO	total_cs_2	0.872844827586207	0.991471215351812	0.0553642837725362	0.250870383076698	0.680996444010076	32	PI 36:2, DG 36:2, DG 34:2, PE(O-32:2), Cer 42:2, PC(O-34:2)
CHEMO vs DMSO	total_cs_3	0.971111111111111	0.991471215351812	0.0518457624865066	0.214902942801856	0.523574497107311	20	PI 38:3, DG 36:3, PE(O-34:3)
CHEMO vs DMSO	total_cs_8	0.874531835205993	0.991471215351812	0.0487989701682839	-0.353196576554648	-0.637765846756474	5	PE 44:8
