# Supplementary material for: Repurposing statins and phenothiazines to treat chemoresistant neuroblastoma
Source: EMBO Mol Med. 2025 Dec 23;18(2):433–61. doi: 10.1038/s44321-025-00349-6 (PMC12905276; doi:10.1038/s44321-025-00349-6)
Supplement: Supplementary file 10 — Appendix Figure Source Data [file 44321_2025_349_MOESM10_ESM.zip › Appendix_Fig_S5.xlsx]

## Sheet: S5A
S5A		Association of DEGs (after single PCZ and PIT treatment) with risk stratification in the SEQC498 patient dataset
cell.type	cluster	genes.cluster.of.interest.in.cell.type.of.interest	genes.cluster.of.interest.NOT.in.cell.type.of.interest	genes.NOT.in.cluster.of.interest.in.cell.type.of.interest	genes.NOT.in.cluster.of.interest.NOT.in.cell.type.of.interest	stat	p.value	Genes_enriched_in_cluster	FDR	significance
high risk	Pitavastatin > control	679	3187	4942	47946	2.06698512281	2.98828908551e-52	AACS|AC000095.10|AC040160.13|AC091062.2|ACAT2|ACRV1|ACTR6|ADM2|AIFM1|AKAP8L|AKT1S1|AKT2|ALDH1A2|ALDOA|ALK|ALKBH6|ALKBH7|ALPL|AMER2|AMH|AMOTL2|ANKHD1|ANKRD27|ANKRD31|ANKRD34A|APOPT1|ARG2|ARHGEF2|ARL10|ARMCX6|ASNS|ATF4|ATF5|ATP1B3|ATRX|ATXN2L|AXIN1|B3GAT3|B3GNT5|B3GNTL1|B4GALT3|B4GALT4|BACH1|BBC3|BBS12|BCL2L2|BEST1|BEX1|BEX2|BEX4|BEX5|BFSP1|BLOC1S3|BMPR1A|BRI3|C14orf179|C8orf41|CA11|CAMLG|CARS|CBX8…	0	**
high risk	Combination > control	761	3747	4860	47386	1.98022593658	5.88431537267e-52	AACS|ABCC1|AC000095.10|AC040160.13|AC091062.2|ACAT2|ACRV1|ACTR6|ADCK1|ADCY8|ADM2|AKAP8L|AKT2|AL356017.3|ALDH1A2|ALDOA|ALK|ALKBH6|ALKBH7|ALMS1|AMER2|AMH|AMOTL2|ANKHD1|ANKHD1-EIF4EBP3|ANKRD34A|APPL2|ARG2|ARHGEF2|ARL10|ARMCX6|ASNS|ASPSCR1|ATF4|ATF5|ATF6|ATP13A1|ATP1B3|ATP2A1|ATP6V1B1|ATRX|ATXN2L|AXIN1|B3GAT3|B3GNT5|B3GNTL1|B4GALT3|B4GALT4|B4GALT7|BACH1|BBC3|BBS12|BCL2L2|BEGAIN|BEST1|BEX1|BEX2|BEX4|B…	0	**
high risk	Prochlorperazine < control	242	316	5379	50817	7.23495379359	3.90727395701e-95	ACTG1|ACTL6A|AIFM1|AKAP5|AKR1A1|AKR1B1|AKT1|ALDH1B1|ANAPC15|ANP32A|ANP32E|ARHGEF39|ASF1B|AURKA|AURKB|BANF1|BIRC5|BRIX1|C14orf156|CA7|CBX5|CBY1|CCDC177|CCDC51|CCNA2|CCNF|CCT3|CCT7|CDC20|CDC25A|CDC25B|CDC6|CDCA3|CDCA5|CDCA7L|CDCA8|CDK2AP1|CDKN3|CENPL|CFL1|CHEK1|CIAPIN1|CITED1|CNOT3|CPSF7|CSRP2|CSTF2T|DCPS|DCTN5|DCTPP1|DDX28|DDX56|DHPS|DHX9|DNAJA3|DPF1|E2F8|EIF3B|EIF5A|EIF6|ELP6|EMG1|ENC1|ENO1|ENOPH…	0	**
high risk	Combination < control	2439	2559	3182	48574	14.5494041439	0	AAAS|AAGAB|AAR2|AATF|AB019438.55|ABCB7|ABCE1|ABCF1|ABHD10|ABHD5|ABT1|AC003029.1|AC005538.2|AC092296.1|AC139713.1|ACAA2|ACAD9|ACBD6|ACBD7|ACD|ACOT2|ACP1|ACTG1|ACTL6A|ADAMTS16|ADAMTS3|ADAT1|ADH5|ADI1|ADK|ADNP|ADO|ADORA1|ADRM1|ADSL|AEN|AFMID|AGBL5|AGPAT5|AHCTF1|AHCY|AHSA1|AIFM1|AIMP1|AIMP2|AIRN|AKAP5|AKIP1|AKR1A1|AKR1B1|AKT1|ALDH18A1|ALDH1B1|ALG5|ALKBH1|ALKBH3|ALOX12B|ALYREF|AMBN|AMD1|AMMECR1|AMZ2|A…	0	**
high risk	Prochlorperazine > control	144	593	5477	50540	2.24078555086	1.74430962406e-15	AACS|ACAT2|ACTR6|ADAMTS16|ADM2|ADNP2|ALDH1A2|AMOTL2|ARG2|ASNS|ATF4|ATF5|ATXN2L|BACH1|BBC3|BEST1|BEX2|BLOC1S3|BRI3|CARS|CCZ1B|CETN2|CHAC1|CLCN5|CNN3|CRHR1|CUTA|CYB5B|DBI|DHCR7|EBP|EIF4A2|ELOVL6|EPRS|ERICH1|ESRRB|FADS1|FADS2|FAM45A|FAM83G|FASN|FDFT1|FDPS|FGF19|FSTL4|GLO1|HES6|HIST1H2AC|HIST1H3E|HMBOX1|HMGCR|HSD17B12|IGSF9|JUND|KCNF1|KLHDC7B|LGR4|LRIF1|LZTFL1|MCM3APAS|MEX3B|MID1IP1|MMP1|MMP10|MSMO1|…	1.74430966548e-15	**
high risk	Pitavastatin < control	2230	2109	3391	49024	15.2865414111	0	AAAS|AAGAB|AATF|AB019438.55|ABCB7|ABCE1|ABCF1|ABHD10|ABHD5|ABT1|AC092296.1|ACAA2|ACAD9|ACBD6|ACBD7|ACD|ACOT2|ACP1|ACTG1|ACTL6A|ADAMTS3|ADH5|ADI1|ADORA1|ADSL|AEN|AFMID|AGBL5|AGPAT5|AHCTF1|AHCY|AHSA1|AIMP1|AIMP2|AKAP5|AKAP8|AKR1B1|AKT1|ALDH18A1|ALG13|ALG5|ALG8|ALKBH1|ALKBH3|ALOX12B|ALYREF|AMBN|AMD1|AMMECR1|AMZ2|ANAPC1|ANAPC11|ANAPC13|ANAPC15|ANAPC5|ANAPC7|ANGEL2|ANKRD16|ANKRD18A|ANKRD18B|ANLN|ANP32…	0	**
non-high risk	Pitavastatin > control	1786	2080	5169	47719	7.92689163951	0	A2M|AAK1|AARS|AASS|ABCA2|ABCA3|ABCA5|ABCA7|ABCB1|ABCB4|ABCB8|ABCC10|ABCC5|ABCD1|ABCG4|ABHD15|ABHD16A|ABHD4|ABLIM3|ABR|ABTB1|AC087590.3|AC136007.2|ACAA1|ACAD11|ACBD4|ACHE|ACLY|ACP2|ACP5|ACRBP|ACSBG1|ACSL3|ACSL4|ACSS2|ACVR1|ACVR2A|ACVR2B|ACYP2|ADAM10|ADAM15|ADAM23|ADAMTS1|ADARB1|ADCY6|ADPRHL2|ADRB2|AEBP1|AFAP1|AFF4|AFTPH|AGAP9|AGPAT4|AHCYL2|AIFM2|AJUBA|AKAP12|AKAP6|AKAP9|AKR1C1|AKR1C2|AKR1C3|ALDH1L…	0	**
non-high risk	Combination > control	2057	2451	4898	47348	8.11285732826	0	A2M|AAK1|AARS|AASS|ABCA2|ABCA3|ABCA5|ABCA7|ABCB1|ABCB4|ABCB8|ABCB9|ABCC10|ABCC5|ABCC9|ABCD1|ABHD15|ABHD16A|ABHD4|ABLIM3|ABR|ABTB1|AC009948.3|AC087590.3|AC136007.2|ACACB|ACAD10|ACAD11|ACAP3|ACBD4|ACHE|ACLY|ACP2|ACP5|ACRBP|ACSBG1|ACSL3|ACSL4|ACSS2|ACVR1|ACVR1B|ACVR2A|ACVR2B|ACYP2|ADAM10|ADAM15|ADAM23|ADAMTS1|ADAMTS15|ADCY6|ADCY9|ADRB2|AEBP1|AFF4|AFTPH|AGAP5|AGAP9|AGPAT4|AGRN|AHCYL2|AHI1|AHNAK|AIFM2…	0	**
non-high risk	Prochlorperazine < control	155	403	6800	49396	2.79389140271	3.07772550677e-23	A2M|ACADM|ACSS1|ACTB|ACTR3|AFF1|AGPS|AK2|ALDH5A1|ALDH9A1|AMT|AP1B1|APBA1|APOD|ARF3|ARHGAP1|ARHGDIB|ARPC5|ARRB2|ARRDC4|BGN|BLCAP|C20orf100|CALB1|CALM3|CAMK1D|CAPN5|CAPZB|CBFB|CDC42|CDC42SE1|CELF2|CGNL1|CLIC5|CNN2|COL5A1|COPS7A|CORO2B|CSRP1|CTNND2|DDC|DNAJC22|DPYD|DTX2|DUSP5|EGR1|EPHB3|ERAL1|ETHE1|FLI1|FOS|GNAQ|GPCPD1|GRAP2|GRIN3A|GSTA4|HDAC1|HIP1|HK1|IFITM2|INMT|ITM2C|KAZALD1|KCNH1|KCNK3|KCNQ3|KCT…	3.35751886145e-23	**
non-high risk	Combination < control	1033	3965	5922	45834	2.01639906425	3.31235689114e-70	AAMP|AASDHPPT|ABCA1|ABCA11|ABHD14B|ABI2|AC004945.2|AC090937.2|AC243948.1|ACADM|ACADSB|ACADVL|ACAT1|ACE|ACOT13|ACOT7|ACOX2|ACSS1|ACTB|ACTL6B|ACTN4|ACTR1A|ACTR2|ACTR3|ACVRL1|ADAM28|ADAMTSL2|ADAR|ADCK2|ADCY1|ADCYAP1|AFF1|AFF3|AGFG1|AGK|AGPS|AK2|AK3|AK4|AKAP7|AKIRIN1|AKNA|ALCAM|ALDH3A2|ALDH5A1|ALDH9A1|ALKBH5|AMACR|AMOTL1|AMPH|AMT|ANKRD46|ANPEP|ANXA5|ANXA6|AP1B1|AP3B1|APAF1|APBA1|APOBEC3C|APOD|ARAP2|A…	0	**
non-high risk	Prochlorperazine > control	372	365	6583	49434	7.65335702796	4.1102150525e-143	AARS|ABCB4|ABLIM3|ABR|ACAD11|ACHE|ACLY|ACP5|ACSL3|ACSL4|ACSS2|ACVR1|ACVR2B|ADAMTS1|AGPAT4|AJUBA|AKAP12|AKAP6|ALDH1L2|ALDOC|ALPK3|ANK2|ANK3|ANKFN1|ANO9|ANXA2|AP5Z1|APC2|APOC1|ARFGEF1|ARHGEF7|ARID4B|ARID5A|ARL8A|ARMCX3|ARMCX4|ARSA|ARVCF|ATF3|ATP2B2|ATXN1|BACH2|BAIAP2L2|BAZ2B|BHLHE40|BMPR2|BRPF3|BSCL2|BTBD3|CACNB1|CACNG4|CADM3|CAMSAP3|CASP7|CCDC85A|CCNDBP1|CD4|CD46|CD8A|CDH6|CDH9|CDHR1|CELF5|CELF6|C…	0	**
non-high risk	Pitavastatin < control	837	3502	6118	46297	1.80864234121	1.3052491332e-43	AASDHPPT|ABCA1|ABCA11|ABCB10|ABHD12|ABHD14B|ABI2|AC004945.2|AC090937.2|AC243948.1|ACADM|ACADSB|ACADVL|ACAT1|ACE|ACER3|ACSS1|ACTB|ACTL6B|ACTN4|ACTR2|ACTR3|ADAMTSL2|ADAR|ADCK2|ADCY1|ADCYAP1|ADD3|AFF1|AGFG1|AGK|AGPS|AK2|AK3|AK4|AKAP7|AKIRIN1|AKNA|ALDH5A1|ALDH9A1|ALKBH5|AMACR|AMPH|AMT|ANPEP|ANXA6|AP1B1|AP3B1|APAF1|APBA1|APOBEC3C|ARAP2|ARCN1|ARF3|ARFGAP3|ARHGAP25|ARHGAP32|ARHGDIB|ARID3A|ARIH1|ARPC2|AR…	1.56945428004e-43	**

## Sheet: S5B
	S5B	Genes expressed after PCZ and/or PIT treatment overlayed in the Target161 dataset including patients with ganglioneuroblastoma and patients with aggressive neuroblastoma
cell.type	cluster	genes.cluster.of.interest.in.cell.type.of.interest	genes.cluster.of.interest.NOT.in.cell.type.of.interest	genes.NOT.in.cluster.of.interest.in.cell.type.of.interest	genes.NOT.in.cluster.of.interest.NOT.in.cell.type.of.interest	stat	p.value	Genes_enriched_in_cluster	FDR	significance
ganglioneuroblastoma	Pitavastatin > Control	201	3665	609	52279	4.70795233839	1.71598256534e-59	ABCD1|AC040160.13|ACBD4|ADAM23|AGPHD1|AHNAK2|ALDOA|ALDOC|ALKBH6|ANKRD42|ANXA7|APOD|ARHGAP5|ARID5A|ARL4D|ATF3|ATP6V0C|ATP6V0D1|B3GAT3|BAIAP2|BBS2|BCL2L2|BECN1|BEST1|BEX5|CADM4|CALCA|CARD19|CCDC103|CCDC159|CD151|CD99L2|CDKN1A|CDR2L|CETN2|CGA|CHMP1B|CLTC|CLU|COL9A3|COQ10B|CRTAC1|CTF1|CYB5R1|CYSTM1|DCUN1D3|DDIT3|DIRAS3|DKK3|DNASE1L1|DUSP22|DUSP3|DYNLT3|EGFL8|ELOVL7|ENDOD1|EPDR1|F2RL2|FADS3|FAM131A|FA…	0	**
ganglioneuroblastoma	Combination > Control	203	4305	607	51639	4.01154819785	3.52754395432e-50	ABCD1|AC040160.13|ACBD4|ADAM23|AGPHD1|AHNAK|AHNAK2|ALDOA|ALDOC|ALKBH6|ANKRD42|ARHGAP5|ARID5A|ARL4D|ATF3|ATP10B|ATP6V0C|ATP6V0D1|AZIN2|B3GAT3|BAIAP2|BBS2|BCAS3|BCL2L2|BECN1|BEST1|BEX5|C5AR1|CADM4|CALCA|CARD19|CCDC103|CCDC159|CCDC189|CD151|CD99L2|CDR2L|CETN2|CGA|CHMP1B|CLTC|CLU|COL9A3|COQ10B|CRTAC1|CTF1|CYB5R1|CYSTM1|DCUN1D3|DDIT3|DKK3|DNASE1L1|DUSP22|DUSP3|DYNLT3|EGFL8|ELMO3|ELOVL7|ENDOD1|EPDR1|F2…	0	**
ganglioneuroblastoma	Prochlorperazine < Control	14	544	796	55400	1.79112474135	0.0313762392934	APOD|ARRDC4|COBL|CSRP1|MAGEA4|MAP1A|MIF4GD|MOXD1|PNPO|SCIN|SST|SURF1|TAF10|TPH2	0.0313762389123	*
ganglioneuroblastoma	Combination < Control	117	4881	693	51063	1.76624174842	8.30432100522e-08	ADCYAP1|ADIPOR1|AMZ2|APCDD1|APOD|ARFIP1|ARHGDIA|ARL2|ARL2BP|ARRDC4|ATG3|ATP6V1E1|AVPI1|BATF2|BCL7B|BCL7C|BIN3|BPGM|BTG2|CALB2|CALCB|CAPN6|CAPNS1|CBR1|CD2BP2|CDK18|CEBPD|CHCHD7|CHMP4B|CISD3|CLTB|CMC4|CNP|COBL|CRH|CSRP1|CTNNAL1|CYB5R3|DAB1|DYNC1I1|EAF2|EHBP1|ENTPD2|ETV5|FAM107A|FAM83F|FITM2|FLOT1|FRMD3|FUNDC1|GALK2|GAREM1|GATB|GFRA1|GHITM|GJB2|GRIK3|HCST|HLA-DPB1|HPCAL1|ITGB1BP1|ITPK1|KCNK5|KCNS3|K…	1.10724279523e-07	**
ganglioneuroblastoma	Prochlorperazine > Control	46	691	764	55253	4.81440131534	1.23370301547e-16	ALDOC|ARID5A|ATF3|BEST1|CETN2|CGA|CLU|DDIT3|DUSP22|DUSP3|ENDOD1|F2RL2|FAM214B|HABP4|HERPUD1|IDI1|INSIG1|ITGB8|JUND|KCNA2|LARP6|LYNX1|MLPH|NAMPT|NDRG1|NEU1|NFE2L1|NSDHL|PCYT2|PFKFB2|PPL|PPP2R5B|RASGRF1|RDH10|RND3|RP11-790G19.2|RP3-410C9.1|S100A6|SERTM1|SLC22A18|SPHK2|TIMM10B|TP53INP2|TPP1|TSC22D3|WBP2	2.11491950831e-16	**
ganglioneuroblastoma	Pitavastatin < Control	78	4261	732	51683	1.29246771134	0.0216693363846	ABHD12|ADCYAP1|ADIPOR1|AMZ2|APCDD1|ARHGDIA|ARL2|ATG3|AVPI1|BCL7B|CALCB|CAPN6|CD2BP2|CDK18|CEBPD|CHCHD7|CISD3|CLTB|CNP|COBL|CSRP1|CTNNAL1|DAB1|DYNC1I1|EAF2|EHBP1|FAM107A|FITM2|FLOT1|FRMD3|GALK2|GAREM1|GFRA1|GRIK3|ITGB1BP1|ITPK1|KCNK5|KCNS3|KCTD9|MALSU1|MANBAL|MBD2|MECR|MIF4GD|MOCS2|MRPS22|MYL12B|NMB|NRIP3|PLLP|PNPO|POLR2L|POP4|PSME1|RAB1B|RAB20|RPS19BP1|RXRG|SBDS|SCIN|SDHAF2|SH3BGRL3|SNAPC5|SNCB|S…	0.0236392766237	*
neuroblastoma	Pitavastatin > Control	93	3773	440	52448	2.93813941161	6.50525627467e-17	ACVR2A|ACVR2B|AMH|ARHGEF7|ARL10|ATM|ATP11A|BRD8|CAMSAP1|CBFA2T2|CELSR3|CLASP2|CNTFR|CRMP1|DBN1|DCTN4|DCUN1D2|DGKD|FAM161A|FBRSL1|FYN|GDAP1L1|GLCCI1|GSTA4|HGFAC|HINFP|HIP1R|IP6K2|KCNT2|KDM4B|KDM5B|KIAA1211|KIAA1549|KIF26B|LBR|LDB1|LHFPL4|LPAR2|LPPR3|MAP4K4|MCF2L|MEX3B|MMP24|MSANTD2|N4BP2|NINL|OBSCN|PANK3|PASK|PCGF3|PIEZO2|PIK3R2|PLCG1|PLXNB1|POGZ|POMK|PRDM10|PRR36|PTK7|RAPGEF6|RBM5|RFX7|RGS12|RIMB…	1.30105120966e-16	**
neuroblastoma	Combination > Control	140	4368	393	51853	4.22889345599	2.35860812669e-37	ACVR1B|ACVR2A|ACVR2B|AGRN|AMH|ARHGEF7|ARID1B|ARL10|ATM|ATP11A|AUTS2|BRD1|BRD8|C1QTNF3|CBFA2T2|CCDC14|CDON|CEL|CELSR3|CLASP2|CNNM3|CNTFR|CRAMP1|CREBZF|DBN1|DCTN4|DCUN1D2|DGKD|DPYSL4|EP400|FAM161A|FAM184B|FAM193A|FAT4|FBRSL1|FBXL19-AS1|FGFR1OP|FYN|GARNL3|GDAP1L1|GLCCI1|GRIN1|HGFAC|HINFP|HIP1R|IGDCC4|IP6K2|KCNQ2|KCNT2|KDM4B|KDM5B|KIAA1211|KIAA1549|KIF26B|KMT2A|LBR|LDB1|LETMD1|LHFPL4|LPAR2|LPPR3|MAP2…	5.6606597168e-37	**
neuroblastoma	Prochlorperazine < Control	24	534	509	55687	4.91706584844	1.04998481114e-09	ADD2|ANP32A|CAMK1D|CBX5|CDC25A|CHEK1|FAM83D|GSTA4|HJURP|JPH1|KIF20A|MCM4|METTL16|NCAPD2|NCAPD3|NUP43|NUSAP1|PCDH12|RIMBP2|RNF145|RTKN2|SLIT1|SMC2|SPIN4	1.57497725972e-09	**
neuroblastoma	Combination < Control	205	4793	328	51428	6.70613394534	1.57282294814e-78	AAAS|ABI2|ADD2|ADNP|ALKBH8|ANP32A|ARID2|ATL2|BCL7A|BCLAF1|BCOR|BEND3|BRPF1|BUB1B|CACNA2D2|CAMK1D|CAMK4|CAND1|CARNMT1|CBX5|CCDC138|CCNB2|CCNE2|CDC25A|CDH24|CDK1|CENPV|CEP135|CEP78|CGGBP1|CHAMP1|CHEK1|CKAP2|CLPX|CNOT6|CPSF6|CREB1|CS|CSRNP3|CTBP2|CXXC4|DAPK1|DCLRE1B|DDX23|DDX46|DDX6|DHX30|DNM1L|DYNLT1|EED|ENAH|EPB41L2|EZH2|FAM83D|FANCG|FARP1|FBXO5|FGD1|FUBP1|FUBP3|GABRB3|GNG4|GOPC|GREB1|GTF3C4|GTSE1…	0	**
neuroblastoma	Prochlorperazine > Control	16	721	517	55500	2.3822490255	0.00189614792445	ACVR2B|ARHGEF7|CLASP2|CNTFR|KDM5B|LPAR2|MEX3B|NINL|PANK3|PIEZO2|RAPGEF6|RFX7|UNC5B|VANGL2|ZNF140|ZNF33B	0.00227537751198	**
neuroblastoma	Pitavastatin < Control	200	4139	333	52082	7.55749709603	3.64768148447e-85	AAAS|ABI2|ALKBH8|ANAPC7|ANP32A|ARID2|ATL2|BCL7A|BCLAF1|BCOR|BEND3|BRPF1|BUB1B|CACNA2D2|CAMK1D|CAMK4|CAMKV|CAND1|CARNMT1|CBX5|CCDC138|CCDC88A|CCNB2|CCNE2|CDC25A|CDH24|CDK1|CENPV|CEP135|CEP78|CHEK1|CKAP2|CLPX|CNOT6|CPSF6|CPXM1|CS|CSRNP3|CXXC4|DAPK1|DCAF17|DCLRE1B|DDX23|DDX46|DDX55|DDX6|DHX30|DNM1L|DPY19L2|DYNLT1|EED|ENAH|EPB41L2|EZH2|FAM83D|FANCA|FANCG|FARP1|FBXO5|FGD1|FUBP1|FUBP3|GNG4|GOPC|GREB1|G…	0	**

## Sheet: S5C
S5C		GSEA of RNA expression after treatment with single drugs and combination (LU-NB-2, 48 h) compared with risk in original datasets (Table S1). Only significant (FDR p-value < 0.05) results are displayed.
ID	Description	setSize	enrichmentScore	NES	pvalue	p.adjust	qvalue	rank	leading_edge	core_enrichment	Contrast
Lastowska Low Risk2	Lastowska Low Risk2	1889	0.395464841177711	1.5170990666275	1e-10	1.1e-09	8.42105263157895e-10	3655	tags=29%, list=23%, signal=25%	FABP3/ACSS2/BHLHE40/LRRC17/ALDOC/APOC1/PPARD/NPC2/PRUNE2/LSS/SLC2A6/APOE/PTPRH/ALDH1L2/FNDC11/INSIG1/PER3/ACHE/MVK/ANXA2/NEK8/IGSF10/ABLIM3/MTHFR/KLF11/PIK3IP1/TRPV2/PFKFB4/PIRT/SYNPR/PIP5KL1/FAIM2/TIMP4/CLCN6/GPX3/CLU/OPTN/GABARAPL1/AKAP12/HECW1/ZNF789/CELF6/SNCA/GPR85/STMN4/NPC1/XKR4/INSRR/HRK/PALM3/ME1/ANK3/HEYL/PHF11/FNDC4/MYC/ARHGAP36/ACSL4/NDUFA4L2/FILIP1L/MATN2/CDC42EP1/TP53INP2/DOCK3/ATXN…	Combination vs Control
Lastowska High Risk1	Lastowska High Risk1	106	-0.480530971633732	-2.1561681765079	8.37245634323208e-08	4.60485098877764e-07	3.52524477609772e-07	4102	tags=57%, list=26%, signal=42%	POP4/KPNB1/CIAO2B/SHQ1/NCBP2AS2/EIF2B1/YME1L1/ANAPC11/GOSR2/MRPL52/PRDX4/FUNDC2/HSD17B10/APEX2/SUPT4H1/NEDD8/GALNT1/ARL2/APOO/ARMC7/PARL/LAGE3/ELOF1/PSMB7/PPP6C/FKBP3/PSMB5/PSMD12/UQCR11/PPIL1/MRPS23/MRPL51/C19orf53/SRP68/SNRPD2/ASRGL1/NUDT5/AEN/SLC25A5/COX8A/TACO1/RUVBL1/MRPL21/PPP1CA/LRRC59/SMC1A/PHB1/PSMC5/TRIAP1/TMEM106C/MRPL12/ATP5MC1/PRPS1/MRPL11/POLE3/NME1/EME1/POLA1/ERCC6L/RAD51C	Combination vs Control
Valentijn High Risk	Valentijn High Risk	26	-0.657776884014384	-2.19206769707178	4.25549632154321e-05	0.000156034865123251	0.00011945252832402	3341	tags=65%, list=21%, signal=52%	MSI2/ATP2A1-AS1/TEDC2/NFATC3/COG4/SLC27A2/CDT1/EMC8/COMMD4/NUP93/SRP68/AEN/IL17RB/LRRC59/SLC25A10/HELLS/BIRC5	Combination vs Control
Lastowska Low Risk2	Lastowska Low Risk2	1889	0.463619826216327	1.58671773011741	1e-10	1.1e-09	8.42105263157895e-10	3669	tags=32%, list=23%, signal=28%	FABP3/ACSS2/LRRC17/BHLHE40/ALDOC/APOC1/PPARD/PRUNE2/NPC2/LSS/SLC2A6/PER3/MVK/ANXA2/ALDH1L2/APOE/INSIG1/FNDC11/PIK3IP1/PFKFB4/TIMP4/CLU/NEK8/KLF11/GPX3/MTHFR/SNCA/PTPRH/PIRT/ME1/FAIM2/ABLIM3/PIP5KL1/ACHE/HECW1/STMN4/SYNPR/CELF6/GPR85/GABARAPL1/AKAP12/PALM3/AKR1C1/IRF7/FILIP1L/CLCN6/VWA5A/ZNF789/NPC1/OPTN/INSRR/ACSL4/TP53INP2/DOCK3/FNDC4/DKK3/KLHDC8A/HEYL/XKR4/GPNMB/IDH1/PHF11/RHOB/TP53INP1/CNTN1/A…	Pitavastatin vs Control
Lastowska High Risk1	Lastowska High Risk1	106	-0.43354631903452	-1.93553747634506	5.23576627199821e-06	2.87967144959901e-05	2.20453316715714e-05	3626	tags=48%, list=23%, signal=37%	NGDN/SUPT4H1/ELOF1/ARL2/PARL/IFTAP/PSMB7/APEX2/UQCR11/ARMC7/LAGE3/PPIL1/FKBP3/PSMB5/PSMD12/SNRPD2/C19orf53/ATP5MC1/GALNT1/MRPL51/MRPS23/PRDX4/COX8A/NUDT5/PHB1/AEN/TCHP/SRP68/ATP2B3/PPP1CA/ASRGL1/TACO1/UTP4/RUVBL1/SLC25A5/PRPS1/PSMC5/SMC1A/MRPL21/LRRC59/MRPL12/TRIAP1/POLE3/NME1/TMEM106C/SHQ1/MRPL11/RAD51C/POLA1/ERCC6L/EME1	Pitavastatin vs Control
Valentijn High Risk	Valentijn High Risk	26	-0.629624207730532	-2.08606500975509	0.000203511800046351	0.000746209933503286	0.000571261193112563	3600	tags=65%, list=23%, signal=51%	ATP2A1-AS1/NFATC3/MSI2/COG4/EMC8/TEDC2/CDT1/COMMD4/NUP93/AEN/SRP68/LRRC59/IL17RB/SLC27A2/SLC25A10/HELLS/BIRC5	Pitavastatin vs Control
Lastowska Low Risk2	Lastowska Low Risk2	1873	0.459888782222118	1.4849746531265	1e-10	1.1e-09	6.31578947368421e-10	2147	tags=21%, list=14%, signal=21%	FABP3/ACSS2/ANKFN1/BHLHE40/PTPRH/ALDH1L2/ALDOC/MAP7/PPARD/FILIP1L/APOC1/SYNPR/STMN4/INSIG1/TCIM/KLF11/LSS/ABLIM3/MVK/GADD45B/RAB31/HRK/ANXA2/ATXN1/RYR2/CLU/KRTAP5-AS1/FAIM2/PALM3/NPC2/CLCN6/FOXO1/DAB2/LTBP2/TMEM196/SLC2A6/LZTS3/DUSP22/PGM2L1/GABARAPL1/MMAB/IDH1/LRRC17/AKAP6/FNDC4/PIK3CD/GPR85/RHOQ/JUN/NPC1/PFKFB4/PIK3IP1/DGKB/DUSP3/PRUNE2/ITGB8/PMP22/GMIP/OPTN/KLHDC8A/TP53INP1/CREB5/NRP1/KLF6/MAP…	Prochlorperazine vs Control
Seeger2 NON Relapse	Seeger2 NON Relapse	782	0.434751629505803	1.39428072723731	0.000522445042800305	0.00287344773540168	0.00164982645094833	2483	tags=24%, list=16%, signal=22%	ALDH1L2/STMN4/KLHL24/HRK/TMEM196/PGM2L1/GPR85/BACH2/STARD10/VASH2/SH2D3C/CREB5/THAP2/N4BP2L1/MEIS3/DUSP16/DUSP16/ZNF471/TP53INP2/SDK1/CYB5B/CELF6/MEX3B/MXD1/GPR137C/ODF2L/RAPGEF6/PTPN21/ATCAY/SESN3/RHOU/RHOU/MIR100HG/FRMD5/LYSMD4/ETNK1/NBEA/GSK3B/PURG/RNF24/ZSCAN2/C6orf89/ZNF697/SPAG9/TMEM170B/ARHGEF7/ELAVL2/FBXO31/RICTOR/TRPM7/HGSNAT/MAPT/DNAJC18/NCAM1/OXR1/DCC/TPPP/BMPR2/MAP4/FAXC/VANGL2/AGPAT4…	Prochlorperazine vs Control
Lastowska High Risk1	Lastowska High Risk1	105	-0.448238750126314	-1.64304865091401	0.00118816158997624	0.00435659249657953	0.0025013928210026	3310	tags=44%, list=21%, signal=35%	GALNT1/NGDN/MRPL51/KPNB1/PSMD2/PSMB7/PPIL1/PSMD12/ARL2/SLC25A5/UQCR11/MRPL21/MRPL12/PPP1CA/FKBP3/MRPL11/MRPS23/TRIAP1/LRRC59/EIF2B1/ELOF1/RUVBL1/COX8A/PSMB5/C19orf53/PHB1/TACO1/NUDT5/NME1/NCBP2AS2/SMC1A/SUPT4H1/POLE3/POLA1/RAD51C/HSD17B10/ARMC7/APEX2/SRP68/SNRPD2/TMEM106C/PSMC5/SLC16A2/EME1/PRPS1/ATP5MC1	Prochlorperazine vs Control
